# Supplementary material for: A genome-wide One Health study of Klebsiella pneumoniae in Norway reveals overlapping populations but few recent transmission events across reservoirs
Source: Genome Med. 2025 Apr 28;17:42. doi: 10.1186/s13073-025-01466-0 (PMC12039103; doi:10.1186/s13073-025-01466-0)
Supplement: Supplementary file 2 — Additional file 2. Supplementary tables. Table S1: Genotyping results and QC. Table S2: Source-overlap by sublineage. Table S3: BactDating results. Table S4: Genomes included in BactDating analyses. Table S5: Chi-squared tests of AMR presence by niche. Table S6: GWAS results. Table S7: Binomial tests of SLs, KLs and OLs by human vs non-human sources. Table S8: Genome accessions and metadata. [file 13073_2025_1466_MOESM2_ESM.xlsx]

## Sheet: Table S1_old
Table S1: K. pneumoniae across multiple source types in Norway: carriage rates, no. infection isolates included, and total amount sequenced
Niche	Source type	Total samples assessed	No. samples containing K. pneumoniae	Percent of samples containing K. pneumoniae	No. carriage isolates Illumina (and ONT) sequenced	No. samples isolates and Illumina (and ONT) sequenced from infections	Total no. genomes used in this study
Human	Human	2975	484	16.3	484 (78)	2172 (355)	0
Animal	Turkey	276	191	69.2	173 (33)	4 (2)	0
Animal	Broiler	627	158	25.2	145 (20)	3 (1)	0
Animal	Pig	299	147	49.16	146 (38)	0	0
Animal	Dog	246	16	6.5	16 (2)	13 (4)	0
Animal	Cattle	299	12	4.01338	0	0	0
Animal	Wild boar	126	27	21.43	0	0	0
Marine	Bivalves	578	92	15.92	92 (19)	0	0
Marine	Surface seawater	17	7	41.18	7 (3)	0	0
Marine	Sea urchin	7	0	0	0	0	0
Marine	Fish	53	0	0	0	0	0
Marine	Sediment	24	0	0	0	0	0
TOTAL		5527	1134	20.5175	1063 (193)	2192 (362)	0

## Sheet: Overview SupplTables
Supplementary tables to: Hetland et al. A genome-wide One Health study of Klebsiella pneumoniae in Norway reveals overlapping populations but few recent transmission events across reservoirs.
Table S1: Genotyping results and QC
Table S2: Source-overlap by sublineage
Table S3: BactDating results
Table S4: Genomes included in BactDating analyses
Table S5: Chi-squared tests of AMR presence by niche
Table S6: GWAS results
Table S7: Binomial tests of SLs, KLs and OLs by human vs non-human sources
Table S8: Genome accessions and metadata

## Sheet: Table S1
Table S1: Genotyping results and QC
	BIGSdb LIN codes assignment							Kleborate v2.4.0 with Kaptive 2.0.8
strain	scgST	LINcode	Phylogroup_BIGSdb	Sublineage (SL)	Clonal_group	Alleles designated	Loci tagged	species	species_match	contig_count	N50	largest_contig	total_size	ambiguous_bases	QC_warnings	sequence type (ST)	virulence_score	resistance_score	num_resistance_classes	num_resistance_genes	Yersiniabactin	YbST	Colibactin	CbST	Aerobactin	AbST	Salmochelin	SmST	RmpADC	RmST	rmpA2	wzi	K_locus	K_type	K_locus_problems	K_locus_confidence	K_locus_identity	K_locus_missing_genes	O_locus	O_type	O_locus_problems	O_locus_confidence	O_locus_identity	O_locus_missing_genes	AGly_acquired	Col_acquired	Fcyn_acquired	Flq_acquired	Gly_acquired
2018-01-1000	21304	0_0_32_2_6_0_0_0_0_0	Kp1	SL113	CG113	628	628	Klebsiella pneumoniae	strong	107	323384	661245	5475979	no	-	ST113	1	0	0	0	ybt 8; ICEKp3	390	-	0	-	0	-	0	-	0	-	wzi355	KL114	unknown (KL114)	?-+	Good	99.22%	KL114_17_manC,KL114_18_manB	O3/O3a	O3/O3a	?-	Good	97.88%	O3/O3a_01_manC,O3/O3a_02_manB	-	-	-	-	-
2018-01-1001	21242	0_0_131_1_55_1_1_0_0_0	Kp1	SL35	CG35	624	624	Klebsiella pneumoniae	strong	7	5310593	5310593	5550275	no	-	ST35	0	0	0	0	-	0	-	0	-	0	-	0	-	0	-	wzi37	KL22	K22	-	High	99.48%	KL22_02_cpsACP	O1/O2v1	O1ab	none	Very high	98.11%		-	-	-	-	-
2018-01-1007	21249	0_0_109_1_51_0_0_2_0_0	Kp1	SL37	CG37	628	628	Klebsiella pneumoniae	strong	98	580086	1120532	5298322	no	-	ST37	1	0	0	0	ybt 15; ICEKp11	378	-	0	-	0	-	0	-	0	-	wzi96	KL38	K38	none	Very high	99.68%		O3b	O3b	none	Very high	99.30%		-	-	-	-	-
2018-01-1022	21305	0_0_131_1_55_0_1_0_1_0	Kp1	SL35	CG35	627	627	Klebsiella pneumoniae	strong	97	373736	755129	5327275	no	-	ST35	0	0	1	1	-	0	-	0	-	0	-	0	-	0	-	wzi37	KL22	K22	none	Very high	99.49%		O1/O2v1	O1ab	none	Very high	98.11%		-	-	-	-	-
2018-01-1024	21306	0_0_932_1_0_0_0_0_1_0	Kp1	SL10868	CG11559	625	625	Klebsiella pneumoniae	strong	9	5123193	5123193	5338117	no	-	ST590	0	0	1	1	-	0	-	0	-	0	-	0	-	0	-	wzi34	KL57	K57	none	Very high	98.78%		O1/O2v2	O2afg	none	Very high	98.50%		-	-	fosA7*	-	-
2018-01-1095	15191	0_0_75_0_12_0_0_2_0_0	Kp1	SL290	CG290	624	624	Klebsiella pneumoniae	strong	122	265966	680401	5510042	no	-	ST4710	4	0	0	0	ybt 16; ICEKp12	391	-	0	iuc 5	94	iro 5	47	-	0	-	wzi21	KL21	K21	*	Very high	98.57%		O1/O2v1	O1ab	none	Very high	98.11%		-	-	-	-	-
2018-01-1097	15191	0_0_75_0_12_0_0_2_0_0	Kp1	SL290	CG290	624	624	Klebsiella pneumoniae	strong	6	5278681	5278681	5509150	no	-	ST4710	4	0	0	0	ybt 16; ICEKp12	391	-	0	iuc 5	94	iro 5	47	-	0	-	wzi21	KL21	K21	*	Very high	98.57%		O1/O2v1	O1ab	none	Very high	98.11%		-	-	-	-	-
2018-01-1116	21307	0_0_228_7_1_0_0_1_0_0	Kp1	SL432	CG11150	628	628	Klebsiella pneumoniae	strong	108	466241	913510	5407855	no	-	ST3069	0	0	1	2	-	0	-	0	-	0	-	0	-	0	-	wzi209	KL47	K47	?	Good	99.40%		OL13	O13	?-	Good	92.02%	OL13_09_glycosylhydrolase	-	-	-	-	-
2018-01-1117	21308;36181	0_0_117_0_5_0_1_0_0_0	Kp1	SL3676	CG3676	628	628	Klebsiella pneumoniae	strong	122	453171	587842	5441386	no	-	ST2441	0	0	0	0	-	0	-	0	-	0	-	0	-	0	-	wzi14	KL14	K14	?-+	Good	99.88%	KL14_19_manC,KL14_20_manB	O3b	O3b	?-	Good	99.80%	O3b_01_manC,O3b_02_manB	-	-	-	-	-
2018-01-1148	21309;36182	0_0_75_0_2_1_0_2_0_0	Kp1	SL290	CG290	627	627	Klebsiella pneumoniae	strong	73	419445	1520968	5257534	no	-	ST290	1	0	0	0	ybt 14; ICEKp5	393	-	0	-	0	-	0	-	0	-	wzi21	KL21	K21	*	Very high	98.57%		O1/O2v1	O1ab	none	Very high	98.11%		-	-	-	-	-
2018-01-1176	21310	0_0_75_0_2_1_0_6_0_0	Kp1	SL290	CG290	626	626	Klebsiella pneumoniae	strong	64	339048	1520962	5217207	no	-	ST290	1	0	0	0	ybt 14; ICEKp5	393	-	0	-	0	-	0	-	0	-	wzi21	KL21	K21	*	Very high	98.57%		O1/O2v1	O1ab	none	Very high	98.11%		-	-	-	-	-
2018-01-1178	21311	0_0_96_0_0_0_0_1_0_0	Kp1	SL1823	CG1823	627	627	Klebsiella pneumoniae	strong	105	317958	1618511	5610479	no	-	ST1823	0	0	1	1	-	0	-	0	-	0	-	0	-	0	-	wzi351	KL113	unknown (KL113)	*	Very high	96.69%		O1/O2v2	O1ab	none	Very high	99.18%		-	-	-	-	-
2018-01-1214	12630	0_0_253_0_6_0_0_0_0_0	Kp1	SL528	CG528	628	628	Klebsiella pneumoniae	strong	61	510135	1718738	5252336	no	-	ST4726	0	0	0	0	-	0	-	0	-	0	-	0	-	0	-	wzi26	KL46	K46	?-+*	Good	98.79%	KL46_18_manC,KL46_19_manB	O3b	O3b	?-	Good	99.17%	O3b_01_manC,O3b_02_manB	-	-	-	-	-
2018-01-1221	12614	0_0_109_8_34_0_0_0_1_0	Kp1	SL37	CG3796	627	627	Klebsiella pneumoniae	strong	87	373205	919044	5251929	no	-	ST37	0	0	0	0	-	0	-	0	-	0	-	0	-	0	-	wzi14	KL14	K14	?	Good	99.92%		O3b	O3b	?	Good	99.36%		-	-	-	-	-
2018-01-1256	21237	0_0_334_0_2_2_0_1_0_0	Kp1	SL151	CG151	628	628	Klebsiella pneumoniae	strong	82	400273	1277680	5307617	no	-	ST151	0	0	0	0	-	0	-	0	-	0	-	0	-	0	-	wzi2	KL30	K30	none	Very high	99.15%		O1/O2v2	O1ab	none	Very high	99.19%		-	-	-	-	-
2018-01-1319	21241	0_0_989_0_1_0_0_0_0_0	Kp1	SL11049	CG11889	628	628	Klebsiella pneumoniae	strong	103	369416	919453	5209785	no	-	ST776	0	0	0	0	-	0	-	0	-	0	-	0	-	0	-	wzi87	KL21	K21	?-+	Good	99.47%	KL21_18_manB	O3b	O3b	?-	Good	99.45%	O3b_02_manB	-	-	-	-	-
2018-01-1320	12659	0_0_158_10_0_0_5_0_0_0	Kp1	SL45	CG10262	626	626	Klebsiella pneumoniae	strong	110	434346	941226	5307427	no	-	ST45	1	0	0	0	ybt 10; ICEKp4	78	-	0	-	0	-	0	-	0	-	wzi5	KL5	K5	?*	Good	99.16%		O3b	O3b	?	Good	99.41%		-	-	-	-	-
2018-01-1417	36184;36194	0_0_131_1_55_1_2_0_0_0	Kp1	SL35	CG35	628	628	Klebsiella pneumoniae	strong	94	317529	851793	5388481	no	-	ST35	0	0	0	0	-	0	-	0	-	0	-	0	-	0	-	wzi37	KL22	K22	none	Very high	99.49%		O1/O2v1	O1ab	none	Very high	98.11%		-	-	-	-	-
2018-01-1418	15192;21313	0_0_456_0_0_0_0_0_1_0	Kp1	SL10068	CG10334	629	629	Klebsiella pneumoniae	strong	90	600749	1051216	5295714	no	-	ST4723	0	0	0	0	-	0	-	0	-	0	-	0	-	0	-	wzi115	KL54	K54	none	Very high	99.96%		O1/O2v2	O1ab	none	Very high	99.17%		-	-	-	-	-
2018-01-1439	21314	0_0_413_1_2_0_1_0_0_0	Kp1	SL1229	CG1229	626	626	Klebsiella pneumoniae	strong	6	5280837	5280837	5562433	no	-	ST1229	1	0	0	0	ybt 14; ICEKp5 (truncated)	417-2LV	-	0	-	0	-	0	-	0	-	wzi191	KL125	unknown (KL125)	*	High	90.26%		O5	O5	*	High	94.32%		-	-	-	-	-
2018-01-1440	21315	0_0_932_1_0_0_0_2_0_0	Kp1	SL10868	CG11559	626	626	Klebsiella pneumoniae	strong	112	494147	813160	5242677	no	-	ST590	0	0	1	1	-	0	-	0	-	0	-	0	-	0	-	wzi34	KL57	K57	none	Very high	98.78%		O1/O2v2	O2afg	none	Very high	98.50%		-	-	fosA7*	-	-
2018-01-1445	36185	0_0_263_0_5_1_0_0_1_0	Kp1	SL463	CG463	624	624	Klebsiella pneumoniae	strong	119	426485	855535	5843321	no	-	ST463	0	0	1	1	-	0	-	0	-	0	-	0	-	0	-	wzi356	KL117	unknown (KL117)	none	Very high	100.00%		O1/O2v2	O2afg	none	Very high	98.52%		-	-	-	-	-
2018-01-1446	21317;36186	0_0_245_0_4_0_0_0_0_0	Kp1	SL1189	CG1189	628	628	Klebsiella pneumoniae	strong	115	362668	728059	5416228	no	-	ST1189	0	0	0	0	-	0	-	0	-	0	-	0	-	0	-	wzi84	KL28	K28	none	Very high	99.39%		O1/O2v1	O2a	none	Very high	98.85%		-	-	-	-	-
2018-01-1475	21318;36187	0_0_501_3_1_0_0_0_0_0	Kp1	SL10331	CG11649	628	628	Klebsiella pneumoniae	strong	198	215842	690350	5623404	no	-	ST2467	0	0	0	0	-	0	-	0	-	0	-	0	-	0	-	wzi510	KL111	unknown (KL111)	none	Very high	99.74%		O3b	O3b	none	Very high	98.87%		-	-	-	-	-
2018-01-1584	21319	0_0_131_1_55_0_1_0_0_1	Kp1	SL35	CG35	629	629	Klebsiella pneumoniae	strong	5	5228166	5228166	5341135	no	-	ST35	0	0	1	1	-	0	-	0	-	0	-	0	-	0	-	wzi37	KL22	K22	-+	Good	99.44%	KL22_15_wcaJ,KL22_16_gnd,KL22_17	O1/O2v1	O1ab	none	Very high	98.11%		-	-	-	-	-
2018-01-1585	21441	0_0_131_1_55_1_2_0_1_0	Kp1	SL35	CG35	629	629	Klebsiella pneumoniae	strong	92	376221	960714	5328852	no	-	ST35	0	0	0	0	-	0	-	0	-	0	-	0	-	0	-	wzi37	KL22	K22	none	Very high	99.49%		O1/O2v1	O1ab	none	Very high	98.11%		-	-	-	-	-
2018-01-1593	21321;21362	0_0_131_1_55_0_1_0_0_0	Kp1	SL35	CG35	629	629	Klebsiella pneumoniae	strong	103	376222	755132	5336316	no	-	ST35	0	0	1	1	-	0	-	0	-	0	-	0	-	0	-	wzi37	KL22	K22	none	Very high	99.49%		O1/O2v1	O1ab	none	Very high	98.11%		-	-	-	-	-
2018-01-1594	21322	0_0_250_0_13_0_0_0_0_0	Kp1	SL292	CG292	629	629	Klebsiella pneumoniae	strong	85	776326	979926	5143239	no	-	ST292	0	0	0	0	-	0	-	0	-	0	-	0	-	0	-	wzi50	KL51	K51	none	Very high	100.00%		O3b	O3b	none	Very high	99.09%		-	-	-	-	-
2018-01-1649	15193	0_0_1155_0_1_0_0_0_0_0	Kp1	SL11217	CG12141	625	625	Klebsiella pneumoniae	strong	118	281790	646712	5476148	no	-	ST4719	0	0	1	1	-	0	-	0	-	0	-	0	-	0	-	wzi64	KL64	K64	none	Very high	99.91%		O1/O2v1	O2a	none	Very high	98.66%		-	-	fosA7*	-	-
2018-01-1658	15193	0_0_1155_0_1_0_0_0_0_0	Kp1	SL11217	CG12141	625	625	Klebsiella pneumoniae	strong	86	321768	769920	5396252	no	-	ST4719	0	0	1	1	-	0	-	0	-	0	-	0	-	0	-	wzi64	KL64	K64	none	Very high	99.91%		O1/O2v1	O2a	none	Very high	98.66%		-	-	fosA7*	-	-
2018-01-1683	36188	0_0_117_0_5_0_1_0_1_0	Kp1	SL3676	CG3676	628	628	Klebsiella pneumoniae	strong	427	190365	369963	5478163	no	-	ST2441	0	0	0	0	-	0	-	0	-	0	-	0	-	0	-	wzi14	KL14	K14	?-+	Good	99.86%	KL14_11,KL14_20_manB	O3b	O3b	?-	Good	99.78%	O3b_02_manB	-	-	-	-	-
2018-01-1685	21307	0_0_228_7_1_0_0_1_0_0	Kp1	SL432	CG11150	628	628	Klebsiella pneumoniae	strong	137	376471	913509	5412502	no	-	ST3069	0	0	1	2	-	0	-	0	-	0	-	0	-	0	-	wzi209	KL47	K47	?	Good	99.40%		OL13	O13	?-	Good	92.02%	OL13_09_glycosylhydrolase	-	-	-	-	-
2018-01-1768	36189	0_0_131_1_130_0_0_1_0_0	Kp1	SL35	CG35	629	629	Klebsiella pneumoniae	strong	359	132505	427138	5396091	no	-	ST35	0	0	0	0	-	0	-	0	-	0	-	0	-	0	-	wzi37	unknown (KL22)	unknown (K22)	?-+	None	99.48%	KL22_12_rutE,KL22_14,KL22_15_wcaJ,KL22_17	O1/O2v1	O1ab	none	Very high	98.11%		-	-	-	-	-
2018-01-1769	12661	0_0_935_0_0_0_0_0_0_0	Kp1	SL10872	CG11569	628	628	Klebsiella pneumoniae	strong	277	136192	398332	5448066	no	-	ST4722	0	0	0	0	-	0	-	0	-	0	-	0	-	0	-	-	KL55	K55	*	Very high	96.21%		O3/O3a	O3/O3a	?	Good	98.11%		-	-	-	-	-
2018-01-1774	36190	0_0_413_1_2_0_0_0_1_0	Kp1	SL1229	CG1229	626	626	Klebsiella pneumoniae	strong	500	123296	268136	5776754	no	-	ST1229	1	0	0	0	ybt 14; ICEKp5 (truncated)	417-2LV	-	0	-	0	-	0	-	0	-	wzi191	KL125	unknown (KL125)	?-*	Good	90.31%	KL125_12_wcaG	O5	O5	*	High	94.32%		-	-	-	-	-
2018-01-1775	15191	0_0_75_0_12_0_0_2_0_0	Kp1	SL290	CG290	624	624	Klebsiella pneumoniae	strong	151	269351	680401	5516902	no	-	ST4710	4	0	0	0	ybt 16; ICEKp12	391	-	0	iuc 5	94	iro 5	47	-	0	-	wzi21	KL21	K21	*	Very high	98.57%		O1/O2v1	O1ab	none	Very high	98.11%		-	-	-	-	-
2018-01-1802	21434	0_0_249_11_0_0_0_2_0_0	Kp1	SL200	CG10750	629	629	Klebsiella pneumoniae	strong	98	386541	983646	5119933	no	-	ST3049	0	0	0	0	-	0	-	0	-	0	-	0	-	0	-	wzi56	KL55	K55	*	Very high	96.25%		O3/O3a	O3/O3a	none	Very high	98.52%		-	-	-	-	-
2018-01-1803	36191	0_0_131_1_130_0_0_1_1_0	Kp1	SL35	CG35	629	629	Klebsiella pneumoniae	strong	111	380605	649828	5394150	no	-	ST35	0	0	0	0	-	0	-	0	-	0	-	0	-	0	-	wzi37	KL22	K22	none	Very high	99.49%		O1/O2v1	O1ab	none	Very high	98.11%		-	-	-	-	-
2018-01-1933	21351	0_0_131_1_55_0_1_0_0_2	Kp1	SL35	CG35	629	629	Klebsiella pneumoniae	strong	111	373736	545808	5267113	no	-	ST35	0	0	0	0	-	0	-	0	-	0	-	0	-	0	-	wzi37	unknown (KL22)	unknown (K22)	?-+	Low	99.48%	KL22_13,KL22_17	O1/O2v1	O1ab	none	Very high	98.11%		-	-	-	-	-
2018-01-1945	36192	0_0_989_0_1_0_0_0_2_0	Kp1	SL11049	CG11889	628	628	Klebsiella pneumoniae	strong	325	142283	805245	5232804	no	-	ST776	0	0	0	0	-	0	-	0	-	0	-	0	-	0	-	wzi87	KL21	K21	?-+	Good	99.45%	KL21_17_manC,KL21_18_manB	O3b	O3b	?-	Good	99.41%	O3b_01_manC,O3b_02_manB	-	-	-	-	-
2018-01-1946	36193	0_0_131_1_55_1_2_0_1_2	Kp1	SL35	CG35	629	629	Klebsiella pneumoniae	strong	106	338049	645302	5389813	no	-	ST35	0	0	0	0	-	0	-	0	-	0	-	0	-	0	-	wzi37	KL22	K22	none	Very high	99.49%		O1/O2v1	O1ab	none	Very high	98.11%		-	-	-	-	-
2018-01-2050	15194	0_0_1155_0_0_0_0_0_0_0	Kp1	SL11217	CG12141	626	626	Klebsiella pneumoniae	strong	244	170991	516558	5313473	no	-	ST4719	0	0	1	1	-	0	-	0	-	0	-	0	-	0	-	wzi64	KL64	K64	?	Good	99.91%		O1/O2v1	O2a	none	Very high	98.66%		-	-	fosA7*	-	-
2018-01-2051	21351	0_0_131_1_55_0_1_0_0_2	Kp1	SL35	CG35	629	629	Klebsiella pneumoniae	strong	108	350545	579708	5266897	no	-	ST35	0	0	0	0	-	0	-	0	-	0	-	0	-	0	-	wzi37	KL22	K22	-+	Good	99.49%	KL22_17	O1/O2v1	O1ab	none	Very high	98.11%		-	-	-	-	-
2018-01-2084	36194	0_0_131_1_55_1_2_0_0_0	Kp1	SL35	CG35	627	627	Klebsiella pneumoniae	strong	108	338049	851365	5389720	no	-	ST35	0	0	0	0	-	0	-	0	-	0	-	0	-	0	-	wzi37	KL22	K22	none	Very high	99.49%		O1/O2v1	O1ab	none	Very high	98.11%		-	-	-	-	-
2018-01-2085	36184;36194;36195	0_0_131_1_55_1_2_0_0_0	Kp1	SL35	CG35	629	629	Klebsiella pneumoniae	strong	5	5299008	5299008	5423256	no	-	ST35	0	0	0	0	-	0	-	0	-	0	-	0	-	0	-	wzi37	KL22	K22	none	Very high	99.49%		O1/O2v1	O1ab	none	Very high	98.11%		-	-	-	-	-
2018-01-2124	36196	0_0_22_8_11_0_0_1_0_0	Kp1	SL17	CG10122	625	625	Klebsiella pneumoniae	strong	136	263247	873240	5387062	no	-	ST17	1	0	0	0	ybt 10; ICEKp4	392	-	0	-	0	-	0	-	0	-	wzi82	KL23	K23	none	Very high	99.94%		O1/O2v2	O2afg	none	Very high	98.44%		-	-	-	-	-
2018-01-2125	15195	0_0_75_0_12_0_0_2_1_0	Kp1	SL290	CG290	624	624	Klebsiella pneumoniae	strong	407	144995	299547	5557672	no	-	ST4710	4	0	0	0	ybt 16; ICEKp12	391	-	0	iuc 5	94	iro 5	47	-	0	-	wzi21	KL21	K21	?-*	Good	98.58%	KL21_08_wzy	O1/O2v1	O1ab	none	Very high	98.11%		-	-	-	-	-
2018-01-215	36197	0_0_131_1_129_0_0_1_0_0	Kp1	SL35	CG35	629	629	Klebsiella pneumoniae	strong	81	462246	729933	5298856	no	-	ST35	1	0	0	0	ybt 8; ICEKp3	394	-	0	-	0	-	0	-	0	-	wzi37	KL22	K22	?	Good	99.49%		O1/O2v1	O1ab	none	Very high	98.10%		-	-	-	-	-
2018-01-2151	36198	0_0_254_0_0_0_6_0_0_0	Kp1	SL967	CG967	626	626	Klebsiella pneumoniae	strong	140	388363	580295	5399371	no	-	ST967	0	0	0	0	-	0	-	0	-	0	-	0	-	0	-	wzi81	KL18	K18	none	Very high	98.68%		O1/O2v2	O1ab	none	Very high	98.76%		-	-	-	-	-
2018-01-2242	36199	0_0_109_8_57_0_0_0_0_0	Kp1	SL37	CG3796	628	628	Klebsiella pneumoniae	strong	313	160462	469883	5324431	no	-	ST37	0	0	0	0	-	0	-	0	-	0	-	0	-	0	-	wzi262	KL21	K21	?-+	Good	99.82%	KL21_18_manB	O3b	O3b	?-	Good	99.31%	O3b_02_manB	-	-	-	-	-
2018-01-2248	36200	0_0_131_1_55_1_2_0_1_3	Kp1	SL35	CG35	629	629	Klebsiella pneumoniae	strong	95	317510	960714	5389106	no	-	ST35	0	0	0	0	-	0	-	0	-	0	-	0	-	0	-	wzi37	KL22	K22	none	Very high	99.48%		O1/O2v1	O1ab	none	Very high	98.11%		-	-	-	-	-
2018-01-2279	36201	0_0_654_1_1_0_0_0_0_0	Kp1	SL10393	CG11519	626	626	Klebsiella pneumoniae	strong	401	110016	308400	5476246	no	-	ST515	0	0	0	0	-	0	-	0	-	0	-	0	-	0	-	wzi368	KL134	unknown (KL134)	none	Very high	99.94%		O3/O3a	O3/O3a	?-	Good	98.82%	O3/O3a_05_wbdD,O3/O3a_07_wbdB	-	-	-	-	-
2018-01-2280	36202	0_0_467_0_0_0_0_1_1_0	Kp1	SL10066	SL10066	628	628	Klebsiella pneumoniae	strong	101	302477	896338	5213964	no	-	ST2439	0	0	0	0	-	0	-	0	-	0	-	0	-	0	-	wzi40	KL3	K3	none	Very high	99.96%		O1/O2v1	O1ab	none	Very high	98.66%		-	-	-	-	-
2018-01-2295	36203	0_0_326_2_1_0_1_1_0_0	Kp1	SL1877	CG1877	628	628	Klebsiella pneumoniae	strong	506	86398	313725	5385199	no	-	ST1877	0	0	0	0	-	0	-	0	-	0	-	0	-	0	-	wzi23	KL14	K14	?-+	Good	99.73%	KL14_19_manC,KL14_20_manB	O3b	O3b	?-	Good	98.98%	O3b_01_manC,O3b_02_manB	-	-	-	-	-
2018-01-2297	36204	0_0_110_0_7_0_0_0_0_0	Kp1	SL1198	CG1198	626	626	Klebsiella pneumoniae	strong	90	333945	1647183	5228674	no	-	ST1198	0	0	0	0	-	0	-	0	-	0	-	0	-	0	-	wzi101	KL24	K24	none	Very high	99.01%		O1/O2v1	O2a	none	Very high	98.76%		-	-	-	-	-
2018-01-2353	36205	0_0_1176_0_0_0_1_0_0_0	Kp1	SL11172	CG12047	628	628	Klebsiella pneumoniae	strong	3	5254528	5254528	5464737	no	-	ST4386	0	0	0	0	-	0	-	0	-	0	-	0	-	0	-	wzi50	KL15	K15	none	Very high	99.81%		O4	O4	none	Very high	99.67%		-	-	-	-	-
2018-01-2359	21441	0_0_131_1_55_1_2_0_1_0	Kp1	SL35	CG35	629	629	Klebsiella pneumoniae	strong	335	132090	482088	5369693	no	-	ST35	0	0	0	0	-	0	-	0	-	0	-	0	-	0	-	wzi37	KL22	K22	none	Very high	99.49%		O1/O2v1	O1ab	none	Very high	98.11%		-	-	-	-	-
2018-01-2360	21241	0_0_989_0_1_0_0_0_0_0	Kp1	SL11049	CG11889	628	628	Klebsiella pneumoniae	strong	311	189261	514395	5224756	no	-	ST776	0	0	0	0	-	0	-	0	-	0	-	0	-	0	-	wzi87	KL21	K21	?-+	Good	99.46%	KL21_17_manC,KL21_18_manB	O3b	O3b	?-	Good	99.43%	O3b_01_manC,O3b_02_manB	-	-	-	-	-
2018-01-2372	36206	0_0_318_0_3_0_0_0_0_0	Kp1	SL3020	CG3020	627	627	Klebsiella pneumoniae	strong	115	257794	496575	5247165	no	-	ST3020	0	0	0	0	-	0	-	0	-	0	-	0	-	0	-	wzi385	KL111	unknown (KL111)	none	Very high	99.62%		O3b	O3b	none	Very high	98.76%		-	-	-	-	-
2018-01-2406	21343	0_0_109_1_72_0_0_0_0_0	Kp1	SL37	CG37	628	628	Klebsiella pneumoniae	strong	135	373468	463642	5335174	no	-	ST37	0	0	0	0	-	0	-	0	-	0	-	0	-	0	-	wzi454	unknown (KL114)	unknown (KL114)	?-+	None	97.17%	KL114_01_galF,KL114_15,KL114_17_manC,KL114_18_manB	O3/O3a	O3/O3a	?-	Good	99.32%	O3/O3a_01_manC,O3/O3a_02_manB	-	-	-	-	-
2018-01-2485	15191	0_0_75_0_12_0_0_2_0_0	Kp1	SL290	CG290	624	624	Klebsiella pneumoniae	strong	5	5314429	5314429	5543151	no	-	ST4710	4	0	0	0	ybt 16; ICEKp12	391	-	0	iuc 5	94	iro 5	47	-	0	-	wzi21	KL21	K21	*	Very high	98.57%		O1/O2v1	O1ab	none	Very high	98.11%		-	-	-	-	-
2018-01-2486	36207	0_0_413_1_2_0_1_0_1_0	Kp1	SL1229	CG1229	626	626	Klebsiella pneumoniae	strong	463	93734	457231	5611537	no	-	ST1229	1	0	0	0	ybt 14; ICEKp5 (truncated)	417-2LV	-	0	-	0	-	0	-	0	-	wzi191	KL125	unknown (KL125)	?-*	Good	90.23%	KL125_13_wcuH	O5	O5	?-*	Good	94.27%	O5_03_wzm	-	-	-	-	-
2018-01-2503	36208	0_0_98_1_3_0_0_0_2_0	Kp1	SL13	CG10272	625	625	Klebsiella pneumoniae	strong	107	456420	1046257	5351644	no	-	ST13	0	0	0	0	-	0	-	0	-	0	-	0	-	0	-	wzi274	KL30	K30	-+	Good	99.13%	KL30_15_wcuG	O1/O2v1	O1ab	none	Very high	99.90%		-	-	-	-	-
2018-01-2544	12630	0_0_253_0_6_0_0_0_0_0	Kp1	SL528	CG528	628	628	Klebsiella pneumoniae	strong	369	90467	315414	5303930	no	-	ST4726	0	0	0	0	-	0	-	0	-	0	-	0	-	0	-	wzi26	KL46	K46	?-+*	Good	98.81%	KL46_04_wza,KL46_18_manC,KL46_19_manB	O3b	O3b	?-	Good	99.12%	O3b_01_manC,O3b_02_manB	-	-	-	-	-
2018-01-2545	36203	0_0_326_2_1_0_1_1_0_0	Kp1	SL1877	CG1877	628	628	Klebsiella pneumoniae	strong	152	435130	661508	5326381	no	-	ST1877	0	0	0	0	-	0	-	0	-	0	-	0	-	0	-	-	KL14	K14	?-+	Good	99.71%	KL14_19_manC,KL14_20_manB	O3b	O3b	?-	Good	99.00%	O3b_01_manC,O3b_02_manB	-	-	-	-	-
2018-01-2615	21348	0_0_110_0_4_0_0_0_0_0	Kp1	SL1198	CG1198	627	627	Klebsiella pneumoniae	strong	90	553380	1695573	5183038	no	-	ST1198	0	0	0	0	-	0	-	0	-	0	-	0	-	0	-	wzi22	KL8	K8	none	Very high	99.67%		O1/O2v2	O2afg	none	Very high	98.45%		-	-	-	-	-
2018-01-2639	12678	0_0_934_0_0_0_0_1_0_0	Kp1	SL10873	CG11571	628	628	Klebsiella pneumoniae	strong	115	447321	1885907	5365251	no	-	ST279	0	0	0	0	-	0	-	0	-	0	-	0	-	0	-	wzi417	KL151	unknown (KL151)	none	Very high	99.99%		O5	O5	*	High	94.30%		-	-	-	-	-
2018-01-2640	21349	0_0_109_1_8_3_0_2_0_0	Kp1	SL37	CG37	628	628	Klebsiella pneumoniae	strong	115	294616	872905	5595945	no	-	ST1779	0	0	2	2	-	0	-	0	-	0	-	0	-	0	-	wzi96	KL38	K38	none	Very high	99.70%		O3b	O3b	?-	Good	99.30%	O3b_06_wbdA	-	-	-	-	-
2018-01-2643	36209	0_0_75_1_0_0_0_1_0_0	Kp1	SL290	CG290	623	623	Klebsiella pneumoniae	strong	104	304459	683736	5165906	no	-	ST1396	0	0	0	0	-	0	-	0	-	0	-	0	-	0	-	wzi21	KL21	K21	*	Very high	98.57%		O1/O2v1	O1ab	none	Very high	98.11%		-	-	-	-	-
2018-01-2699	21239	0_0_22_12_36_0_0_2_0_0	Kp1	SL17	CG1123	626	626	Klebsiella pneumoniae	strong	84	428160	1038995	5249711	no	-	ST17	0	0	0	0	-	0	-	0	-	0	-	0	-	0	-	wzi82	KL23	K23	none	Very high	99.93%		O1/O2v2	O2afg	none	Very high	98.45%		-	-	-	-	-
2018-01-2716	36184;36194;36195	0_0_131_1_55_1_2_0_0_0	Kp1	SL35	CG35	629	629	Klebsiella pneumoniae	strong	104	338049	960264	5320587	no	-	ST35	0	0	0	0	-	0	-	0	-	0	-	0	-	0	-	wzi37	unknown (KL22)	unknown (K22)	-+	Low	99.48%	KL22_17	O1/O2v1	O2a	none	Very high	98.11%		-	-	-	-	-
2018-01-2723	21351	0_0_131_1_55_0_1_0_0_2	Kp1	SL35	CG35	629	629	Klebsiella pneumoniae	strong	354	86685	486940	5308568	no	-	ST35	0	0	0	0	-	0	-	0	-	0	-	0	-	0	-	wzi37	KL22	K22	?-	Good	99.46%	KL22_06_wzc	O1/O2v1	O1ab	none	Very high	98.11%		-	-	-	-	-
2018-01-2729	36210	0_0_220_7_36_0_0_0_0_0	Kp1	SL152	CG105	627	627	Klebsiella pneumoniae	strong	243	219095	493314	5423678	no	-	ST105	0	0	0	0	-	0	-	0	-	0	-	0	-	0	-	wzi383	KL102	unknown (KL102)	?	Good	99.25%		O1/O2v2	O2afg	none	Very high	98.44%		-	-	-	-	-
2018-01-2730	36211	0_0_109_1_8_3_0_2_1_0	Kp1	SL37	CG37	628	628	Klebsiella pneumoniae	strong	5	5239870	5239870	5580718	no	-	ST1779	0	0	2	2	-	0	-	0	-	0	-	0	-	0	-	wzi96	KL38	K38	none	Very high	99.70%		O3b	O3b	none	Very high	99.30%		-	-	-	-	-
2018-01-2734	15193	0_0_1155_0_1_0_0_0_0_0	Kp1	SL11217	CG12141	625	625	Klebsiella pneumoniae	strong	3	5283357	5283357	5503337	no	-	ST4719	0	0	1	1	-	0	-	0	-	0	-	0	-	0	-	wzi64	KL64	K64	none	Very high	99.91%		O1/O2v1	O2a	none	Very high	98.66%		-	-	fosA7*	-	-
2018-01-2776	12661	0_0_935_0_0_0_0_0_0_0	Kp1	SL10872	CG11569	628	628	Klebsiella pneumoniae	strong	101	379281	861653	5248499	no	-	ST4722	0	0	0	0	-	0	-	0	-	0	-	0	-	0	-	-	KL55	K55	*	Very high	96.21%		O3/O3a	O3/O3a	none	Very high	98.10%		-	-	-	-	-
2018-01-2782	36212	0_0_75_0_2_1_0_3_1_0	Kp1	SL290	CG290	627	627	Klebsiella pneumoniae	strong	1	5250366	5250366	5250366	no	-	ST290	1	0	0	0	ybt 14; ICEKp5	393	-	0	-	0	-	0	-	0	-	wzi21	KL21	K21	*	Very high	98.57%		O1/O2v1	O1ab	none	Very high	98.11%		-	-	-	-	-
2018-01-2809	12833	0_0_98_1_3_0_0_0_0_0	Kp1	SL13	CG10272	625	625	Klebsiella pneumoniae	strong	562	77997	191363	5330054	no	-	ST13	0	0	0	0	-	0	-	0	-	0	-	0	-	0	-	wzi274	KL30	K30	?-+	Good	99.14%	KL30_10_wzy,KL30_15_wcuG	O1/O2v1	O1ab	none	Very high	99.90%		-	-	-	-	-
2018-01-2837	15196	0_0_177_5_0_0_0_0_0_0	Kp1	SL3598	CG3598	628	628	Klebsiella pneumoniae	strong	543	133826	687841	5403375	no	-	ST4711	0	0	0	0	-	0	-	0	-	0	-	0	-	0	-	wzi14	KL14	K14	?-+	Good	99.84%	KL14_07	O3b	O3b	?	Good	99.17%		-	-	-	-	-
2018-01-2839	36203	0_0_326_2_1_0_1_1_0_0	Kp1	SL1877	CG1877	628	628	Klebsiella pneumoniae	strong	147	435130	661508	5325662	no	-	ST1877	0	0	0	0	-	0	-	0	-	0	-	0	-	0	-	wzi23	unknown (KL14)	unknown (K14)	?-+	Low	99.74%	KL14_19_manC,KL14_20_manB	O3b	O3b	?-	Good	98.99%	O3b_01_manC,O3b_02_manB	-	-	-	-	-
2018-01-2860	12630	0_0_253_0_6_0_0_0_0_0	Kp1	SL528	CG528	628	628	Klebsiella pneumoniae	strong	4	5223344	5223344	5235564	no	-	ST4726	0	0	0	0	-	0	-	0	-	0	-	0	-	0	-	wzi26	KL46	K46	*	Very high	98.82%		O3b	O3b	none	Very high	99.15%		-	-	-	-	-
2018-01-2861	21314	0_0_413_1_2_0_1_0_0_0	Kp1	SL1229	CG1229	626	626	Klebsiella pneumoniae	strong	130	379320	866627	5529010	no	-	ST1229	1	0	0	0	ybt 14; ICEKp5 (truncated)	417-2LV	-	0	-	0	-	0	-	0	-	wzi191	KL125	unknown (KL125)	*	High	90.26%		O5	O5	*	High	94.32%		-	-	-	-	-
2018-01-2926	12833	0_0_98_1_3_0_0_0_0_0	Kp1	SL13	CG10272	625	625	Klebsiella pneumoniae	strong	108	747473	1508193	5349782	no	-	ST13	0	0	0	0	-	0	-	0	-	0	-	0	-	0	-	wzi274	KL30	K30	-+	Good	99.13%	KL30_15_wcuG	O1/O2v1	O1ab	none	Very high	99.90%		-	-	-	-	-
2018-01-2939	36213	0_0_228_7_1_0_0_1_1_0	Kp1	SL432	CG11150	628	628	Klebsiella pneumoniae	strong	286	177616	621902	5439118	no	-	ST3069	0	0	1	2	-	0	-	0	-	0	-	0	-	0	-	wzi209	KL47	K47	?-	Good	97.45%	KL47_15_rmlB	OL13	O13	?-	Good	91.97%	OL13_01_rfbB,OL13_09_glycosylhydrolase	-	-	-	-	-
2018-01-2940	36214	0_0_326_2_1_0_1_1_1_0	Kp1	SL1877	CG1877	628	628	Klebsiella pneumoniae	strong	151	432437	869986	5326828	no	-	ST1877	0	0	0	0	-	0	-	0	-	0	-	0	-	0	-	wzi23	KL14	K14	?-+	Good	99.74%	KL14_19_manC,KL14_20_manB	O3b	O3b	?-	Good	98.99%	O3b_01_manC,O3b_02_manB	-	-	-	-	-
2018-01-3012	21360	0_0_220_11_1_1_0_0_0_0	Kp1	SL152	CG12546	627	627	Klebsiella pneumoniae	strong	349	352870	925749	5496794	no	-	ST732	0	0	0	0	-	0	-	0	-	0	-	0	-	0	-	wzi173	KL149	unknown (KL149)	none	Very high	99.97%		O4	O4	none	Very high	99.73%		-	-	-	-	-
2018-01-3029	21361	0_0_75_0_2_1_0_5_0_0	Kp1	SL290	CG290	626	626	Klebsiella pneumoniae	strong	89	447733	1783404	5253590	no	-	ST290	1	0	0	0	ybt 14; ICEKp5	393	-	0	-	0	-	0	-	0	-	wzi21	KL21	K21	*	Very high	98.57%		O1/O2v1	O1ab	none	Very high	98.11%		-	-	-	-	-
2018-01-3030	21321;21362	0_0_131_1_55_0_1_0_0_0	Kp1	SL35	CG35	629	629	Klebsiella pneumoniae	strong	131	322641	545809	5460654	no	-	ST35	0	0	2	3	-	0	-	0	-	0	-	0	-	0	-	wzi37	KL22	K22	?-	Good	99.47%	KL22_12_rutE	O1/O2v1	O1ab	?-	Good	98.06%	O1/O2v1_02_wzt	-	-	-	-	-
2018-01-3042	21363	0_0_117_0_5_0_0_0_0_0	Kp1	SL3676	CG3676	628	628	Klebsiella pneumoniae	strong	133	516097	1069945	5446646	no	-	ST2441	0	0	0	0	-	0	-	0	-	0	-	0	-	0	-	wzi14	KL14	K14	?-	Good	99.86%	KL14_19_manC	O3b	O3b	?-	Good	99.73%	O3b_01_manC	-	-	-	-	-
2018-01-3046	21249	0_0_109_1_51_0_0_2_0_0	Kp1	SL37	CG37	628	628	Klebsiella pneumoniae	strong	422	86617	334770	5353953	no	-	ST37	1	0	0	0	ybt 15; ICEKp11	378	-	0	-	0	-	0	-	0	-	wzi96	KL38	K38	?-	Good	99.68%	KL38_08_wzy,KL38_13_wckR	O3b	O3b	?	Good	99.31%		-	-	-	-	-
2018-01-3094	15197	0_0_200_6_0_0_0_0_0_0	Kp1	SL1944	CG1944	629	629	Klebsiella pneumoniae	strong	6	5238013	5238013	5355528	no	-	ST4712	0	0	0	0	-	0	-	0	-	0	-	0	-	0	-	wzi40	KL3	K3	none	Very high	99.97%		O1/O2v2	O2afg	none	Very high	98.73%		-	-	-	-	-
2018-01-3095	12830	0_0_806_0_0_0_1_0_0_0	Kp1	SL10534	CG11076	627	627	Klebsiella pneumoniae	strong	80	386253	722928	5148381	no	-	ST4721	0	0	0	0	-	0	-	0	-	0	-	0	-	0	-	wzi202	KL127	unknown (KL127)	?	Good	99.81%		OL13	O13	?*	Good	95.08%		-	-	-	-	-
2018-01-3096	21364	0_0_109_1_51_0_0_0_1_0	Kp1	SL37	CG37	628	628	Klebsiella pneumoniae	strong	100	630169	1207052	5325621	no	-	ST37	1	0	0	0	ybt 15; ICEKp11	378	-	0	-	0	-	0	-	0	-	wzi96	KL38	K38	none	Very high	99.68%		O3b	O3b	none	Very high	99.30%		-	-	-	-	-
2018-01-3115	12661	0_0_935_0_0_0_0_0_0_0	Kp1	SL10872	CG11569	628	628	Klebsiella pneumoniae	strong	101	320677	707394	5341496	no	-	ST4722	0	0	0	0	-	0	-	0	-	0	-	0	-	0	-	-	KL55	K55	*	Very high	96.21%		O3/O3a	O3/O3a	none	Very high	98.10%		-	-	-	-	-
2018-01-3125	12811	0_0_110_0_3_0_0_0_0_0	Kp1	SL1198	CG1198	625	625	Klebsiella pneumoniae	strong	265	177744	547522	5428006	no	-	ST1198	0	0	0	0	-	0	-	0	-	0	-	0	-	0	-	wzi101	KL24	K24	-	High	99.01%	KL24_13_wcuG	O1/O2v1	O2a	?-	Good	98.75%	O1/O2v1_04_glf	-	-	-	-	-
2018-01-3163	21307	0_0_228_7_1_0_0_1_0_0	Kp1	SL432	CG11150	628	628	Klebsiella pneumoniae	strong	94	498972	1164856	5407940	no	-	ST3069	0	0	1	2	-	0	-	0	-	0	-	0	-	0	-	wzi209	KL47	K47	?	Good	99.40%		OL13	O13	?-	Good	92.02%	OL13_09_glycosylhydrolase	-	-	-	-	-
2018-01-3218	21366	0_0_815_0_6_0_0_0_0_0	Kp1	SL10503	CG11029	627	627	Klebsiella pneumoniae	strong	1	5282242	5282242	5282242	no	-	ST2	0	0	0	0	-	0	-	0	-	0	-	0	-	0	-	wzi50	KL52	K52	none	Very high	99.78%		OL103	unknown (OL103)	*	High	94.49%		-	-	-	-	-
2018-01-3247	21367	0_0_158_8_0_0_62_0_0_0	Kp1	SL45	CG45	628	628	Klebsiella pneumoniae	strong	125	601025	1134624	5249262	no	-	ST45	1	0	0	0	ybt 10; ICEKp4	78	-	0	-	0	-	0	-	0	-	wzi101	KL24	K24	none	Very high	99.02%		O1/O2v1	O2a	none	Very high	98.76%		-	-	-	-	-
2018-01-3254	21241	0_0_989_0_1_0_0_0_0_0	Kp1	SL11049	CG11889	628	628	Klebsiella pneumoniae	strong	104	336543	697945	5191129	no	-	ST776	0	0	0	0	-	0	-	0	-	0	-	0	-	0	-	wzi87	KL21	K21	?-+	Good	99.43%	KL21_17_manC,KL21_18_manB	O3b	O3b	?-	Good	99.42%	O3b_01_manC,O3b_02_manB	-	-	-	-	-
2018-01-3269	15198	0_0_930_0_0_0_0_0_1_0	Kp1	SL10867	CG11555	626	626	Klebsiella pneumoniae	strong	62	753280	1052252	5132327	no	-	ST4716	0	0	0	0	-	0	-	0	-	0	-	0	-	0	-	wzi218	KL116	unknown (KL116)	*	Very high	98.55%		O1/O2v1	O2a	none	Very high	98.81%		-	-	-	-	-
2018-01-3295	21368	0_0_22_12_36_0_0_0_2_0	Kp1	SL17	CG1123	626	626	Klebsiella pneumoniae	strong	82	572965	1292572	5260456	no	-	ST17	0	0	0	0	-	0	-	0	-	0	-	0	-	0	-	wzi82	KL23	K23	none	Very high	99.93%		O1/O2v2	O2afg	none	Very high	98.45%		-	-	-	-	-
2018-01-3296	21369	0_0_131_1_55_0_3_0_0_0	Kp1	SL35	CG35	629	629	Klebsiella pneumoniae	strong	147	373629	761563	5386263	no	-	ST35	0	0	0	0	-	0	-	0	-	0	-	0	-	0	-	wzi37	KL22	K22	?	Good	99.48%		O1/O2v1	O1ab	none	Very high	98.11%		-	-	-	-	-
2018-01-3297	12833	0_0_98_1_3_0_0_0_0_0	Kp1	SL13	CG10272	625	625	Klebsiella pneumoniae	strong	328	283069	553268	5400655	no	-	ST13	0	0	0	0	-	0	-	0	-	0	-	0	-	0	-	wzi274	KL30	K30	-+	Good	99.13%	KL30_15_wcuG	O1/O2v1	O1ab	none	Very high	99.90%		-	-	-	-	-
2018-01-3305	12833	0_0_98_1_3_0_0_0_0_0	Kp1	SL13	CG10272	625	625	Klebsiella pneumoniae	strong	88	456420	977076	5209132	no	-	ST13	0	0	0	0	-	0	-	0	-	0	-	0	-	0	-	wzi274	KL30	K30	-+	Good	99.13%	KL30_15_wcuG	O1/O2v1	O1ab	none	Very high	99.90%		-	-	-	-	-
2018-01-3334	36203	0_0_326_2_1_0_1_1_0_0	Kp1	SL1877	CG1877	628	628	Klebsiella pneumoniae	strong	387	136967	366442	5364664	no	-	ST1877	0	0	0	0	-	0	-	0	-	0	-	0	-	0	-	wzi23	KL14	K14	?-	Good	99.72%	KL14_19_manC,KL14_20_manB	O3b	O3b	?-	Good	99.00%	O3b_01_manC,O3b_02_manB	-	-	-	-	-
2018-01-3408	36215	0_0_329_0_3_0_0_0_1_0	Kp1	SL857	CG857	628	628	Klebsiella pneumoniae	strong	121	472434	996245	5173541	no	-	ST857	0	0	0	0	-	0	-	0	-	0	-	0	-	0	-	wzi241	KL13	K13	?-	Good	98.79%	KL13_17_manC,KL13_18_manB	O3b	O3b	?-	Good	99.22%	O3b_01_manC,O3b_02_manB	-	-	-	-	-
2018-01-3447	36203	0_0_326_2_1_0_1_1_0_0	Kp1	SL1877	CG1877	628	628	Klebsiella pneumoniae	strong	164	370614	867943	5326776	no	-	ST1877	0	0	0	0	-	0	-	0	-	0	-	0	-	0	-	wzi23	KL14	K14	?-+	Good	99.73%	KL14_19_manC,KL14_20_manB	O3b	O3b	?-	Good	99.03%	O3b_01_manC,O3b_02_manB	-	-	-	-	-
2018-01-3448	36216	0_0_75_0_2_1_0_8_0_0	Kp1	SL290	CG290	627	627	Klebsiella pneumoniae	strong	101	267655	683741	5397051	no	-	ST290	1	0	0	0	ybt 14; ICEKp5	393	-	0	-	0	-	0	-	0	-	wzi21	KL21	K21	*	Very high	98.57%		O1/O2v1	O1ab	none	Very high	98.11%		-	-	-	-	-
2018-01-3463	15199	0_0_471_0_0_0_1_0_0_0	Kp1	SL10230	CG10582	628	628	Klebsiella pneumoniae	strong	147	472258	1453924	5481778	no	-	ST4729	0	0	0	0	-	0	-	0	-	0	-	0	-	0	-	wzi262	KL21	K21	?-	Good	99.79%	KL21_18_manB	O3/O3a	O3/O3a	?-	Good	97.97%	O3/O3a_02_manB	-	-	-	-	-
2018-01-3464	36217	0_0_253_0_9_0_0_1_0_0	Kp1	SL528	CG528	628	628	Klebsiella pneumoniae	strong	121	291780	1154758	5441723	no	-	ST528	0	0	0	0	-	0	-	0	-	0	-	0	-	0	-	wzi26	KL46	K46	?-+*	Good	98.80%	KL46_19_manB	O3b	O3b	?-	Good	99.12%	O3b_02_manB	-	-	-	-	-
2018-01-3465	36218	0_0_823_0_1_0_0_0_4_0	Kp1	SL10475	CG10976	627	627	Klebsiella pneumoniae	strong	4	5241774	5241774	5373096	no	-	ST370	0	0	0	0	-	0	-	0	-	0	-	0	-	0	-	-	KL28	K28	none	Very high	98.94%		O3b	O3b	none	Very high	99.24%		-	-	-	-	-
2018-01-3545	21443	0_0_22_8_11_0_0_0_1_0	Kp1	SL17	CG10122	625	625	Klebsiella pneumoniae	strong	83	425923	1765703	5341888	no	-	ST17	1	0	0	0	ybt 10; ICEKp4	392	-	0	-	0	-	0	-	0	-	wzi82	KL23	K23	none	Very high	99.94%		O1/O2v2	O2afg	none	Very high	98.44%		-	-	-	-	-
2018-01-3554	15200	0_0_1099_0_0_0_0_0_0_0	Kp1	SL11218	CG12142	629	629	Klebsiella pneumoniae	strong	106	372086	1016588	5181748	no	-	ST4728	0	0	0	0	-	0	-	0	-	0	-	0	-	0	-	-	KL126	unknown (KL126)	?-	Good	97.08%	KL126_15_rmlB,KL126_17_rmlD,KL126_18_rmlC	unknown (OL13)	unknown (O13)	?-+*	Low	92.23%	OL13_01_rfbB,OL13_03_rfbD,OL13_04_rfbC	-	-	-	-	-
2018-01-3576	15200	0_0_1099_0_0_0_0_0_0_0	Kp1	SL11218	CG12142	629	629	Klebsiella pneumoniae	strong	110	305575	1016589	5181145	no	-	ST4728	0	0	0	0	-	0	-	0	-	0	-	0	-	0	-	-	KL126	unknown (KL126)	?-	Good	97.20%	KL126_15_rmlB,KL126_17_rmlD,KL126_18_rmlC	unknown (OL13)	unknown (O13)	?-+*	Low	92.30%	OL13_01_rfbB,OL13_03_rfbD,OL13_04_rfbC	-	-	-	-	-
2018-01-358	36219	0_0_109_8_56_0_0_0_0_0	Kp1	SL37	CG3796	628	628	Klebsiella pneumoniae	strong	300	139518	429969	5267190	no	-	ST37	0	0	0	0	-	0	-	0	-	0	-	0	-	0	-	wzi14	KL14	K14	?-	Good	99.97%	KL14_19_manC,KL14_20_manB	O3b	O3b	?-	Good	99.33%	O3b_01_manC,O3b_02_manB	-	-	-	-	-
2018-01-3590	21307	0_0_228_7_1_0_0_1_0_0	Kp1	SL432	CG11150	628	628	Klebsiella pneumoniae	strong	123	443044	913509	5410497	no	-	ST3069	0	0	1	2	-	0	-	0	-	0	-	0	-	0	-	wzi209	KL47	K47	?	Good	97.46%		OL13	O13	?-	Good	92.05%	OL13_09_glycosylhydrolase	-	-	-	-	-
2018-01-3596	36220	0_0_932_1_0_0_0_0_5_0	Kp1	SL10868	CG11559	626	626	Klebsiella pneumoniae	strong	117	444377	812363	5318005	no	-	ST590	0	0	1	1	-	0	-	0	-	0	-	0	-	0	-	wzi34	KL57	K57	none	Very high	98.78%		O1/O2v2	O2afg	none	Very high	98.50%		-	-	fosA7*	-	-
2018-01-3650	36221	0_0_922_0_1_1_0_1_0_0	Kp1	SL10865	CG11553	627	627	Klebsiella pneumoniae	strong	398	144743	378494	5232319	no	-	ST4442	0	0	0	0	-	0	-	0	-	0	-	0	-	0	-	-	KL142	unknown (KL142)	none	Very high	99.31%		O1/O2v2	O1ab	?-	Good	98.84%	O1/O2v2_04_glf	-	-	-	-	-
2018-01-3688	12822	0_0_823_0_1_0_0_0_0_0	Kp1	SL10475	CG10976	627	627	Klebsiella pneumoniae	strong	211	150996	376690	5363677	no	-	ST370	0	0	0	0	-	0	-	0	-	0	-	0	-	0	-	-	KL28	K28	?-+	Good	98.94%	KL28_17_manC,KL28_18_manB	O3b	O3b	?-	Good	99.25%	O3b_01_manC,O3b_02_manB	-	-	-	-	-
2018-01-3692	36222	0_0_131_1_55_0_1_0_0_3	Kp1	SL35	CG35	629	629	Klebsiella pneumoniae	strong	386	121512	373736	5362556	no	-	ST35	0	0	1	1	-	0	-	0	-	0	-	0	-	0	-	wzi37	KL22	K22	none	Very high	99.49%		O1/O2v1	O1ab	none	Very high	98.11%		-	-	-	-	-
2018-01-3723	36223	0_0_122_25_0_0_1_0_0_0	Kp1	SL661	CG12660	625	625	Klebsiella pneumoniae	strong	2	5411208	5411208	5538747	no	-	ST4106	0	0	0	0	-	0	-	0	-	0	iro 5	38-1LV	-	0	-	wzi39	KL39	K39	none	Very high	99.99%		O3b	O3b	none	Very high	99.17%		-	-	-	-	-
2018-01-3773	15200	0_0_1099_0_0_0_0_0_0_0	Kp1	SL11218	CG12142	629	629	Klebsiella pneumoniae	strong	114	361426	1016588	5182485	no	-	ST4728	0	0	0	0	-	0	-	0	-	0	-	0	-	0	-	-	unknown (KL126)	unknown (KL126)	?-	None	97.11%	KL126_15_rmlB,KL126_16_rmlA,KL126_17_rmlD,KL126_18_rmlC	unknown (OL13)	unknown (O13)	?-+*	None	91.95%	OL13_01_rfbB,OL13_02_rfbA,OL13_03_rfbD,OL13_04_rfbC	-	-	-	-	-
2018-01-3776	36224	0_0_171_1_0_0_0_0_1_0	Kp1	SL1135	CG1135	627	627	Klebsiella pneumoniae	strong	151	388944	849426	5500459	no	-	ST1265	0	0	0	0	-	0	-	0	-	0	-	0	-	0	-	-	unknown (KL33)	unknown (K33)	?-+*	None	80.55%	KL33_07_wzb,KL33_08_wzc,KL33_09_wckM,KL33_10_wckL,KL33_11_wcuQ,KL33_12_wzx,KL33_14_manC,KL33_15_manB,KL33_16_wbaZ,KL33_17_wcaJ,KL33_18_wzy,KL33_19_wckJ	O3b	O3b	?-	Good	98.98%	O3b_02_manB	-	-	-	-	-
2018-01-3777	36225	0_0_922_0_1_1_0_2_0_0	Kp1	SL10865	CG11553	627	627	Klebsiella pneumoniae	strong	79	472186	1100864	5135537	no	-	ST4442	0	0	0	0	-	0	-	0	-	0	-	0	-	0	-	-	KL142	unknown (KL142)	none	Very high	99.31%		O1/O2v2	O1ab	none	Very high	98.84%		-	-	-	-	-
2018-01-3779	36226	0_0_75_0_2_1_0_9_0_0	Kp1	SL290	CG290	627	627	Klebsiella pneumoniae	strong	373	112857	404295	5443236	no	-	ST290	1	0	0	0	ybt 14; ICEKp5	393	-	0	-	0	-	0	-	0	-	wzi21	KL21	K21	*	Very high	98.57%		O1/O2v1	O1ab	none	Very high	98.11%		-	-	-	-	-
2018-01-3780	15193	0_0_1155_0_1_0_0_0_0_0	Kp1	SL11217	CG12141	625	625	Klebsiella pneumoniae	strong	125	321617	748572	5475447	no	-	ST4719	0	0	1	1	-	0	-	0	-	0	-	0	-	0	-	wzi64	KL64	K64	none	Very high	99.91%		O1/O2v1	O2a	none	Very high	98.66%		-	-	fosA7*	-	-
2018-01-3781	15193	0_0_1155_0_1_0_0_0_0_0	Kp1	SL11217	CG12141	625	625	Klebsiella pneumoniae	strong	130	325837	752885	5477030	no	-	ST4719	0	0	1	1	-	0	-	0	-	0	-	0	-	0	-	wzi64	KL64	K64	none	Very high	99.91%		O1/O2v1	O2a	none	Very high	98.66%		-	-	fosA7*	-	-
2018-01-3805	36227	0_0_249_4_4_0_0_0_1_0	Kp1	SL200	CG1537	629	629	Klebsiella pneumoniae	strong	76	422720	1449039	5089409	no	-	ST1537	0	0	0	0	-	0	-	0	-	0	-	0	-	0	-	wzi64	KL64	K64	none	Very high	99.86%		O1/O2v1	O2a	none	Very high	98.65%		-	-	-	-	-
2018-01-3863	36228	0_0_932_1_0_0_0_0_6_0	Kp1	SL10868	CG11559	626	626	Klebsiella pneumoniae	strong	122	452028	912890	5160836	no	-	ST590	0	0	1	1	-	0	-	0	-	0	-	0	-	0	-	wzi34	KL57	K57	?-	Good	98.79%	KL57_06_wzc	O1/O2v2	O2afg	none	Very high	98.50%		-	-	fosA7*	-	-
2018-01-3864	12811	0_0_110_0_3_0_0_0_0_0	Kp1	SL1198	CG1198	625	625	Klebsiella pneumoniae	strong	116	347623	581539	5540885	no	-	ST1198	0	0	0	0	-	0	-	0	-	0	-	0	-	0	-	wzi101	KL24	K24	?-	Good	99.01%	KL24_13_wcuG	O1/O2v1	O2a	none	Very high	98.76%		-	-	-	-	-
2018-01-388	36229	0_0_220_11_1_0_0_1_0_0	Kp1	SL152	CG12546	625	625	Klebsiella pneumoniae	strong	111	355913	474061	5331828	no	-	ST732	0	0	0	0	-	0	-	0	-	0	-	0	-	0	-	wzi173	KL149	unknown (KL149)	none	Very high	99.96%		O4	O4	none	Very high	99.73%		-	-	-	-	-
2018-01-389	36230	0_0_131_1_129_0_0_1_1_0	Kp1	SL35	CG35	629	629	Klebsiella pneumoniae	strong	1	5327507	5327507	5327507	no	-	ST35	1	0	0	0	ybt 8; ICEKp3	394	-	0	-	0	-	0	-	0	-	wzi37	KL22	K22	none	Very high	99.49%		O1/O2v1	O1ab	none	Very high	98.10%		-	-	-	-	-
2018-01-3892	12606	0_0_845_1_1_0_0_0_0_0	Kp1	SL10561	CG11284	627	627	Klebsiella pneumoniae	strong	116	345478	697949	5354419	no	-	ST1241	0	0	0	0	-	0	-	0	-	0	-	0	-	0	-	wzi419	KL7	K7	none	Very high	98.44%		O1/O2v2	O2afg	none	Very high	98.35%		-	-	-	-	-
2018-01-3893	36203	0_0_326_2_1_0_1_1_0_0	Kp1	SL1877	CG1877	628	628	Klebsiella pneumoniae	strong	358	139987	328825	5358305	no	-	ST1877	0	0	0	0	-	0	-	0	-	0	-	0	-	0	-	wzi23	unknown (KL14)	unknown (K14)	?-	None	99.69%	KL14_04_wza,KL14_07,KL14_08_wzx,KL14_10,KL14_17_wcaJ,KL14_19_manC,KL14_20_manB	O3b	O3b	?-	Good	99.04%	O3b_01_manC,O3b_02_manB	-	-	-	-	-
2018-01-3925	21361	0_0_75_0_2_1_0_5_0_0	Kp1	SL290	CG290	626	626	Klebsiella pneumoniae	strong	377	131943	328114	5337800	no	-	ST290	1	0	0	0	ybt 14; ICEKp5	393	-	0	-	0	-	0	-	0	-	wzi21	KL21	K21	*	Very high	98.57%		O1/O2v1	O1ab	none	Very high	98.11%		-	-	-	-	-
2018-01-3926	36231	0_0_263_0_5_0_0_1_0_0	Kp1	SL463	CG463	625	625	Klebsiella pneumoniae	strong	151	426485	780925	5595789	no	-	ST463	0	0	0	0	-	0	-	0	-	0	-	0	-	0	-	wzi356	KL117	unknown (KL117)	none	Very high	100.00%		O1/O2v2	O2afg	none	Very high	98.52%		-	-	-	-	-
2018-01-3928	36232	0_0_249_0_29_0_1_0_0_0	Kp1	SL200	CG200	628	628	Klebsiella pneumoniae	strong	114	377686	770555	5188189	no	-	ST200	0	0	0	0	-	0	-	0	-	0	-	0	-	0	-	-	KL39	K39	?-	Good	99.22%	KL39_18_manC,KL39_19_manB	O3b	O3b	?-	Good	99.16%	O3b_01_manC,O3b_02_manB	-	-	-	-	-
2018-01-3929	21405;36233	0_0_263_0_5_0_0_0_0_0	Kp1	SL463	CG463	625	625	Klebsiella pneumoniae	strong	123	493394	855535	5643191	no	-	ST463	0	0	0	0	-	0	-	0	-	0	-	0	-	0	-	wzi356	KL117	unknown (KL117)	none	Very high	100.00%		O1/O2v2	O2afg	none	Very high	98.52%		-	-	-	-	-
2018-01-3934	36234	0_0_117_0_2_0_0_1_2_0	Kp1	SL3676	CG3676	628	628	Klebsiella pneumoniae	strong	270	287651	738038	5699638	no	-	ST2441	0	0	2	2	-	0	-	0	-	0	-	0	-	0	-	wzi14	KL14	K14	?-	Good	99.82%	KL14_12,KL14_19_manC	O3b	O3b	?-	Good	99.73%	O3b_01_manC	aadA2	-	-	-	-
2018-01-3935	36203	0_0_326_2_1_0_1_1_0_0	Kp1	SL1877	CG1877	628	628	Klebsiella pneumoniae	strong	164	407753	730657	5329305	no	-	ST1877	0	0	0	0	-	0	-	0	-	0	-	0	-	0	-	wzi23	unknown (KL14)	unknown (K14)	?-	None	99.74%	KL14_08_wzx,KL14_11,KL14_19_manC,KL14_20_manB	O3b	O3b	?-	Good	98.99%	O3b_01_manC,O3b_02_manB	-	-	-	-	-
2018-01-3975	36211	0_0_109_1_8_3_0_2_1_0	Kp1	SL37	CG37	628	628	Klebsiella pneumoniae	strong	116	319430	860362	5465147	no	-	ST1779	0	0	2	2	-	0	-	0	-	0	-	0	-	0	-	wzi96	KL38	K38	?-	Good	99.69%	KL38_08_wzy,KL38_09_wctM	O3b	O3b	none	Very high	99.30%		-	-	-	-	-
2018-01-4019	36235	0_0_334_0_2_2_0_1_1_0	Kp1	SL151	CG151	628	628	Klebsiella pneumoniae	strong	82	459780	817611	5424115	no	-	ST151	0	0	0	0	-	0	-	0	-	0	-	0	-	0	-	wzi2	KL30	K30	?	Good	99.15%		O1/O2v2	O1ab	none	Very high	99.19%		-	-	-	-	-
2018-01-4046	15201	0_0_556_1_0_0_0_0_0_0	Kp1	SL10102	CG12143	629	629	Klebsiella pneumoniae	strong	113	389225	665715	5355399	no	-	ST4714	0	0	0	0	-	0	-	0	-	0	-	0	-	0	-	wzi7	KL7	K7	none	Very high	98.50%		O1/O2v2	O2afg	none	Very high	98.34%		-	-	-	-	-
2018-01-4107	36236	0_0_131_1_55_0_2_0_1_0	Kp1	SL35	CG35	629	629	Klebsiella pneumoniae	strong	7	5295991	5295991	5358419	no	-	ST35	0	0	1	1	-	0	-	0	-	0	-	0	-	0	-	wzi37	KL22	K22	none	Very high	99.48%		O1/O2v1	O1ab	none	Very high	98.11%		-	-	-	-	-
2018-01-4108	36237	0_0_466_0_0_4_0_1_0_0	Kp1	SL10077	CG10351	628	628	Klebsiella pneumoniae	strong	112	468939	910807	5268336	no	-	ST556	0	0	0	0	-	0	-	0	-	0	-	0	-	0	-	wzi94	KL62	K62	none	Very high	99.94%		O1/O2v1	O2a	none	Very high	98.87%		-	-	-	-	-
2018-01-4174	15202	0_0_305_0_3_0_0_0_0_0	Kp1	SL3607	CG3607	628	628	Klebsiella pneumoniae	strong	94	436181	1190689	5177348	no	-	ST4730	0	0	0	0	-	0	-	0	-	0	-	0	-	0	-	-	KL25	K25	?-	Good	99.83%	KL25_09_wfeD,KL25_13_gnd	O3/O3a	O3/O3a	none	Very high	98.67%		-	-	-	-	-
2018-01-4175	15203	0_0_791_0_1_0_0_0_0_0	Kp1	SL10544	CG11089	628	628	Klebsiella pneumoniae	strong	96	295578	775138	5299237	no	-	ST4725	0	0	0	0	-	0	-	0	-	0	-	0	-	0	-	wzi114	KL111	unknown (KL111)	none	Very high	99.44%		O3b	O3b	none	Very high	98.86%		-	-	-	-	-
2018-01-4196	15204	0_0_820_1_0_0_0_0_0_0	Kp1	SL10564	CG12144	628	628	Klebsiella pneumoniae	strong	120	377560	1433394	5280283	no	-	ST4707	0	0	0	0	-	0	-	0	-	0	-	0	-	0	-	wzi298	KL51	K51	?-	Good	99.33%	KL51_10_wcuF,KL51_12_wzx,KL51_13	O12	O12	none	Very high	98.10%		-	-	-	-	-
2018-01-4197	36238	0_0_334_0_2_2_0_1_2_0	Kp1	SL151	CG151	628	628	Klebsiella pneumoniae	strong	397	105769	320204	5555482	no	-	ST151	0	0	0	0	-	0	-	0	-	0	-	0	-	0	-	wzi2	unknown (KL30)	unknown (K30)	?-+	None	99.14%	KL30_07_wcuL,KL30_09_wcuD,KL30_10_wzy,KL30_11_wckP	O1/O2v2	O1ab	none	Very high	99.19%		-	-	-	-	-
2018-01-4203	36239	0_0_467_0_0_0_0_1_2_0	Kp1	SL10066	CG10332	628	628	Klebsiella pneumoniae	strong	1	5242521	5242521	5242521	no	-	ST2439	0	0	0	0	-	0	-	0	-	0	-	0	-	0	-	wzi40	KL3	K3	none	Very high	99.96%		O1/O2v1	O1ab	none	Very high	98.66%		-	-	-	-	-
2018-01-4247	15205	0_0_75_0_12_0_0_0_1_0	Kp1	SL290	CG290	624	624	Klebsiella pneumoniae	strong	145	247841	680186	5511800	no	-	ST4710	4	0	0	0	ybt 16; ICEKp12	391	-	0	iuc 5	94	iro 5	47	-	0	-	wzi21	KL21	K21	?*	Good	98.56%		O1/O2v1	O1ab	none	Very high	98.11%		-	-	-	-	-
2018-01-4248	36240	0_0_98_1_3_0_0_0_1_0	Kp1	SL13	CG10272	625	625	Klebsiella pneumoniae	strong	102	465163	862289	5436834	no	-	ST13	0	0	0	0	-	0	-	0	-	0	-	0	-	0	-	wzi274	KL30	K30	?-+	Good	99.13%	KL30_14,KL30_15_wcuG	O1/O2v1	O1ab	none	Very high	99.90%		-	-	-	-	-
2018-01-4306	21246;36241	0_0_131_1_55_0_1_1_0_0	Kp1	SL35	CG35	629	629	Klebsiella pneumoniae	strong	103	373736	545808	5266231	no	-	ST35	0	0	0	0	-	0	-	0	-	0	-	0	-	0	-	wzi37	KL22	K22	?-+	Good	99.49%	KL22_13	O1/O2v1	O1ab	none	Very high	98.11%		-	-	-	-	-
2018-01-4341	21418	0_0_118_0_2_1_0_0_0_0	Kp1	SL1962	CG1962	627	627	Klebsiella pneumoniae	strong	108	368064	910123	5222857	no	-	ST1962	0	0	0	0	-	0	-	0	-	0	-	0	-	0	-	wzi468	KL14	K14	?-	Good	99.54%	KL14_09,KL14_10,KL14_19_manC	O3b	O3b	?-	Good	99.90%	O3b_01_manC	-	-	-	-	-
2018-01-4379	21419	0_0_22_88_0_0_0_0_0_0	Kp1	SL17	CG12661	627	627	Klebsiella pneumoniae	strong	95	972117	1812719	5251653	no	-	ST1440	0	0	0	0	-	0	-	0	-	0	-	0	-	0	-	wzi19	KL19	K19	*	High	94.93%		O1/O2v2	O2afg	none	Very high	98.44%		-	-	-	-	-
2018-01-4390	12824;21420	0_0_109_1_51_0_0_1_0_0	Kp1	SL37	CG37	628	628	Klebsiella pneumoniae	strong	127	368751	773199	5335960	no	-	ST37	1	0	0	0	ybt 15; ICEKp11	378	-	0	-	0	-	0	-	0	-	wzi96	KL38	K38	?-	Good	99.62%	KL38_11_wzx,KL38_12_wckS	O3b	O3b	none	Very high	99.30%		-	-	-	-	-
2018-01-4458	21421	0_0_932_1_0_0_0_3_0_0	Kp1	SL10868	CG11559	626	626	Klebsiella pneumoniae	strong	105	366164	1425273	5376859	no	-	ST590	0	0	1	1	-	0	-	0	-	0	-	0	-	0	-	wzi34	KL57	K57	none	Very high	98.78%		O1/O2v2	O2afg	none	Very high	98.50%		-	-	fosA7*	-	-
2018-01-4459	15206	0_0_75_0_12_0_0_0_2_0	Kp1	SL290	CG290	624	624	Klebsiella pneumoniae	strong	131	273631	967851	5506079	no	-	ST4710	4	0	0	0	ybt 16; ICEKp12	391	-	0	iuc 5	94	iro 5	47	-	0	-	wzi21	KL21	K21	*	Very high	98.57%		O1/O2v1	O1ab	none	Very high	98.11%		-	-	-	-	-
2018-01-4460	12613;21306	0_0_932_1_0_0_0_0_1_0	Kp1	SL10868	CG11559	626	626	Klebsiella pneumoniae	strong	94	365996	811921	5171487	no	-	ST590	0	0	1	1	-	0	-	0	-	0	-	0	-	0	-	wzi34	KL57	K57	none	Very high	98.78%		O1/O2v1	O2a	-	Good	94.15%	O1/O2v1_07_kfoC	-	-	fosA7*	-	-
2018-01-4487	15205	0_0_75_0_12_0_0_0_1_0	Kp1	SL290	CG290	624	624	Klebsiella pneumoniae	strong	128	261750	680401	5505036	no	-	ST4710	4	0	0	0	ybt 16; ICEKp12	391	-	0	iuc 5	94	iro 5	47	-	0	-	wzi21	KL21	K21	*	Very high	98.57%		O1/O2v1	O1ab	none	Very high	98.11%		-	-	-	-	-
2018-01-4514	21423	0_0_989_0_1_0_0_0_1_0	Kp1	SL11049	CG11889	628	628	Klebsiella pneumoniae	strong	105	348501	697162	5251044	no	-	ST776	0	0	0	0	-	0	-	0	-	0	-	0	-	0	-	wzi87	KL21	K21	?-+	Good	99.46%	KL21_17_manC,KL21_18_manB	O3b	O3b	?-	Good	99.42%	O3b_01_manC,O3b_02_manB	-	-	-	-	-
2018-01-4639	21424	0_0_263_0_3_0_1_0_0_0	Kp1	SL463	CG463	625	625	Klebsiella pneumoniae	strong	4	5207981	5207981	5754382	no	-	ST463	0	0	1	1	-	0	-	0	-	0	-	0	-	0	-	wzi356	KL117	unknown (KL117)	none	Very high	100.00%		O1/O2v2	O2afg	none	Very high	98.52%		-	-	-	-	-
2018-01-4652	21425	0_0_376_0_1_0_2_0_0_0	Kp1	SL1630	CG1630	627	627	Klebsiella pneumoniae	strong	76	388692	867300	5268954	no	-	ST1630	1	0	0	0	ybt 16; ICEKp12 (truncated)	395	-	0	-	0	-	0	-	0	-	wzi262	KL21	K21	?-	Good	99.95%	KL21_18_manB	O3b	O3b	?-	Good	99.21%	O3b_02_manB	-	-	-	-	-
2018-01-4653	15205	0_0_75_0_12_0_0_0_1_0	Kp1	SL290	CG290	624	624	Klebsiella pneumoniae	strong	129	273631	680401	5501181	no	-	ST4710	4	0	0	0	ybt 16; ICEKp12	391	-	0	iuc 5	94	iro 5	47	-	0	-	wzi21	KL21	K21	*	Very high	98.57%		O1/O2v1	O1ab	none	Very high	98.11%		-	-	-	-	-
2018-01-4682	21426	0_0_107_0_1_9_4_0_0_0	Kp1	SL39	CG39	626	626	Klebsiella pneumoniae	strong	136	247770	555886	5404048	no	-	ST39	0	0	1	1	-	0	-	0	-	0	-	0	-	0	-	wzi83	KL23	K23	none	Very high	99.92%		O1/O2v2	O1ab	none	Very high	98.49%		-	-	-	-	-
2018-01-473	36211	0_0_109_1_8_3_0_2_1_0	Kp1	SL37	CG37	628	628	Klebsiella pneumoniae	strong	143	294615	1313391	5804323	no	-	ST1779	0	0	2	2	-	0	-	0	-	0	-	0	-	0	-	wzi96	KL38	K38	none	Very high	99.70%		O3b	O3b	none	Very high	99.30%		-	-	-	-	-
2018-01-4734	21249	0_0_109_1_51_0_0_2_0_0	Kp1	SL37	CG37	628	628	Klebsiella pneumoniae	strong	103	486608	612702	5292115	no	-	ST37	1	0	0	0	ybt 15; ICEKp11	378	-	0	-	0	-	0	-	0	-	wzi96	KL38	K38	none	Very high	99.68%		O3b	O3b	none	Very high	99.30%		-	-	-	-	-
2018-01-4735	21249	0_0_109_1_51_0_0_2_0_0	Kp1	SL37	CG37	628	628	Klebsiella pneumoniae	strong	5	5286513	5286513	5308428	no	-	ST37	1	0	0	0	ybt 15; ICEKp11	378	-	0	-	0	-	0	-	0	-	wzi96	KL38	K38	none	Very high	99.68%		O3b	O3b	none	Very high	99.30%		-	-	-	-	-
2018-01-4736	36242	0_0_98_1_3_0_1_0_1_0	Kp1	SL13	CG10272	625	625	Klebsiella pneumoniae	strong	111	468076	1051654	5329570	no	-	ST13	0	0	0	0	-	0	-	0	-	0	-	0	-	0	-	wzi274	KL30	K30	?-+	Good	99.13%	KL30_14,KL30_15_wcuG	O1/O2v1	O1ab	none	Very high	99.89%		-	-	-	-	-
2018-01-4739	21428;21440	0_0_117_0_2_0_0_1_0_0	Kp1	SL3676	CG3676	628	628	Klebsiella pneumoniae	strong	131	329857	587842	5446738	no	-	ST2441	0	0	0	0	-	0	-	0	-	0	-	0	-	0	-	wzi14	KL14	K14	?-	Good	99.86%	KL14_19_manC	O3b	O3b	?-	Good	99.76%	O3b_01_manC	-	-	-	-	-
2018-01-474	12849	0_0_22_54_1_0_0_0_1_0	Kp1	SL17	CG11163	627	627	Klebsiella pneumoniae	strong	61	478980	1499270	5045945	no	-	ST636	1	0	0	0	ybt 5; ICEKp6	10	-	0	-	0	-	0	-	0	-	wzi95	KL123	unknown (KL123)	*	High	94.98%		O5	O5	*	High	94.21%		-	-	-	-	-
2018-01-475	15207	0_0_75_0_12_0_0_3_0_0	Kp1	SL290	CG290	624	624	Klebsiella pneumoniae	strong	119	259817	680401	5496386	no	-	ST4710	4	0	0	0	ybt 16; ICEKp12	391	-	0	iuc 5	94	iro 5	47	-	0	-	wzi21	KL21	K21	?-*	Good	98.57%	KL21_08_wzy	O1/O2v1	O1ab	none	Very high	98.11%		-	-	-	-	-
2018-01-476	15208	0_0_928_0_0_0_0_1_0_0	Kp1	SL10880	CG11584	627	627	Klebsiella pneumoniae	strong	131	506656	1014631	5470852	no	-	ST4717	1	0	0	0	ybt unknown	0	-	0	-	0	-	0	-	0	-	wzi184	unknown (KL45)	unknown (K45)	-+	Low	94.94%	KL45_05_wzb,KL45_06_wzc	O1/O2v2	O2afg	none	Very high	98.38%		-	-	-	-	-
2018-01-4766	15209	0_0_75_0_12_0_0_0_3_0	Kp1	SL290	CG290	624	624	Klebsiella pneumoniae	strong	145	259817	680401	5505969	no	-	ST4710	4	0	0	0	ybt 16; ICEKp12	391	-	0	iuc 5	94	iro 5	47	-	0	-	wzi21	KL21	K21	*	Very high	98.57%		O1/O2v1	O1ab	none	Very high	98.11%		-	-	-	-	-
2018-01-4847	36189	0_0_131_1_130_0_0_1_0_0	Kp1	SL35	CG35	629	629	Klebsiella pneumoniae	strong	110	285960	956657	5361198	no	-	ST35	0	0	0	0	-	0	-	0	-	0	-	0	-	0	-	wzi37	KL22	K22	none	Very high	99.48%		O1/O2v1	O1ab	none	Very high	98.11%		-	-	-	-	-
2018-01-507	21434	0_0_249_11_0_0_0_2_0_0	Kp1	SL200	CG10750	629	629	Klebsiella pneumoniae	strong	76	438382	991785	5117569	no	-	ST3049	0	0	0	0	-	0	-	0	-	0	-	0	-	0	-	wzi56	KL55	K55	*	Very high	96.25%		O3/O3a	O3/O3a	none	Very high	98.52%		-	-	-	-	-
2018-01-531	21233;36243	0_0_131_1_55_1_2_1_0_0	Kp1	SL35	CG35	629	629	Klebsiella pneumoniae	strong	101	315902	545607	5389117	no	-	ST35	0	0	0	0	-	0	-	0	-	0	-	0	-	0	-	wzi37	KL22	K22	?-	Good	99.48%	KL22_14,KL22_15_wcaJ	O1/O2v1	O1ab	none	Very high	98.11%		-	-	-	-	-
2018-01-580	36244	0_0_163_0_3_1_0_0_0_0	Kp1	SL2118	CG2118	628	628	Klebsiella pneumoniae	strong	88	392517	882012	5155721	no	-	ST2118	0	0	0	0	-	0	-	0	-	0	-	0	-	0	-	wzi417	KL46	K46	none	Very high	99.07%		O3b	O3b	none	Very high	99.27%		-	-	-	-	-
2018-01-582	21428;21440	0_0_117_0_2_0_0_1_0_0	Kp1	SL3676	CG3676	628	628	Klebsiella pneumoniae	strong	187	213681	742453	5734454	no	-	ST2441	0	0	2	2	-	0	-	0	-	0	-	0	-	0	-	wzi14	KL14	K14	?-+	Good	99.87%	KL14_19_manC,KL14_20_manB	O3b	O3b	?-	Good	99.77%	O3b_01_manC,O3b_02_manB	aadA2	-	-	-	-
2018-01-583	15210	0_0_109_8_34_0_0_1_0_0	Kp1	SL37	CG3796	627	627	Klebsiella pneumoniae	strong	113	327126	919044	5518438	no	-	ST4718	0	0	0	0	-	0	-	0	-	0	-	0	-	0	-	wzi14	KL14	K14	?	Good	99.92%		O3b	O3b	?	Good	99.36%		-	-	-	-	-
2018-01-598	36245	0_0_32_2_4_0_0_1_0_0	Kp1	SL113	CG113	627	627	Klebsiella pneumoniae	strong	167	310765	451187	5639097	no	-	ST113	0	0	0	0	-	0	-	0	-	0	-	0	-	0	-	wzi355	unknown (KL114)	unknown (KL114)	?-+	Low	99.20%	KL114_17_manC,KL114_18_manB	O3/O3a	O3/O3a	?-	Good	97.88%	O3/O3a_01_manC,O3/O3a_02_manB	-	-	-	-	-
2018-01-609	36200	0_0_131_1_55_1_2_0_1_3	Kp1	SL35	CG35	629	629	Klebsiella pneumoniae	strong	98	338049	545609	5388343	no	-	ST35	0	0	0	0	-	0	-	0	-	0	-	0	-	0	-	wzi37	KL22	K22	?	Good	99.48%		O1/O2v1	O1ab	none	Very high	98.11%		-	-	-	-	-
2018-01-610	36203	0_0_326_2_1_0_1_1_0_0	Kp1	SL1877	CG1877	628	628	Klebsiella pneumoniae	strong	148	432640	730657	5401556	no	-	ST1877	0	0	0	0	-	0	-	0	-	0	-	0	-	0	-	wzi23	KL14	K14	?-+	Good	99.73%	KL14_19_manC,KL14_20_manB	O3b	O3b	?-	Good	98.96%	O3b_01_manC,O3b_02_manB	-	-	-	-	-
2018-01-694	21428;21440	0_0_117_0_2_0_0_1_0_0	Kp1	SL3676	CG3676	628	628	Klebsiella pneumoniae	strong	178	330511	587842	5428762	no	-	ST2441	0	0	0	0	-	0	-	0	-	0	-	0	-	0	-	wzi14	KL14	K14	?-	Good	99.89%	KL14_19_manC	O3b	O3b	?-	Good	99.75%	O3b_01_manC	-	-	-	-	-
2018-01-706	21306	0_0_932_1_0_0_0_0_1_0	Kp1	SL10868	CG11559	625	625	Klebsiella pneumoniae	strong	99	358699	1070430	5300056	no	-	ST590	0	0	1	1	-	0	-	0	-	0	-	0	-	0	-	wzi34	KL57	K57	-	High	98.78%	KL57_07_wcaJ	O1/O2v2	O2afg	none	Very high	98.50%		-	-	fosA7*	-	-
2018-01-707	15211	0_0_75_0_12_0_0_2_2_0	Kp1	SL290	CG290	624	624	Klebsiella pneumoniae	strong	7	5315792	5315792	5547572	no	-	ST4710	4	0	0	0	ybt 16; ICEKp12	391	-	0	iuc 5	94	iro 5	47	-	0	-	wzi21	KL21	K21	*	Very high	98.57%		O1/O2v1	O1ab	none	Very high	98.11%		-	-	-	-	-
2018-01-709	21441	0_0_131_1_55_1_2_0_1_0	Kp1	SL35	CG35	629	629	Klebsiella pneumoniae	strong	86	350680	649485	5327736	no	-	ST35	0	0	0	0	-	0	-	0	-	0	-	0	-	0	-	wzi37	KL22	K22	none	Very high	99.49%		O1/O2v1	O1ab	none	Very high	98.11%		-	-	-	-	-
2018-01-710	12831;36246	0_0_932_1_0_0_0_0_0_0	Kp1	SL10868	CG11559	626	626	Klebsiella pneumoniae	strong	4	5210957	5210957	5257184	no	-	ST590	0	0	1	1	-	0	-	0	-	0	-	0	-	0	-	wzi34	KL57	K57	none	Very high	98.78%		O1/O2v2	O2afg	none	Very high	98.50%		-	-	fosA7*	-	-
2018-01-711	21241	0_0_989_0_1_0_0_0_0_0	Kp1	SL11049	CG11889	628	628	Klebsiella pneumoniae	strong	5	5214509	5214509	5228463	no	-	ST776	0	0	0	0	-	0	-	0	-	0	-	0	-	0	-	wzi87	KL21	K21	none	Very high	99.48%		O3b	O3b	none	Very high	99.42%		-	-	-	-	-
2018-01-714	12849	0_0_22_54_1_0_0_0_1_0	Kp1	SL17	CG11163	627	627	Klebsiella pneumoniae	strong	2	5081823	5081823	5327701	no	-	ST636	1	0	0	0	ybt 5; ICEKp6	10	-	0	-	0	-	0	-	0	-	wzi95	KL123	unknown (KL123)	*	High	94.98%		O5	O5	*	High	94.21%		-	-	-	-	-
2018-01-715	21442	0_0_1286_0_0_0_0_0_0_0	Kp1	SL11496	CG12662	628	628	Klebsiella pneumoniae	strong	96	303252	752637	5370227	no	-	ST2458	0	0	5	5	-	0	-	0	-	0	-	0	-	0	-	wzi10	KL10	K10	?-*	Good	96.73%	KL10_18_manC	O5	O5	?-*	Good	94.44%	O5_01_manC	-	-	-	qnrS1	-
2018-01-723	21238	0_0_109_44_2_0_0_0_0_0	Kp1	SL37	CG10426	628	628	Klebsiella pneumoniae	strong	73	2875359	2875359	5206068	no	-	ST37	0	0	0	0	-	0	-	0	-	0	-	0	-	0	-	wzi94	KL62	K62	none	Very high	99.94%		O1/O2v1	O2a	none	Very high	98.87%		-	-	-	-	-
2018-01-778	21443	0_0_22_8_11_0_0_0_1_0	Kp1	SL17	CG10122	625	625	Klebsiella pneumoniae	strong	3	5234161	5234161	5366524	no	-	ST17	1	0	0	0	ybt 10; ICEKp4	392	-	0	-	0	-	0	-	0	-	wzi82	KL23	K23	none	Very high	99.94%		O1/O2v2	O2afg	none	Very high	98.44%		-	-	-	-	-
2018-01-779	15212	0_0_75_0_12_0_0_2_5_0	Kp1	SL290	CG290	624	624	Klebsiella pneumoniae	strong	136	273631	469744	5513721	no	-	ST4710	4	0	0	0	ybt 16; ICEKp12	396	-	0	iuc 5	94	iro 5	47	-	0	-	wzi21	KL21	K21	*	Very high	98.57%		O1/O2v1	O1ab	none	Very high	98.11%		-	-	-	-	-
2018-01-798	21444	0_0_117_0_2_0_0_1_1_0	Kp1	SL3676	CG3676	628	628	Klebsiella pneumoniae	strong	152	453168	587842	5740340	no	-	ST2441	0	0	2	2	-	0	-	0	-	0	-	0	-	0	-	wzi14	KL14	K14	?-	Good	99.89%	KL14_19_manC	O3b	O3b	?-	Good	99.77%	O3b_01_manC	aadA2	-	-	-	-
2018-01-802	15213	0_0_75_0_12_0_0_2_4_0	Kp1	SL290	CG290	624	624	Klebsiella pneumoniae	strong	132	283570	680401	5513030	no	-	ST4710	4	0	0	0	ybt 16; ICEKp12	391	-	0	iuc 5	94	iro 5	47	-	0	-	wzi21	KL21	K21	*	Very high	98.57%		O1/O2v1	O1ab	none	Very high	98.11%		-	-	-	-	-
2018-01-810	21445	0_0_158_10_0_0_5_0_2_0	Kp1	SL45	CG10262	626	626	Klebsiella pneumoniae	strong	112	434346	941226	5310085	no	-	ST45	1	0	0	0	ybt 10; ICEKp4	78	-	0	-	0	-	0	-	0	-	wzi5	KL5	K5	?-*	Good	99.16%	KL5_17_manC	O3b	O3b	?-	Good	99.36%	O3b_01_manC	-	-	-	-	-
2018-01-873	21446	0_0_171_1_0_0_0_0_0_0	Kp1	SL1135	CG1135	627	627	Klebsiella pneumoniae	strong	131	388883	849776	5496352	no	-	ST1265	0	0	0	0	-	0	-	0	-	0	-	0	-	0	-	-	unknown (KL33)	unknown (K33)	?-+*	None	80.70%	KL33_07_wzb,KL33_08_wzc,KL33_09_wckM,KL33_10_wckL,KL33_11_wcuQ,KL33_12_wzx,KL33_14_manC,KL33_15_manB,KL33_16_wbaZ,KL33_17_wcaJ,KL33_18_wzy,KL33_19_wckJ	O3b	O3b	?-	Good	99.00%	O3b_02_manB	-	-	-	-	-
2018-01-874	15214	0_0_75_0_12_0_0_2_3_0	Kp1	SL290	CG290	624	624	Klebsiella pneumoniae	strong	126	273631	469744	5415789	no	-	ST4710	3	0	0	0	-	0	-	0	iuc 5	94	iro 5	47	-	0	-	wzi21	KL21	K21	*	Very high	98.57%		O1/O2v1	O1ab	none	Very high	98.11%		-	-	-	-	-
2018-01-877	36247	0_0_413_1_2_0_1_0_2_0	Kp1	SL1229	CG1229	626	626	Klebsiella pneumoniae	strong	486	113959	235453	5774842	no	-	ST1229-1LV	1	0	0	0	ybt 14; ICEKp5 (truncated)	417-3LV	-	0	-	0	-	0	-	0	-	wzi191	unknown (KL125)	unknown (KL125)	?-+*	None	90.25%	KL125_01_galF,KL125_04_wza,KL125_07_wbaP,KL125_12_wcaG,KL125_13_wcuH,KL125_15,KL125_17_gnd	O5	O5	?-*	Good	94.29%	O5_06_wbdA	-	-	-	-	-
2018-01-878	21241	0_0_989_0_1_0_0_0_0_0	Kp1	SL11049	CG11889	628	628	Klebsiella pneumoniae	strong	123	369416	905890	5327132	no	-	ST776	0	0	0	0	-	0	-	0	-	0	-	0	-	0	-	wzi87	KL21	K21	?-	Good	99.44%	KL21_17_manC,KL21_18_manB	O3b	O3b	?-	Good	99.42%	O3b_01_manC,O3b_02_manB	-	-	-	-	-
2018-01-879	21247	0_0_932_1_0_0_0_0_3_0	Kp1	SL10868	CG11559	625	625	Klebsiella pneumoniae	strong	89	358659	812362	5280616	no	-	ST590	0	0	1	1	-	0	-	0	-	0	-	0	-	0	-	wzi34	KL57	K57	none	Very high	98.78%		O1/O2v2	O2afg	none	Very high	98.50%		-	-	fosA7*	-	-
2018-01-880	21307	0_0_228_7_1_0_0_1_0_0	Kp1	SL432	CG11150	628	628	Klebsiella pneumoniae	strong	2	5265240	5265240	5270703	no	-	ST3069	0	0	0	0	-	0	-	0	-	0	-	0	-	0	-	wzi209	KL47	K47	none	Very high	99.39%		OL13	O13	-	High	95.01%	OL13_09_glycosylhydrolase	-	-	-	-	-
KGMAR-2016-1072	36248	0_0_728_0_1_0_0_0_1_0	Kp1	SL10485	CG10996	629	629	Klebsiella pneumoniae	strong	409	175485	409247	5362355	no	-	ST1920	0	0	0	0	-	0	-	0	-	0	-	0	-	0	-	wzi275	KL38	K38	?-+*	Good	96.45%	KL38_15,KL38_17_ugd	O12	O12	none	Very high	98.08%		-	-	-	-	-
KGMAR-2016-1076	36249	0_0_23_1_19_0_0_1_0_0	Kp1	SL22	CG22	625	625	Klebsiella pneumoniae	strong	8	5243831	5243831	5605568	no	-	ST22	0	0	0	0	-	0	-	0	-	0	-	0	-	0	-	wzi238	KL11	K11	*	High	92.28%		O3b	O3b	none	Very high	98.89%		-	-	-	-	-
KGMAR-2016-1145	30911;36250	0_0_9_2_1_0_0_0_0_0	Kp1	SL416	CG416	629	629	Klebsiella pneumoniae	strong	444	116947	465667	5644541	no	-	ST416	0	0	0	0	-	0	-	0	-	0	-	0	-	0	-	wzi273	KL30	K30	?-+*	Good	96.47%	KL30_15_wcuG	O1/O2v2	O1ab	none	Very high	99.48%		-	-	-	-	-
KGMAR-2016-1178	15215	0_0_1036_0_0_0_0_0_0_0	Kp1	SL11219	CG12145	626	626	Klebsiella pneumoniae	strong	4	5235913	5235913	5467427	no	-	ST4675	0	0	0	0	-	0	-	0	-	0	-	0	-	0	-	wzi306	KL55	K55	*	Very high	95.69%		O1/O2v2	O2afg	none	Very high	98.44%		-	-	-	-	-
KGMAR-2016-1198	30909;36251	0_0_109_38_0_1_0_0_0_0	Kp1	SL37	CG10516	628	628	Klebsiella pneumoniae	strong	2	5245077	5245077	5510693	no	-	ST2167	0	0	3	3	-	0	-	0	-	0	-	0	-	0	-	wzi100	KL10	K10	none	Very high	96.76%		O3/O3a	O3/O3a	none	Very high	97.98%		-	-	-	-	-
KGMAR-2016-1200	36252	0_0_388_1_3_0_0_10_0_0	Kp1	SL25	CG25	627	627	Klebsiella pneumoniae	strong	3	5312007	5312007	5502481	no	-	ST25	1	0	5	7	ybt 6; ICEKp5	63	-	0	-	0	-	0	-	0	-	wzi72	KL2	K2	none	Very high	98.41%		O1/O2v2	O1ab	none	Very high	99.20%		aph3-Ia.v1*?;strA.v1^;strB.v1	-	-	-	-
KGMAR-2016-1201	36253	0_0_137_23_0_0_0_0_1_0	Kp1	SL29	CG12985	628	628	Klebsiella pneumoniae	strong	424	107790	373033	5671891	no	-	ST29	0	0	0	0	-	0	-	0	-	0	-	0	-	0	-	-	KL124	unknown (KL124)	?-	Good	99.21%	KL124_14_wcaL	OL13	O13	*	Very high	95.10%		-	-	-	-	-
KGMAR-2016-1214	36254	2_1_32_1_5_0_0_0_0_0	Kp4	SL367	CG367	611	611	Klebsiella quasipneumoniae subsp. similipneumoniae	strong	311	142575	367711	5349874	no	-	ST367	0	0	0	0	-	0	-	0	-	0	-	0	-	0	-	wzi233	KL1	K1	?-*	Good	94.39%	KL1_18_manC	O3/O3a	O3/O3a	?-	Good	95.98%	O3/O3a_01_manC	-	-	-	-	-
KGMAR-2016-1241	30906;36255	0_0_22_12_2_1_0_0_0_0	Kp1	SL17	CG1123	626	626	Klebsiella pneumoniae	strong	112	450272	975638	5240221	no	-	ST17	0	0	0	0	-	0	-	0	-	0	-	0	-	0	-	wzi113	KL111	unknown (KL111)	?	Good	99.89%		O3b	O3b	none	Very high	99.25%		-	-	-	-	-
KGMAR-2016-1245	30904;36256	0_0_249_0_16_1_0_0_0_0	Kp1	SL200	CG200	629	629	Klebsiella pneumoniae	strong	61	770278	1870786	5054205	no	-	ST200	0	0	0	0	-	0	-	0	-	0	-	0	-	0	-	wzi150	KL27	K27	none	Very high	99.04%		O3b	O3b	none	Very high	99.32%		-	-	-	-	-
KGMAR-2016-1246	30904;36256	0_0_249_0_16_1_0_0_0_0	Kp1	SL200	CG200	629	629	Klebsiella pneumoniae	strong	69	473750	770391	5054276	no	-	ST200	0	0	0	0	-	0	-	0	-	0	-	0	-	0	-	wzi150	KL27	K27	none	Very high	99.04%		O3b	O3b	none	Very high	99.32%		-	-	-	-	-
KGMAR-2016-1248	36257	0_0_117_0_0_0_1_0_1_0	Kp1	SL3676	CG3676	627	627	Klebsiella pneumoniae	strong	327	190690	325610	5426733	no	-	ST2441	0	0	0	0	-	0	-	0	-	0	-	0	-	0	-	wzi14	KL14	K14	?-+	Good	99.87%	KL14_20_manB	O3b	O3b	?-	Good	99.73%	O3b_02_manB	-	-	-	-	-
KGMAR-2016-1249	36258	0_0_349_4_0_0_0_0_1_0	Kp1	SL1966	CG1966	629	629	Klebsiella pneumoniae	strong	133	366757	1523969	5206337	no	-	ST1966	0	0	0	0	-	0	-	0	-	0	-	0	-	0	-	-	KL125	unknown (KL125)	*	High	90.32%		O5	O5	*	High	94.29%		-	-	-	-	-
KGMAR-2016-1292	36259	0_0_42_6_17_0_0_1_0_0	Kp1	SL3010	CG26	625	625	Klebsiella pneumoniae	strong	255	142161	716411	5574212	no	-	ST26	0	0	0	0	-	0	-	0	-	0	-	0	-	0	-	wzi236	KL10	K10	none	Very high	99.56%		O1/O2v2	O1ab	none	Very high	99.40%		-	-	-	-	-
KGMAR-2016-1331	36253	0_0_137_23_0_0_0_0_1_0	Kp1	SL29	CG12985	628	628	Klebsiella pneumoniae	strong	207	278881	421472	5628594	no	-	ST29	0	0	0	0	-	0	-	0	-	0	-	0	-	0	-	-	KL124	unknown (KL124)	?-	Good	99.21%	KL124_06_wzc,KL124_14_wcaL	OL13	O13	*	Very high	95.10%		-	-	-	-	-
KGMAR-2016-1332	30898;36260	0_0_42_35_0_0_2_0_1_0	Kp1	SL3010	CG11498	625	625	Klebsiella pneumoniae	strong	419	103306	376561	5462015	no	-	ST26	0	0	0	0	-	0	-	0	-	0	-	0	-	0	-	wzi84	KL28	K28	none	Very high	99.20%		O1/O2v2	O1ab	none	Very high	99.48%		-	-	-	-	-
KGMAR-2016-1394	36261	0_0_235_0_1_0_0_1_0_0	Kp1	SL1867	CG1867	627	627	Klebsiella pneumoniae	strong	126	269448	717212	5260125	no	-	ST1867	0	0	0	0	-	0	-	0	-	0	-	0	-	0	-	wzi95	KL123	unknown (KL123)	?-*	Good	94.97%	KL123_06_wzc,KL123_12_wzx	O3b	O3b	none	Very high	98.79%		-	-	-	-	-
KGMAR-2016-1395	36261	0_0_235_0_1_0_0_1_0_0	Kp1	SL1867	CG1867	627	627	Klebsiella pneumoniae	strong	120	320851	717212	5262176	no	-	ST1867	0	0	0	0	-	0	-	0	-	0	-	0	-	0	-	wzi95	KL123	unknown (KL123)	*	High	94.98%		O3b	O3b	none	Very high	98.79%		-	-	-	-	-
KGMAR-2016-1396	36262	0_0_42_64_0_0_0_1_0_0	Kp1	SL3010	CG12984	625	625	Klebsiella pneumoniae	strong	6	5192658	5192658	5492653	no	-	ST240	0	0	0	0	-	0	-	0	-	0	-	0	-	0	-	wzi24	KL24	K24	-	High	99.97%	KL24_13_wcuG	O1/O2v1	O1ab	none	Very high	98.40%		-	-	-	-	-
KGMAR-2016-1397	15216	0_0_291_1_3_0_0_0_0_0	Kp1	SL872	CG872	626	626	Klebsiella pneumoniae	strong	6	5143580	5143580	5531954	no	-	ST4676	0	0	0	0	-	0	-	0	-	0	-	0	-	0	-	wzi394	KL153	unknown (KL153)	+	Good	99.91%		O1/O2v2	O2afg	none	Very high	98.45%		-	-	-	-	-
KGMAR-2016-1398	36263	0_0_140_0_10_0_0_1_0_0	Kp1	SL278	CG278	627	627	Klebsiella pneumoniae	strong	810	129918	698895	5658236	no	-	ST278	0	0	0	0	-	0	-	0	-	0	-	0	-	0	-	wzi123	KL136	unknown (KL136)	?-	Good	99.66%	KL136_12_wcaJ	O1/O2v2	O1ab	none	Very high	98.30%		-	-	-	-	-
KGMAR-2016-1399	36258	0_0_349_4_0_0_0_0_1_0	Kp1	SL1966	CG1966	629	629	Klebsiella pneumoniae	strong	364	131159	407369	5287133	no	-	ST1966	0	0	0	0	-	0	-	0	-	0	-	0	-	0	-	-	KL125	unknown (KL125)	?-*	Good	90.31%	KL125_09_wzy,KL125_12_wcaG	O5	O5	*	High	94.29%		-	-	-	-	-
KGMAR-2016-1400	36264	0_0_251_0_1_1_1_2_0_0	Kp1	SL1035	CG1035	626	626	Klebsiella pneumoniae	strong	2	5088943	5088943	5280687	no	-	ST1035	0	1	2	2	-	0	-	0	-	0	-	0	-	0	-	wzi116	KL57	K57	-*	High	97.37%	KL57_13_vanT	O1/O2v2	O1ab	none	Very high	98.43%		-	-	-	-	-
KGMAR-2016-201	30923;36265	0_0_400_1_6_11_0_0_0_0	Kp1	SL10	CG10	627	627	Klebsiella pneumoniae	strong	208	145912	476108	5500616	no	-	ST10	0	0	0	0	-	0	-	0	-	0	-	0	-	0	-	wzi173	KL102	unknown (KL102)	none	Very high	99.28%		O1/O2v1	O1ab	none	Very high	98.52%		-	-	-	-	-
KGMAR-2016-264	36266	0_0_42_35_0_0_2_0_2_0	Kp1	SL3010	CG11498	625	625	Klebsiella pneumoniae	strong	236	192970	423711	5624900	no	-	ST26	0	0	0	0	-	0	-	0	-	0	-	0	-	0	-	wzi84	KL28	K28	none	Very high	99.20%		O1/O2v2	O1ab	none	Very high	99.47%		-	-	-	-	-
KGMAR-2016-319	30912;36267	0_0_466_0_0_0_2_0_0_0	Kp1	SL10077	CG10351	628	628	Klebsiella pneumoniae	strong	2	5273997	5273997	5489258	no	-	ST556	0	0	1	1	-	0	-	0	-	0	-	0	-	0	-	wzi94	KL62	K62	none	Very high	99.94%		O1/O2v1	O2a	none	Very high	98.87%		-	-	-	-	-
KGMAR-2016-498	36268	0_0_400_1_25_0_0_1_0_0	Kp1	SL10	CG10	626	626	Klebsiella pneumoniae	strong	224	158953	604908	5543643	no	-	ST10	0	0	0	0	-	0	-	0	-	0	-	0	-	0	-	wzi173	KL102	unknown (KL102)	none	Very high	99.28%		O1/O2v1	O1ab	none	Very high	98.52%		-	-	-	-	-
KGMAR-2016-563	30881;36269	0_0_87_12_3_0_0_0_0_0	Kp1	SL383	CG11750	627	627	Klebsiella pneumoniae	strong	5	5319059	5319059	5472336	no	-	ST110	0	0	0	0	-	0	-	0	-	0	-	0	-	0	-	wzi194	KL108	unknown (KL108)	*	Very high	97.50%		O1/O2v2	O2afg	none	Very high	98.50%		-	-	-	-	-
KGMAR-2016-564	30881;36269	0_0_87_12_3_0_0_0_0_0	Kp1	SL383	CG11750	627	627	Klebsiella pneumoniae	strong	151	260216	405510	5426807	no	-	ST110	0	0	0	0	-	0	-	0	-	0	-	0	-	0	-	wzi194	KL108	unknown (KL108)	?*	Good	97.50%		O1/O2v2	O2afg	none	Very high	98.50%		-	-	-	-	-
KGMAR-2016-566	30854;36270	0_0_249_0_17_0_1_0_0_0	Kp1	SL200	CG200	629	629	Klebsiella pneumoniae	strong	92	474250	942060	5206990	no	-	ST200	0	0	0	0	-	0	-	0	-	0	-	0	-	0	-	wzi493	KL139	unknown (KL139)	?-+	Good	98.42%	KL139_17_manC	O3b	O3b	?-	Good	99.79%	O3b_01_manC	-	-	-	-	-
KGMAR-2016-567	36271	0_0_49_1_7_0_1_0_0_0	Kp1	SL1522	CG1522	625	625	Klebsiella pneumoniae	strong	197	309021	447090	5430940	no	-	ST730	0	0	0	0	-	0	-	0	-	0	-	0	-	0	-	wzi31	KL31	K31	none	Very high	99.50%		O1/O2v1	O1ab	none	Very high	98.24%		-	-	-	-	-
KGMAR-2016-637	37001	0_0_22_24_1_0_12_0_0_0	Kp1	SL17	CG17	626	626	Klebsiella pneumoniae	strong	215	264067	864022	5726988	no	-	ST17	1	0	0	0	ybt 15; ICEKp11	231	-	0	-	0	-	0	-	0	-	wzi141	KL25	K25	-	High	99.16%	KL25_09_wfeD	O5	O5	*	High	94.21%		-	-	-	-	-
KGMAR-2016-681	36272	0_0_925_0_0_1_0_0_1_0	Kp1	SL10862	CG11548	628	628	Klebsiella pneumoniae	strong	108	269653	661532	5216868	no	-	ST4435	0	0	0	0	-	0	-	0	-	0	-	0	-	0	-	-	KL125	unknown (KL125)	*	High	90.31%		O5	O5	*	High	94.30%		-	-	-	-	-
KGMAR-2016-727	36273	0_0_35_1_8_0_1_0_0_0	Kp1	SL27	CG27	628	628	Klebsiella pneumoniae	strong	373	100108	285115	5549207	no	-	ST27	0	0	0	0	-	0	-	0	-	0	-	0	-	0	-	wzi443	KL10	K10	?-	Good	95.84%	KL10_18_manC,KL10_19_manB	O3/O3a	O3/O3a	?-	Good	95.99%	O3/O3a_01_manC,O3/O3a_02_manB	-	-	-	-	-
KGMAR-2016-729	36274	0_0_102_2_0_2_1_1_0_0	Kp1	SL186	CG220	627	627	Klebsiella pneumoniae	strong	359	165599	417512	5586467	no	-	ST220	0	0	0	0	-	0	-	0	-	0	-	0	-	0	-	wzi177	KL114	unknown (KL114)	none	Very high	99.98%		O1/O2v2	O1ab	none	Very high	98.53%		-	-	-	-	-
KGMAR-2016-733	36275	0_0_94_1_18_0_0_0_1_0	Kp1	SL252	CG252	625	625	Klebsiella pneumoniae	strong	7	5426328	5426328	5829750	no	-	ST252	0	0	0	0	-	0	-	0	-	0	-	0	-	0	-	wzi104	KL51	K51	-	High	99.39%	KL51_14_wcoZ	O1/O2v2	O1ab	-	High	98.44%	O1/O2v2_07_kfoC	-	-	-	-	-
KGMAR-2016-734	36276	0_0_400_1_6_8_0_1_0_0	Kp1	SL10	CG10	625	625	Klebsiella pneumoniae	strong	326	149390	444673	5657337	no	-	ST10	0	0	0	0	-	0	-	0	-	0	-	0	-	0	-	wzi173	KL102	unknown (KL102)	none	Very high	99.27%		O1/O2v1	O1ab	none	Very high	98.52%		-	-	-	-	-
KGMAR-2016-735	36277	0_0_400_1_6_8_0_1_1_0	Kp1	SL10	CG10	625	625	Klebsiella pneumoniae	strong	345	149390	444673	5660610	no	-	ST10	0	0	0	0	-	0	-	0	-	0	-	0	-	0	-	wzi173	KL102	unknown (KL102)	none	Very high	99.27%		O1/O2v1	O1ab	none	Very high	98.52%		-	-	-	-	-
KGMAR-2016-833	36278	0_0_35_1_7_0_0_0_1_0	Kp1	SL27	CG27	628	628	Klebsiella pneumoniae	strong	246	109288	286127	5365043	no	-	ST27	0	0	0	0	-	0	-	0	-	0	-	0	-	0	-	wzi443	KL10	K10	?-	Good	95.84%	KL10_18_manC,KL10_19_manB	O3/O3a	O3/O3a	?-	Good	95.99%	O3/O3a_01_manC,O3/O3a_02_manB	-	-	-	-	-
KGMAR-2016-873	36004	2_1_221_1_0_0_0_0_0_0	Kp4	SL11696	CG13254	609	609	Klebsiella quasipneumoniae subsp. similipneumoniae	strong	186	144668	538174	5557250	no	-	ST736	0	0	0	0	-	0	-	0	-	0	-	0	-	0	-	wzi496	KL27	K27	*	Very high	95.19%		O12	O12	none	Very high	98.65%		-	-	-	-	-
KGMAR-2016-921	36279	0_0_42_6_9_1_1_4_0_0	Kp1	SL3010	CG26	624	624	Klebsiella pneumoniae	strong	415	102496	715644	5615240	no	-	ST26	0	0	0	0	-	0	-	0	-	0	-	0	-	0	-	wzi236	KL10	K10	?-	Good	99.57%	KL10_06_wzc	O1/O2v2	O1ab	none	Very high	99.41%		-	-	-	-	-
KGMAR-2019-1349	36280	0_0_110_2_0_0_0_3_0_0	Kp1	SL1198	CG1198	627	627	Klebsiella pneumoniae	strong	301	123919	430386	5387218	no	-	ST866	1	0	0	0	ybt 18; ICEKp15	400-1LV	-	0	-	0	-	0	-	0	-	wzi478	KL46	K46	?-	Good	98.66%	KL46_06_wzc,KL46_18_manC,KL46_19_manB	O3b	O3b	?-	Good	99.08%	O3b_01_manC,O3b_02_manB	-	-	-	-	-
KGMAR-2019-1394	36281	0_0_22_2_135_0_0_0_2_0	Kp1	SL17	CG20	625	625	Klebsiella pneumoniae	strong	142	392650	1353649	5478369	no	-	ST20	1	0	0	0	ybt 14; ICEKp5	135	-	0	-	0	-	0	-	0	-	wzi84	KL28	K28	none	Very high	99.17%		O1/O2v2	O1ab	none	Very high	98.39%		-	-	-	-	-
KGMAR-2019-1396	36282	0_0_400_1_23_0_0_0_1_0	Kp1	SL10	CG10	626	626	Klebsiella pneumoniae	strong	211	163379	476247	5587061	no	-	ST10	0	0	0	0	-	0	-	0	-	0	-	0	-	0	-	wzi173	KL102	unknown (KL102)	none	Very high	99.28%		O1/O2v1	O1ab	none	Very high	98.54%		-	-	-	-	-
KGMAR-2019-1417-2	36283	0_0_8_0_0_0_1_0_2_0	Kp1	SL3157	CG3157	628	628	Klebsiella pneumoniae	strong	2	5143265	5143265	5320325	no	-	ST3157	0	0	0	0	-	0	-	0	-	0	-	0	-	0	-	wzi273	KL30	K30	*	Very high	96.45%		O1/O2v2	O1ab	none	Very high	99.49%		-	-	-	-	-
KGMAR-2019-1434	36284	3_0_9_0_0_0_1_0_0_0	Kp6	SL11028	CG11852	604	604	Klebsiella quasivariicola	strong	9	5603882	5603882	5876846	no	-	ST3899	0	0	0	0	-	0	-	0	-	0	-	0	-	0	-	wzi394	KL153	unknown (KL153)	none	Very high	99.90%		O1/O2v2	O2afg	none	Very high	98.09%		-	-	-	-	-
KGMAR-2019-1435-2	30883	0_0_42_39_2_0_0_0_0_0	Kp1	SL3010	CG11490	624	624	Klebsiella pneumoniae	strong	637	74405	268650	5714491	no	-	ST253	0	0	0	0	-	0	-	0	-	0	-	0	-	0	-	-	KL25	K25	?-	Good	99.84%	KL25_03_wzi,KL25_09_wfeD,KL25_14_ugd	O1/O2v2	O1ab	?-	Good	99.36%	O1/O2v2_03_wbbM,O1/O2v2_04_glf,O1/O2v2_08_gmlC	-	-	-	-	-
KGMAR-2019-1444	36285	0_0_9_5_0_0_0_0_1_0	Kp1	SL416	CG416	627	627	Klebsiella pneumoniae	strong	126	203445	601944	5547494	no	-	ST416	0	0	0	0	-	0	-	0	-	0	-	0	-	0	-	wzi273	KL30	K30	?-*	Good	96.49%	KL30_15_wcuG	O1/O2v2	O1ab	none	Very high	99.49%		-	-	-	-	-
KGMAR-2019-1459	36286	0_0_43_0_9_0_0_1_0_0	Kp1	SL922	CG922	627	627	Klebsiella pneumoniae	strong	6	5325836	5325836	5745149	no	-	ST922	0	0	0	0	-	0	-	0	-	0	-	0	-	0	-	wzi24	KL24	K24	-	High	99.93%	KL24_02_cpsACP,KL24_13_wcuG	O1/O2v1	O1ab	none	Very high	98.41%		-	-	-	-	-
KGMAR-2019-1493-2	36287	0_0_400_1_2_0_0_1_1_0	Kp1	SL10	CG10	626	626	Klebsiella pneumoniae	strong	245	133491	461579	5710061	no	-	ST10	0	0	0	0	-	0	-	0	-	0	-	0	-	0	-	wzi173	KL102	unknown (KL102)	none	Very high	99.28%		O1/O2v1	O1ab	none	Very high	98.54%		-	-	-	-	-
KGMAR-2019-1496	36288	2_1_39_4_0_0_0_0_0_0	Kp4	SL1191	CG1191	611	611	Klebsiella quasipneumoniae subsp. similipneumoniae	strong	85	418225	958232	5240833	no	-	ST1191	0	0	0	0	-	0	-	0	-	0	-	0	-	0	-	-	unknown (KL16)	unknown (K16)	?-+*	Low	97.24%	KL16_20_manC,KL16_21_manB	O3/O3a	O3/O3a	?-	Good	96.00%	O3/O3a_01_manC,O3/O3a_02_manB	-	-	-	-	-
KGMAR-2019-1497	36289	0_0_158_8_56_0_0_1_0_0	Kp1	SL45	CG45	629	629	Klebsiella pneumoniae	strong	7	5270579	5270579	5606091	no	-	ST45	1	0	0	0	ybt 10; ICEKp4	78-2LV	-	0	-	0	-	0	-	0	-	wzi121	KL43	K43	none	Very high	99.41%		O1/O2v1	O2a	none	Very high	98.80%		-	-	-	-	-
KGMAR-2019-1499	36290	0_0_522_0_0_1_0_1_0_0	Kp1	SL10126	CG10425	629	629	Klebsiella pneumoniae	strong	99	448748	645604	5210677	no	-	ST404	0	0	0	0	-	0	-	0	-	0	-	0	-	0	-	wzi150	KL183	unknown (KL183)	?-*	Good	93.43%	KL183_16_rmlA	OL103	unknown (OL103)	*	High	94.67%		-	-	-	-	-
KGMAR-2019-1718	36291	0_0_42_54_0_0_0_1_0_0	Kp1	SL3010	CG12980	626	626	Klebsiella pneumoniae	strong	195	208675	421735	5431817	no	-	ST253	0	0	0	0	-	0	-	0	-	0	-	0	-	0	-	wzi335	KL9	K9	?	Good	98.46%		O1/O2v1	O1ab	none	Very high	97.72%		-	-	-	-	-
KGMAR-2019-1764	36292	0_0_250_0_14_0_1_0_0_0	Kp1	SL292	CG292	629	629	Klebsiella pneumoniae	strong	2	5197806	5197806	5335409	no	-	ST292	0	0	6	7	-	0	-	0	-	0	-	0	-	0	-	wzi50	KL51	K51	none	Very high	99.99%		O3b	O3b	none	Very high	99.09%		aadA2;aadA^	-	-	qnrS1	-
KGMAR-2019-1765	36293	0_0_249_0_17_1_0_1_0_0	Kp1	SL200	CG200	629	629	Klebsiella pneumoniae	strong	124	396657	1091373	5103535	no	-	ST200	0	0	0	0	-	0	-	0	-	0	-	0	-	0	-	wzi493	KL139	unknown (KL139)	?-+	Good	98.43%	KL139_17_manC	O3b	O3b	?-	Good	99.79%	O3b_01_manC	-	-	-	-	-
KGMAR-2019-1766	36294	0_0_22_31_0_1_1_1_0_0	Kp1	SL17	CG2695	626	626	Klebsiella pneumoniae	strong	8	5079953	5079953	5446408	no	-	ST2695	0	0	0	0	-	0	-	0	-	0	-	0	-	0	-	wzi224	unknown (KL49)	unknown (K49)	-+	None	98.93%	KL49_11_wclK,KL49_13_wzx,KL49_14_wcpF,KL49_15	OL13	O13	-	Good	95.24%	OL13_09_glycosylhydrolase	-	-	-	-	-
KGMAR-2019-1791	30855	0_0_13_8_2_1_5_0_0_0	Kp1	SL34	CG10062	626	626	Klebsiella pneumoniae	strong	144	305891	714792	5418331	no	-	ST643	0	0	0	0	-	0	-	0	-	0	-	0	-	0	-	wzi149	KL62	K62	?-	Good	99.32%	KL62_12	O1/O2v2	O2afg	none	Very high	98.48%		-	-	-	-	-
KGMAR-2019-1792	30853;36295	0_0_242_7_0_0_0_0_0_0	Kp1	SL314	CG12979	627	627	Klebsiella pneumoniae	strong	3	5303093	5303093	5577689	no	-	ST4267	0	0	1	1	-	0	-	0	-	0	-	0	-	0	-	-	unknown (KL176)	unknown (KL176)	?-+*	None	77.67%	KL176_02_cpsACP,KL176_03,KL176_08_wzb,KL176_09_wzc,KL176_10,KL176_11_wzy,KL176_12,KL176_13,KL176_14_wbaZ,KL176_15_wcaJ	OL102	unknown (OL102)	*	High	93.12%		-	-	-	-	-
KGMAR-2019-1814	36296	0_0_109_8_46_0_0_0_1_0	Kp1	SL37	CG3796	628	628	Klebsiella pneumoniae	strong	91	369532	664038	5244338	no	-	ST37	0	0	0	0	-	0	-	0	-	0	-	0	-	0	-	wzi14	KL14	K14	?	Good	99.92%		O3b	O3b	?	Good	99.35%		-	-	-	-	-
KGMAR-2019-1836	36174	2_0_164_0_0_0_0_0_0_0	Kp2	SL11756	CG13259	608	608	Klebsiella quasipneumoniae subsp. quasipneumoniae	strong	119	338166	762285	5555175	no	-	ST5648	0	0	1	1	-	0	-	0	-	0	-	0	-	0	-	-	KL18	K18	*	High	92.78%		O3/O3a	O3/O3a	none	Very high	96.01%		strB.v1	-	-	-	-
KGMAR-2019-1897	36297	0_0_22_2_135_0_0_0_1_0	Kp1	SL17	CG20	626	626	Klebsiella pneumoniae	strong	139	312565	1353344	5479474	no	-	ST20	1	0	0	0	ybt 14; ICEKp5	135	-	0	-	0	-	0	-	0	-	wzi84	KL28	K28	none	Very high	99.17%		O1/O2v2	O1ab	none	Very high	98.39%		-	-	-	-	-
KGMAR-2019-1898	36298	0_0_937_0_1_0_0_0_1_0	Kp1	SL10882	CG11589	628	628	Klebsiella pneumoniae	strong	97	330943	975890	5475249	no	-	ST3403	1	0	0	0	ybt 16; ICEKp12	277-4LV	-	0	-	0	-	0	-	0	-	wzi547	KL43	K43	-	Good	97.08%	KL43_15_wcpZ	O1/O2v1	O1ab	none	Very high	97.79%		-	-	-	-	-
KGMAR-2019-1903	36299	0_0_13_8_2_6_0_1_0_0	Kp1	SL34	CG10062	626	626	Klebsiella pneumoniae	strong	252	227629	480893	5526827	no	-	ST643	0	0	0	0	-	0	-	0	-	0	-	0	-	0	-	wzi149	KL62	K62	?-	Good	99.32%	KL62_12	O1/O2v2	O1ab	none	Very high	98.48%		-	-	-	-	-
KGMAR-2019-2010	36300	0_0_144_0_0_4_0_1_0_0	Kp1	SL1307	CG1307	628	628	Klebsiella pneumoniae	strong	145	292539	846860	5500961	no	-	ST1307	1	0	0	0	ybt 14; ICEKp5	379	-	0	-	0	-	0	-	0	-	wzi202	KL127	unknown (KL127)	?-	Good	99.91%	KL127_17_rmlD	OL13	O13	?-*	Good	95.07%	OL13_03_rfbD	-	-	-	-	-
KGMAR-2019-2011	36301	0_0_22_2_144_0_0_0_1_0	Kp1	SL17	CG20	624	624	Klebsiella pneumoniae	strong	521	93452	274246	5612379	no	-	ST20	0	0	0	0	-	0	-	0	-	0	-	0	-	0	-	wzi84	KL28	K28	?-	Good	99.17%	KL28_08_wcuC	O1/O2v2	O1ab	none	Very high	98.37%		-	-	-	-	-
KGMAR-2019-2017-2	36302	0_0_249_0_2_1_3_0_1_0	Kp1	SL200	CG200	629	629	Klebsiella pneumoniae	strong	152	293739	975834	5201681	no	-	ST200	0	0	0	0	-	0	-	0	-	0	-	0	-	0	-	wzi39	KL13	K13	?	Good	98.80%		O3b	O3b	?	Good	99.31%		-	-	-	-	-
KGMAR-2019-2060	36303	0_0_42_51_1_0_1_0_0_0	Kp1	SL3010	CG12078	625	625	Klebsiella pneumoniae	strong	247	152308	325183	5577633	no	-	ST240	0	0	0	0	-	0	-	0	-	0	-	0	-	0	-	wzi12	KL112	unknown (KL112)	none	Very high	99.12%		O1/O2v2	unknown (O1/O2v2)	none	Very high	98.52%		-	-	-	-	-
KGMAR-2019-2063-2	36303	0_0_42_51_1_0_1_0_0_0	Kp1	SL3010	CG12078	625	625	Klebsiella pneumoniae	strong	252	160597	325183	5578140	no	-	ST240	0	0	0	0	-	0	-	0	-	0	-	0	-	0	-	wzi12	KL112	unknown (KL112)	none	Very high	99.12%		O1/O2v2	unknown (O1/O2v2)	none	Very high	98.52%		-	-	-	-	-
KGMAR-2019-2120	36304	0_0_400_1_2_0_0_2_0_0	Kp1	SL10	CG10	626	626	Klebsiella pneumoniae	strong	257	149084	461579	5632902	no	-	ST10	0	0	0	0	-	0	-	0	-	0	-	0	-	0	-	wzi173	KL102	unknown (KL102)	none	Very high	99.28%		O1/O2v1	O1ab	none	Very high	98.54%		-	-	-	-	-
KGMAR-2019-2186	30841	0_0_117_0_0_0_1_1_0_0	Kp1	SL3676	CG3676	628	628	Klebsiella pneumoniae	strong	1	5306834	5306834	5306834	no	-	ST2441	0	0	0	0	-	0	-	0	-	0	-	0	-	0	-	wzi14	KL14	K14	none	Very high	99.88%		O3b	O3b	none	Very high	99.72%		-	-	-	-	-
KGMAR-2019-2196	36175	2_1_236_0_0_0_0_0_0_0	Kp4	SL11757	CG13260	609	609	Klebsiella quasipneumoniae subsp. similipneumoniae	strong	76	681548	850156	5027786	no	-	ST5669	0	0	0	0	-	0	-	0	-	0	-	0	-	0	-	-	KL11	K11	*	High	92.74%		O12	O12	none	Very high	98.78%		-	-	-	-	-
KGMAR-2019-2198	30878	0_0_22_2_119_0_0_0_0_0	Kp1	SL17	CG20	623	623	Klebsiella pneumoniae	strong	794	66000	150497	5516341	no	-	ST20	0	0	0	0	-	0	-	0	-	0	-	0	-	0	-	wzi84	KL28	K28	?-	Good	99.17%	KL28_07_wckC,KL28_10_wzy,KL28_11_wclS	O1/O2v2	O1ab	none	Very high	98.36%		-	-	-	-	-
KGMAR-2019-2231	12021	0_0_178_4_18_0_0_0_1_0	Kp1	SL461	CG461	626	626	Klebsiella pneumoniae	strong	222	217258	523170	5769693	no	-	ST4652	0	0	0	0	-	0	-	0	-	0	-	0	-	0	-	wzi25	KL25	K25	-	High	99.84%	KL25_09_wfeD	O1/O2v2	O2afg	none	Very high	99.38%		-	-	-	-	-
KGMAR-2019-2233	36305	2_1_221_2_0_0_0_0_0_0	Kp4	SL11696	CG13264	609	609	Klebsiella quasipneumoniae subsp. similipneumoniae	strong	195	345604	801787	5709026	no	-	ST736	0	0	0	0	-	0	-	0	-	0	-	0	-	0	-	wzi171	KL53	K53	?-	Good	98.07%	KL53_17_manC	O3/O3a	O3/O3a	?-	Good	95.98%	O3/O3a_01_manC	-	-	-	-	-
KGMAR-2019-2238	36306	2_1_21_0_1_1_0_0_0_0	Kp4	SL1535	CG1535	609	609	Klebsiella quasipneumoniae subsp. similipneumoniae	strong	222	299582	650764	5601772	no	-	ST1535	0	0	0	0	-	0	-	0	-	0	-	0	-	0	-	wzi207	KL114	unknown (KL114)	?	Good	98.46%		O3/O3a	O3/O3a	?	Good	96.00%		-	-	-	-	-
KGMAR-2019-400-1	30890;36307	0_0_107_0_1_15_0_0_0_0	Kp1	SL39	CG39	626	626	Klebsiella pneumoniae	strong	274	246156	533107	5644393	no	-	ST39	0	0	0	0	-	0	-	0	-	0	-	0	-	0	-	wzi83	KL23	K23	none	Very high	99.91%		O1/O2v2	O1ab	none	Very high	98.49%		-	-	-	-	-
KGMAR-2019-400-2	36308	0_0_109_37_0_4_0_1_0_0	Kp1	SL37	CG10348	629	629	Klebsiella pneumoniae	strong	5	5306170	5306170	5508626	no	-	ST1083	0	0	0	0	-	0	-	0	-	0	-	0	-	0	-	wzi462	KL132	unknown (KL132)	-*	High	99.52%	KL132_20_wcpG	O1/O2v1	O1ab	none	Very high	98.70%		-	-	-	-	-
KGMAR-2019-604	36309	0_0_221_1_51_0_0_1_0_0	Kp1	SL111	CG111	629	629	Klebsiella pneumoniae	strong	2	5335640	5335640	5376068	no	-	ST111	1	0	0	0	ybt 9; ICEKp3	178	-	0	-	0	-	0	-	0	-	wzi63	KL63	K63	none	Very high	99.34%		O1/O2v2	O1ab	none	Very high	99.29%		-	-	-	-	-
KGMAR-2020-114	36310	0_0_9_0_4_3_0_1_0_0	Kp1	SL416	CG416	628	628	Klebsiella pneumoniae	strong	260	224365	642905	5535025	no	-	ST416	0	0	0	0	-	0	-	0	-	0	-	0	-	0	-	wzi273	KL30	K30	*	Very high	96.45%		O1/O2v2	O1ab	none	Very high	99.49%		-	-	-	-	-
KGMAR-2020-312-2	36311	1_0_297_0_0_0_1_0_0_0	Kp3	SL10840	CG11501	622	622	Klebsiella variicola subsp. variicola	strong	92	831140	1227722	5781577	no	-	ST3195	0	0	0	0	-	0	-	0	-	0	-	0	-	0	-	wzi532	KL9	K9	none	Very high	96.07%		O3/O3a	O3/O3a	none	Very high	99.29%		-	-	-	-	-
KGMAR-2020-314	36312	0_0_42_18_0_2_0_0_1_0	Kp1	SL3010	CG3041	627	627	Klebsiella pneumoniae	strong	10	5345419	5345419	6083299	no	-	ST3041	0	0	0	0	-	0	-	0	-	0	-	0	-	0	-	wzi273	KL30	K30	*	Very high	96.45%		O1/O2v2	O1ab	none	Very high	99.49%		-	-	-	-	-
KGMAR-2020-331	30875	0_0_22_2_75_0_1_0_0_0	Kp1	SL17	CG20	626	626	Klebsiella pneumoniae	strong	226	288848	732738	5725916	no	-	ST20	0	0	0	0	-	0	-	0	-	0	-	0	-	0	-	wzi84	KL28	K28	none	Very high	99.17%		O1/O2v2	O1ab	none	Very high	98.37%		-	-	-	-	-
KGMAR-2020-332	30875	0_0_22_2_75_0_1_0_0_0	Kp1	SL17	CG20	626	626	Klebsiella pneumoniae	strong	1062	44719	149404	5889981	no	-	ST20	0	0	0	0	-	0	-	0	-	0	-	0	-	0	-	wzi84	KL28	K28	?-+	Good	99.17%	KL28_06_wzc,KL28_19_ugd	O1/O2v2	O1ab	?-	Good	98.36%	O1/O2v2_03_wbbM,O1/O2v2_04_glf	-	-	-	-	-
KGMAR-2020-375	36313	0_0_837_0_0_1_0_1_0_0	Kp1	SL10555	CG11109	625	625	Klebsiella pneumoniae	strong	122	378642	806753	5264741	no	-	ST1644	0	0	0	0	-	0	-	0	-	0	-	0	-	0	-	wzi354	KL114	unknown (KL114)	none	Very high	99.17%		O3b	O3b	none	Very high	98.68%		-	-	-	-	-
KGMAR-2020-427	36176	2_1_231_0_0_0_0_0_0_0	Kp4	SL11758	CG13261	609	609	Klebsiella quasipneumoniae subsp. similipneumoniae	strong	158	339598	741530	5518347	no	-	ST5670	0	0	0	0	-	0	-	0	-	0	-	0	-	0	-	-	KL11	K11	none	Very high	99.86%		O12	O12	none	Very high	98.41%		-	-	-	-	-
KGMAR-2020-428	36314	0_0_13_8_2_5_0_0_1_0	Kp1	SL34	CG10062	626	626	Klebsiella pneumoniae	strong	207	326575	980272	5552175	no	-	ST643	0	0	0	0	-	0	-	0	-	0	-	0	-	0	-	wzi149	KL62	K62	?-	Good	99.32%	KL62_12	O1/O2v2	O1ab	none	Very high	98.48%		-	-	-	-	-
KGMAR-2020-440	36315	0_0_326_4_0_0_0_0_1_0	Kp1	SL1877	CG12983	625	625	Klebsiella pneumoniae	strong	3	5293138	5293138	5430337	no	-	ST1026	0	0	0	0	-	0	-	0	-	0	-	0	-	0	-	wzi42	KL42	K42	none	Very high	99.82%		O4	O4	none	Very high	99.95%		-	-	-	-	-
KGMAR-2020-584-2	36316	0_0_2_0_0_0_1_1_2_0	Kp1	SL337	CG10180	627	627	Klebsiella pneumoniae	strong	172	293991	619181	5297738	no	-	ST337	0	0	0	0	-	0	-	0	-	0	-	0	-	0	-	wzi396	KL174	unknown (KL174)	none	Very high	99.96%		O1/O2v2	O1ab	none	Very high	96.59%		-	-	-	-	-
KGMAR-2020-586	36317	0_0_2_0_0_0_1_1_1_0	Kp1	SL337	CG10180	627	627	Klebsiella pneumoniae	strong	174	294065	619159	5303814	no	-	ST337	0	0	0	0	-	0	-	0	-	0	-	0	-	0	-	wzi396	KL174	unknown (KL174)	none	Very high	99.96%		O1/O2v2	O1ab	none	Very high	96.59%		-	-	-	-	-
KGMAR-2020-603	36318	0_0_13_8_2_1_5_1_0_0	Kp1	SL34	CG10062	626	626	Klebsiella pneumoniae	strong	180	305081	695573	5524036	no	-	ST643	0	0	0	0	-	0	-	0	-	0	-	0	-	0	-	wzi149	KL62	K62	?-	Good	99.32%	KL62_12	O1/O2v2	O2afg	none	Very high	98.48%		-	-	-	-	-
KGMAR-2020-634-2	36177	0_0_1393_0_0_0_0_1_0_0	Kp1	SL11613	CG12982	627	627	Klebsiella pneumoniae	strong	102	473210	1390824	5072787	no	-	ST5676	0	0	0	0	-	0	-	0	-	0	-	0	-	0	-	-	KL13	K13	?-	Good	98.84%	KL13_17_manC,KL13_18_manB	O3/O3a	O3/O3a	?-*	Good	95.63%	O3/O3a_01_manC,O3/O3a_02_manB	-	-	-	-	-
KGMAR-2020-635	36319	0_0_22_2_152_0_0_1_0_0	Kp1	SL17	CG20	627	627	Klebsiella pneumoniae	strong	166	377856	1149633	5661183	no	-	ST20	0	0	0	0	-	0	-	0	-	0	-	0	-	0	-	wzi84	KL28	K28	none	Very high	99.17%		O1/O2v2	O1ab	none	Very high	98.39%		-	-	-	-	-
KGMAR-2020-636-1	30865;36320	0_0_22_2_143_0_0_0_0_0	Kp1	SL17	CG20	625	625	Klebsiella pneumoniae	strong	172	377841	1502327	5445824	no	-	ST20	0	0	0	0	-	0	-	0	-	0	-	0	-	0	-	wzi84	KL28	K28	none	Very high	99.17%		O1/O2v2	O1ab	none	Very high	98.37%		-	-	-	-	-
KGMAR-2020-680-2	30864;36178	0_0_13_66_0_0_0_0_0_0	Kp1	SL34	CG12981	625	625	Klebsiella pneumoniae	strong	200	320381	968142	5482451	no	-	ST5696	0	0	0	0	-	0	-	0	-	0	-	0	-	0	-	wzi31	KL31	K31	?-	Good	99.48%	KL31_02_cpsACP	O1/O2v1	O1ab	none	Very high	98.61%		-	-	-	-	-
KGMAR-2020-717	36321	0_0_13_8_2_1_10_1_0_0	Kp1	SL34	CG10062	625	625	Klebsiella pneumoniae	strong	251	314375	945458	5677096	no	-	ST643	0	0	0	0	-	0	-	0	-	0	-	0	-	0	-	wzi149	KL62	K62	?-	Good	99.32%	KL62_12	O1/O2v2	O1ab	none	Very high	98.48%		-	-	-	-	-
KGMAR-2020-725	36179	2_1_233_0_0_0_0_0_0_0	Kp4	SL11759	CG13262	610	610	Klebsiella quasipneumoniae subsp. similipneumoniae	strong	66	768146	1036514	5226098	no	-	ST5715	0	0	0	0	-	0	-	0	-	0	-	0	-	0	-	wzi164	KL139	unknown (KL139)	none	Very high	97.79%		O4	O4	none	Very high	99.60%		-	-	-	-	-
KGMAR-2020-749	30862;36322	0_0_42_14_2_7_0_0_0_0	Kp1	SL3010	CG704	624	624	Klebsiella pneumoniae	strong	202	176453	423466	5604277	no	-	ST704	1	0	0	0	ybt 14; ICEKp5	355	-	0	-	0	-	0	-	0	-	wzi31	KL31	K31	none	Very high	99.44%		O1/O2v1	O1ab	none	Very high	98.40%		-	-	-	-	-
KGMAR-2020-763	36180	2_1_234_0_0_0_0_0_0_0	Kp4	SL11760	CG13263	610	610	Klebsiella quasipneumoniae subsp. similipneumoniae	strong	320	247784	617551	5635007	no	-	ST5716	0	0	0	0	-	0	-	0	-	0	-	0	-	0	-	wzi101	KL24	K24	-	High	98.98%	KL24_13_wcuG	O1/O2v2	O2afg	none	Very high	98.39%		-	-	-	-	-
KGVET-2018-01-3240	12678	0_0_934_0_0_0_0_1_0_0	Kp1	SL10873	CG11571	628	628	Klebsiella pneumoniae	strong	116	473133	1885934	5365133	no	-	ST279	0	0	0	0	-	0	-	0	-	0	-	0	-	0	-	wzi417	KL151	unknown (KL151)	none	Very high	99.99%		O5	O5	*	High	94.30%		-	-	-	-	-
KGVET-2018-01-3794	12647	0_0_616_0_4_0_0_0_0_0	Kp1	SL10176	CG10506	627	627	Klebsiella pneumoniae	strong	1	5267888	5267888	5267888	no	-	ST148	0	0	0	0	-	0	-	0	-	0	-	0	-	0	-	-	KL11	K11	*	High	92.40%		O5	O5	*	High	94.35%		-	-	-	-	-
KGVET-2018-01-4546	12807	0_0_75_0_12_0_0_0_0_0	Kp1	SL290	CG290	624	624	Klebsiella pneumoniae	strong	6	5317661	5317661	5544184	no	-	ST4710	4	0	0	0	ybt 16; ICEKp12	391	-	0	iuc 5	94	iro 5	47	-	0	-	wzi21	KL21	K21	*	Very high	98.57%		O1/O2v1	O1ab	none	Very high	98.11%		-	-	-	-	-
KGVET-2018-04-44577	12595	0_0_249_0_0_0_2_0_0_0	Kp1	SL200	CG200	628	628	Klebsiella pneumoniae	strong	3	5144053	5144053	5173765	no	-	ST200	0	0	0	0	-	0	-	0	-	0	-	0	-	0	-	wzi354	KL114	unknown (KL114)	none	Very high	99.17%		O3b	O3b	none	Very high	98.67%		-	-	-	-	-
KGVET-2019-01-2018	12648	0_0_22_12_35_0_0_0_0_0	Kp1	SL17	CG1123	626	626	Klebsiella pneumoniae	strong	287	195479	463452	5406504	no	-	ST17	0	0	0	0	-	0	-	0	-	0	-	0	-	0	-	wzi113	KL111	unknown (KL111)	?-	Good	99.88%	KL111_13_wctD	O3b	O3b	none	Very high	99.25%		-	-	-	-	-
KGVET-2019-01-2264	12649	0_0_102_0_5_0_0_0_0_0	Kp1	SL186	CG4063	628	628	Klebsiella pneumoniae	strong	1	5251937	5251937	5251937	no	-	ST458	1	0	0	0	ybt 9; ICEKp3	183-1LV	-	0	-	0	-	0	-	0	-	wzi24	KL24	K24	none	Very high	99.98%		O1/O2v1	O1ab	none	Very high	98.51%		-	-	-	-	-
KGVET-2019-01-2369	12650	0_0_109_37_0_2_0_0_0_0	Kp1	SL37	CG10348	629	629	Klebsiella pneumoniae	strong	112	392045	714142	5342883	no	-	ST1083	0	0	0	0	-	0	-	0	-	0	-	0	-	0	-	wzi462	KL132	unknown (KL132)	-*	High	99.52%	KL132_20_wcpG	O1/O2v1	O1ab	none	Very high	98.70%		-	-	-	-	-
KGVET-2019-01-2580	12651	0_0_179_0_7_0_0_0_0_0	Kp1	SL188	CG188	626	626	Klebsiella pneumoniae	strong	154	230516	493715	5342820	no	-	ST188	0	0	0	0	-	0	-	0	-	0	-	0	-	0	-	wzi31	KL31	K31	?-	Good	99.49%	KL31_19_manB	O3b	O3b	?-	Good	98.88%	O3b_02_manB	-	-	-	-	-
KGVET-2019-01-2853	12652	0_0_313_4_0_0_0_0_0_0	Kp1	SL3747	CG11567	626	626	Klebsiella pneumoniae	strong	124	213412	390992	5317491	no	-	ST534	0	0	0	0	-	0	-	0	-	0	-	0	-	0	-	-	KL164	unknown (KL164)	none	Very high	99.96%		OL102	unknown (OL102)	?-*	Good	78.89%	OL102_05_wbbL,OL102_06_rhamnan	-	-	-	-	-
KGVET-2019-01-3233	12653	0_0_54_4_1_0_0_0_0_0	Kp1	SL628	CG920	629	629	Klebsiella pneumoniae	strong	79	428238	802398	5230937	no	-	ST920	0	0	0	0	-	0	-	0	-	0	-	0	-	0	-	wzi192	KL9	K9	none	Very high	98.84%		O3b	O3b	none	Very high	99.25%		-	-	-	-	-
KGVET-2019-01-3465	12654;36323	1_0_46_1_5_0_0_0_0_0	Kp3	SL1423	CG1423	619	619	Klebsiella variicola subsp. variicola	strong	183	316477	1188436	5802758	no	-	ST1423	0	0	0	0	-	0	-	0	-	0	-	0	-	0	-	wzi38	KL38	K38	-*	High	97.75%	KL38_15	O5	O5	none	Very high	99.57%		-	-	-	-	-
KGVET-2019-01-3472-4	12655	0_0_929_0_0_0_0_0_0_0	Kp1	SL10871	CG11568	628	628	Klebsiella pneumoniae	strong	4	5179523	5179523	5223905	no	-	ST5824	0	0	0	0	-	0	-	0	-	0	-	0	-	0	-	-	KL30	K30	none	Very high	98.97%		O1/O2v2	O1ab	none	Very high	99.50%		-	-	-	-	-
KGVET-2019-01-3588	12656	0_0_466_0_0_0_1_1_0_0	Kp1	SL10077	CG10351	628	628	Klebsiella pneumoniae	strong	140	330402	962721	5419822	no	-	ST556	0	0	1	1	-	0	-	0	-	0	-	0	-	0	-	wzi94	KL62	K62	none	Very high	99.94%		O1/O2v1	O2a	?-	Good	98.87%	O1/O2v1_03_wbbM	-	-	-	-	-
KGVET-2019-01-3618	12657	0_0_102_0_4_0_0_0_0_0	Kp1	SL186	CG4063	628	628	Klebsiella pneumoniae	strong	90	322244	1058024	5585725	no	-	ST458	0	0	0	0	-	0	-	0	-	0	-	0	-	0	-	wzi24	KL24	K24	none	Very high	99.98%		O1/O2v1	O1ab	none	Very high	98.52%		-	-	-	-	-
KGVET-2019-01-3619	12658	0_0_13_8_4_0_0_0_0_0	Kp1	SL34	CG10062	625	625	Klebsiella pneumoniae	strong	267	304777	745606	5561780	no	-	ST5825	0	0	0	0	-	0	-	0	-	0	-	0	-	0	-	wzi149	KL62	K62	?-	Good	99.32%	KL62_12	O1/O2v2	O2afg	none	Very high	98.48%		-	-	-	-	-
KGVET-2019-01-389	12596	0_0_930_0_0_0_0_0_0_0	Kp1	SL10867	CG11555	625	625	Klebsiella pneumoniae	strong	107	416128	981423	5177915	no	-	ST4716	0	0	0	0	-	0	-	0	-	0	-	0	-	0	-	wzi218	KL116	unknown (KL116)	*	Very high	98.55%		O1/O2v1	O2a	none	Very high	98.81%		-	-	-	-	-
KGVET-2019-01-3912	12659	0_0_158_10_0_0_5_0_0_0	Kp1	SL45	CG10262	626	626	Klebsiella pneumoniae	strong	107	434346	940765	5311881	no	-	ST45	1	0	0	0	ybt 10; ICEKp4	78	-	0	-	0	-	0	-	0	-	wzi5	KL5	K5	?-*	Good	99.16%	KL5_17_manC	O3b	O3b	?-	Good	99.36%	O3b_01_manC	-	-	-	-	-
KGVET-2019-01-3922	12660	0_0_177_4_0_0_0_0_0_0	Kp1	SL3598	CG3598	627	627	Klebsiella pneumoniae	strong	100	443529	994652	5331326	no	-	ST5826	0	0	0	0	-	0	-	0	-	0	-	0	-	0	-	wzi59	KL3	K3	none	Very high	99.61%		O1/O2v2	O2afg	none	Very high	98.40%		-	-	-	-	-
KGVET-2019-01-3989	12661	0_0_935_0_0_0_0_0_0_0	Kp1	SL10872	CG11569	628	628	Klebsiella pneumoniae	strong	94	363114	861649	5246045	no	-	ST4722	0	0	0	0	-	0	-	0	-	0	-	0	-	0	-	-	KL55	K55	*	Very high	96.21%		O3/O3a	O3/O3a	none	Very high	98.10%		-	-	-	-	-
KGVET-2019-01-4416	12662	0_0_308_2_0_0_8_1_0_0	Kp1	SL1628	CG187	627	627	Klebsiella pneumoniae	strong	125	369953	806009	5446544	no	-	ST187	0	0	0	0	-	0	-	0	-	0	-	0	-	0	-	wzi10	KL10	K10	?*	Good	96.66%		O5	O5	?*	Good	94.36%		-	-	-	-	-
KGVET-2019-01-792	12664;36324	1_0_251_0_2_0_0_0_0_0	Kp3	SL10629	CG11240	621	621	Klebsiella variicola subsp. variicola	strong	5	5622595	5622595	5942031	no	-	ST712	0	0	0	0	-	0	-	0	-	0	-	0	-	0	-	-	KL111	unknown (KL111)	*	Very high	95.66%		O3/O3a	O3/O3a	none	Very high	98.82%		-	-	-	-	-
KGVET-2019-01-794	12665	0_0_9_3_0_0_0_0_0_0	Kp1	SL416	CG416	628	628	Klebsiella pneumoniae	strong	241	128144	448452	5518090	no	-	ST416	0	0	4	5	-	0	-	0	-	0	-	0	-	0	-	-	KL30	K30	?-*	Good	96.46%	KL30_15_wcuG	O1/O2v2	O1ab	none	Very high	99.45%		aadA2;aadA^	-	-	-	-
KGVET-2019-01-796	12666	0_0_249_4_1_0_0_0_1_0	Kp1	SL200	CG1537	629	629	Klebsiella pneumoniae	strong	106	375951	771081	5221837	no	-	ST1537	0	0	0	0	-	0	-	0	-	0	-	0	-	0	-	wzi64	KL64	K64	none	Very high	99.86%		O1/O2v1	O2a	none	Very high	98.65%		-	-	-	-	-
KGVET-2019-01-798	12667	0_0_852_0_1_1_0_0_0_0	Kp1	SL10554	CG11108	626	626	Klebsiella pneumoniae	strong	84	407835	759430	5251229	no	-	ST4343	0	0	0	0	-	0	-	0	-	0	-	0	-	0	-	wzi39	KL13	K13	?-	Good	98.79%	KL13_17_manC,KL13_18_manB	O3/O3a	O3/O3a	?-	Good	97.22%	O3/O3a_01_manC,O3/O3a_02_manB	-	-	-	-	-
KGVET-2019-01-802	12668	0_0_53_1_3_1_1_0_0_0	Kp1	SL611	CG3809	627	627	Klebsiella pneumoniae	strong	147	352224	636479	5873012	no	-	ST719	0	0	0	0	-	0	-	0	-	0	-	0	-	0	-	wzi192	KL9	K9	none	Very high	98.84%		O3b	O3b	none	Very high	99.26%		-	-	-	-	-
KGVET-2019-01-804	12669	0_0_852_0_1_0_0_0_0_0	Kp1	SL10554	CG11108	625	625	Klebsiella pneumoniae	strong	86	430641	1002756	5246330	no	-	ST4343	0	0	0	0	-	0	-	0	-	0	-	0	-	0	-	wzi39	KL13	K13	?-	Good	98.83%	KL13_18_manB	O3/O3a	O3/O3a	?-	Good	97.10%	O3/O3a_02_manB	-	-	-	-	-
KGVET-2019-01-858	12670	0_0_53_10_0_0_0_0_0_0	Kp1	SL611	CG11570	628	628	Klebsiella pneumoniae	strong	89	382979	906698	5325520	no	-	ST2158	0	0	0	0	-	0	-	0	-	0	-	0	-	0	-	wzi354	KL114	unknown (KL114)	none	Very high	99.18%		O3b	O3b	?	Good	98.65%		-	-	-	-	-
KGVET-2019-01-862	12671	0_0_782_0_1_0_0_0_0_0	Kp1	SL10507	CG11034	628	628	Klebsiella pneumoniae	strong	126	404147	574809	5374501	no	-	ST132	0	0	0	0	-	0	-	0	-	0	-	0	-	0	-	wzi37	KL22	K22	none	Very high	99.48%		O1/O2v1	O1ab	none	Very high	98.11%		-	-	-	-	-
KGVET-2019-01-863	12672	0_0_227_3_0_0_1_0_0_0	Kp1	SL1626	CG10339	628	628	Klebsiella pneumoniae	strong	108	477046	745370	5433738	no	-	ST788	0	0	0	0	-	0	-	0	-	0	-	0	-	0	-	-	KL24	K24	none	Very high	98.99%		O1/O2v1	O2a	none	Very high	98.76%		-	-	-	-	-
KGVET-2019-01-865	12673	0_0_137_1_9_0_1_0_0_0	Kp1	SL29	CG29	628	628	Klebsiella pneumoniae	strong	209	174468	461436	5607338	no	-	ST29	0	0	0	0	-	0	-	0	-	0	-	0	-	0	-	wzi85	KL30	K30	?-+*	Good	96.55%	KL30_15_wcuG,KL30_16_wcaJ	O1/O2v2	unknown (O1/O2v2)	none	Very high	99.38%		-	-	-	-	-
KGVET-2019-04-3170	12674	0_0_221_1_33_0_0_0_0_0	Kp1	SL111	CG111	629	629	Klebsiella pneumoniae	strong	127	269699	773162	5525459	no	-	ST111	0	0	0	0	-	0	-	0	-	0	-	0	-	0	-	wzi350	KL113	unknown (KL113)	*	Very high	96.50%		O1/O2v2	O1ab	none	Very high	98.71%		-	-	-	-	-
KGVET-2019-04-54747	12597	0_0_674_1_0_0_0_0_0_0	Kp1	SL10457	CG11556	627	627	Klebsiella pneumoniae	strong	74	480244	771733	5226889	no	-	ST4790	0	0	0	0	-	0	-	0	-	0	-	0	-	0	-	wzi158	KL38	K38	-*	High	97.55%	KL38_15	O1/O2v2	O2afg	none	Very high	96.61%		-	-	-	-	-
KGVET-2020-01-1135	12598	0_0_263_0_3_0_0_0_0_0	Kp1	SL463	CG463	625	625	Klebsiella pneumoniae	strong	342	493178	855533	5915330	no	-	ST463	0	0	1	1	-	0	-	0	-	0	-	0	-	0	-	wzi356	KL117	unknown (KL117)	none	Very high	100.00%		O1/O2v2	O2afg	none	Very high	98.52%		-	-	-	-	-
KGVET-2020-01-1138	12599	0_0_731_1_0_0_0_0_0_0	Kp1	SL10375	CG11557	628	628	Klebsiella pneumoniae	strong	58	744240	1992571	5138927	no	-	ST2123	0	0	0	0	-	0	-	0	-	0	-	0	-	0	-	wzi84	KL28	K28	none	Very high	99.17%		O1/O2v1	O2a	none	Very high	99.01%		-	-	-	-	-
KGVET-2020-01-126	12808	0_0_308_2_0_0_7_0_0_0	Kp1	SL1628	CG187	628	628	Klebsiella pneumoniae	strong	1	5190314	5190314	5190314	no	-	ST187	0	0	0	0	-	0	-	0	-	0	-	0	-	0	-	wzi10	KL10	K10	*	Very high	96.72%		O5	O5	*	High	94.28%		-	-	-	-	-
KGVET-2020-01-136-3	12809	0_0_823_0_1_0_0_0_1_0	Kp1	SL10475	CG10976	627	627	Klebsiella pneumoniae	strong	124	404258	741250	5493435	no	-	ST370	0	0	0	0	-	0	-	0	-	0	-	0	-	0	-	-	KL28	K28	?-+	Good	98.94%	KL28_17_manC,KL28_18_manB	O3b	O3b	?-	Good	99.25%	O3b_01_manC,O3b_02_manB	-	-	-	-	-
KGVET-2020-01-155	12600	0_0_22_12_36_0_0_0_1_0	Kp1	SL17	CG1123	626	626	Klebsiella pneumoniae	strong	88	572965	1296217	5286324	no	-	ST17	0	0	0	0	-	0	-	0	-	0	-	0	-	0	-	wzi82	KL23	K23	none	Very high	99.93%		O1/O2v2	O2afg	none	Very high	98.45%		-	-	-	-	-
KGVET-2020-01-1661	12675	0_0_146_0_2_0_1_0_0_0	Kp1	SL1583	CG1583	629	629	Klebsiella pneumoniae	strong	4	5387724	5387724	5693459	no	-	ST1583	0	1	8	11	-	0	-	0	-	0	-	0	-	0	-	wzi384	KL102	unknown (KL102)	none	Very high	99.44%		O1/O2v2	O2afg	none	Very high	98.52%		aac(3)-IId^;aadA^;strA.v1*;strB.v1	-	-	-	-
KGVET-2020-01-176-3	12810	0_0_531_2_0_0_0_0_0_1	Kp1	SL10178	CG11564	629	629	Klebsiella pneumoniae	strong	380	326013	920031	5455532	no	-	ST5827	0	0	0	0	-	0	-	0	-	0	-	0	-	0	-	wzi24	KL55	K55	*	Very high	96.17%		O1/O2v1	O2a	none	Very high	98.49%		-	-	-	-	-
KGVET-2020-01-1831-2	12811	0_0_110_0_3_0_0_0_0_0	Kp1	SL1198	CG1198	625	625	Klebsiella pneumoniae	strong	87	372963	1669345	5398506	no	-	ST1198	0	0	0	0	-	0	-	0	-	0	-	0	-	0	-	wzi101	KL24	K24	-	High	99.01%	KL24_13_wcuG	O1/O2v1	O2a	none	Very high	98.76%		-	-	-	-	-
KGVET-2020-01-186-1	12812	0_0_109_1_51_0_0_0_0_0	Kp1	SL37	CG37	628	628	Klebsiella pneumoniae	strong	86	630169	1163522	5289056	no	-	ST37	1	0	0	0	ybt 15; ICEKp11	378	-	0	-	0	-	0	-	0	-	wzi96	KL38	K38	none	Very high	99.71%		O3b	O3b	none	Very high	99.30%		-	-	-	-	-
KGVET-2020-01-1861-1	12813	0_0_531_2_0_0_0_0_3_0	Kp1	SL10178	CG11564	629	629	Klebsiella pneumoniae	strong	201	305518	1370082	5360768	no	-	ST5827	0	0	0	0	-	0	-	0	-	0	-	0	-	0	-	wzi24	KL55	K55	*	Very high	96.17%		O1/O2v1	O2a	none	Very high	98.49%		-	-	-	-	-
KGVET-2020-01-187-3	12814	0_0_823_0_1_0_0_1_0_0	Kp1	SL10475	CG10976	626	626	Klebsiella pneumoniae	strong	100	462074	1111743	5339232	no	-	ST370	0	0	0	0	-	0	-	0	-	0	-	0	-	0	-	-	KL28	K28	?-+	Good	98.94%	KL28_17_manC,KL28_18_manB	O3b	O3b	?-	Good	99.25%	O3b_01_manC,O3b_02_manB	-	-	-	-	-
KGVET-2020-01-1914-1	12601	0_0_32_2_4_0_0_0_0_0	Kp1	SL113	CG113	627	627	Klebsiella pneumoniae	strong	452	127308	352702	5602518	no	-	ST113	0	0	0	0	-	0	-	0	-	0	-	0	-	0	-	wzi355	KL114	unknown (KL114)	?-+	Good	99.22%	KL114_17_manC,KL114_18_manB	O3/O3a	O3/O3a	?-	Good	97.86%	O3/O3a_01_manC,O3/O3a_02_manB	-	-	-	-	-
KGVET-2020-01-1940-1	12815	0_0_131_1_55_1_0_0_0_0	Kp1	SL35	CG35	629	629	Klebsiella pneumoniae	strong	81	376221	960269	5391780	no	-	ST35	0	0	0	0	-	0	-	0	-	0	-	0	-	0	-	wzi37	KL22	K22	none	Very high	99.49%		O1/O2v1	O1ab	none	Very high	98.11%		-	-	-	-	-
KGVET-2020-01-1941	12816	0_0_22_12_36_0_0_1_0_0	Kp1	SL17	CG1123	626	626	Klebsiella pneumoniae	strong	95	573163	1296221	5253503	no	-	ST17	0	0	0	0	-	0	-	0	-	0	-	0	-	0	-	wzi82	KL23	K23	none	Very high	99.93%		O1/O2v2	O2afg	none	Very high	98.45%		-	-	-	-	-
KGVET-2020-01-1982-1	12602	0_0_308_2_0_0_6_0_1_0	Kp1	SL1628	CG187	628	628	Klebsiella pneumoniae	strong	114	395378	808718	5396928	no	-	ST187	0	0	0	0	-	0	-	0	-	0	-	0	-	0	-	wzi10	KL10	K10	?*	Good	96.66%		O5	O5	?*	Good	94.36%		-	-	-	-	-
KGVET-2020-01-2003-1	12816	0_0_22_12_36_0_0_1_0_0	Kp1	SL17	CG1123	626	626	Klebsiella pneumoniae	strong	79	573270	1293523	5124213	no	-	ST17	0	0	0	0	-	0	-	0	-	0	-	0	-	0	-	wzi82	KL23	K23	none	Very high	99.93%		O1/O2v2	O2afg	none	Very high	98.45%		-	-	-	-	-
KGVET-2020-01-202-1	12817	0_0_351_3_0_0_0_0_0_0	Kp1	SL2097	CG11596	628	628	Klebsiella pneumoniae	strong	2	5128607	5128607	5134070	no	-	ST2097	0	0	0	0	-	0	-	0	-	0	-	0	-	0	-	wzi112	KL13	K13	none	Very high	98.79%		O3b	O3b	none	Very high	99.15%		-	-	-	-	-
KGVET-2020-01-2067-1	12818	0_0_239_4_0_0_0_0_0_0	Kp1	SL49	CG49	628	628	Klebsiella pneumoniae	strong	2	5364693	5364693	5368665	no	-	ST49	0	0	0	0	-	0	-	0	-	0	-	0	-	0	-	wzi31	KL31	K31	none	Very high	99.42%		O3b	O3b	none	Very high	98.55%		-	-	-	-	-
KGVET-2020-01-2158-1	12819	0_0_75_0_12_0_0_1_0_0	Kp1	SL290	CG290	623	623	Klebsiella pneumoniae	strong	8	5308542	5308542	5511609	no	-	ST4710	4	0	0	0	ybt 16; ICEKp12	391	-	0	iuc 5	94	-	0	-	0	-	wzi21	KL21	K21	*	Very high	98.57%		O1/O2v1	O1ab	none	Very high	98.11%		-	-	-	-	-
KGVET-2020-01-2209-1	12819;36325	0_0_75_0_12_0_0_1_0_0	Kp1	SL290	CG290	624	624	Klebsiella pneumoniae	strong	7	5308300	5308300	5511338	no	-	ST4710	4	0	0	0	ybt 16; ICEKp12	391	-	0	iuc 5	94	-	0	-	0	-	wzi21	KL21	K21	*	Very high	98.57%		O1/O2v1	O1ab	none	Very high	98.11%		-	-	-	-	-
KGVET-2020-01-2219-2	12820	0_0_46_5_2_0_0_1_0_0	Kp1	SL76	CG10052	627	627	Klebsiella pneumoniae	strong	93	426126	1354559	5349529	no	-	ST76	1	0	0	0	ybt 16; ICEKp12	277-4LV	-	0	-	0	-	0	-	0	-	wzi100	KL10	K10	?-	Good	96.72%	KL10_18_manC,KL10_19_manB	O3/O3a	O3/O3a	?-	Good	98.04%	O3/O3a_01_manC,O3/O3a_02_manB	-	-	-	-	-
KGVET-2020-01-2264-1	12821	0_0_531_2_0_0_0_0_2_0	Kp1	SL10178	CG11564	629	629	Klebsiella pneumoniae	strong	359	206428	730653	5488723	no	-	ST5827	0	0	0	0	-	0	-	0	-	0	-	0	-	0	-	wzi24	KL55	K55	*	Very high	96.17%		O1/O2v1	O2a	none	Very high	98.49%		-	-	-	-	-
KGVET-2020-01-2318-1	12603	0_0_318_0_1_0_0_0_1_0	Kp1	SL3020	CG3020	627	627	Klebsiella pneumoniae	strong	2	5328021	5328021	5525431	no	-	ST3020	0	0	0	0	-	0	-	0	-	0	-	0	-	0	-	wzi385	KL111	unknown (KL111)	none	Very high	99.62%		O3b	O3b	none	Very high	98.77%		-	-	-	-	-
KGVET-2020-01-2328-1	12604;36326	1_0_281_1_0_0_0_0_0_0	Kp3	SL10792	CG11558	619	619	Klebsiella variicola subsp. variicola	strong	1	5476043	5476043	5476043	no	-	ST4591	0	0	0	0	-	0	-	0	-	0	-	0	-	0	-	-	unknown (KL33)	unknown (K33)	?-+*	None	80.57%	KL33_07_wzb,KL33_08_wzc,KL33_09_wckM,KL33_10_wckL,KL33_11_wcuQ,KL33_12_wzx,KL33_14_manC,KL33_15_manB,KL33_16_wbaZ,KL33_17_wcaJ,KL33_18_wzy,KL33_19_wckJ	O3/O3a	O3/O3a	none	Very high	99.31%		-	-	-	-	-
KGVET-2020-01-2329-1	12605	0_0_932_1_0_0_0_0_2_0	Kp1	SL10868	CG11559	625	625	Klebsiella pneumoniae	strong	81	366079	693057	5316868	no	-	ST590	0	0	1	1	-	0	-	0	-	0	-	0	-	0	-	wzi34	KL57	K57	none	Very high	98.78%		O1/O2v2	O2afg	none	Very high	98.50%		-	-	fosA7*	-	-
KGVET-2020-01-236-2	12812	0_0_109_1_51_0_0_0_0_0	Kp1	SL37	CG37	628	628	Klebsiella pneumoniae	strong	5	5329169	5329169	5351084	no	-	ST37	1	0	0	0	ybt 15; ICEKp11	378	-	0	-	0	-	0	-	0	-	wzi96	KL38	K38	none	Very high	99.71%		O3b	O3b	none	Very high	99.30%		-	-	-	-	-
KGVET-2020-01-2361-1	12822	0_0_823_0_1_0_0_0_0_0	Kp1	SL10475	CG10976	627	627	Klebsiella pneumoniae	strong	120	404143	706354	5497365	no	-	ST370	0	0	0	0	-	0	-	0	-	0	-	0	-	0	-	-	KL28	K28	?-+	Good	98.94%	KL28_17_manC,KL28_18_manB	O3b	O3b	?-	Good	99.25%	O3b_01_manC,O3b_02_manB	-	-	-	-	-
KGVET-2020-01-2363-1	12606	0_0_845_1_1_0_0_0_0_0	Kp1	SL10561	CG11284	627	627	Klebsiella pneumoniae	strong	83	491829	1063670	5318820	no	-	ST1241	0	0	0	0	-	0	-	0	-	0	-	0	-	0	-	wzi419	KL7	K7	none	Very high	98.44%		O1/O2v2	O2afg	none	Very high	98.35%		-	-	-	-	-
KGVET-2020-01-2412-1	12607	0_0_556_0_0_1_0_0_0_0	Kp1	SL10102	CG10392	629	629	Klebsiella pneumoniae	strong	107	328489	528521	5203826	no	-	ST2414	0	0	0	0	-	0	-	0	-	0	-	0	-	0	-	wzi241	KL13	K13	?-	Good	98.79%	KL13_17_manC	O3b	O3b	?-	Good	99.17%	O3b_01_manC	-	-	-	-	-
KGVET-2020-01-2414	12608;36327	1_0_26_1_1_0_1_0_0_0	Kp3	SL363	CG363	623	623	Klebsiella variicola subsp. variicola	strong	333	359159	1422173	5743409	no	-	ST363	0	0	0	0	-	0	-	0	-	0	-	0	-	0	-	wzi53	KL53	K53	?-+	Good	99.98%	KL53_18_manB	O5	O5	?-	Good	99.56%	O5_02_manB	-	-	-	-	-
KGVET-2020-01-2495-1	12819;36325	0_0_75_0_12_0_0_1_0_0	Kp1	SL290	CG290	624	624	Klebsiella pneumoniae	strong	527	261750	419392	5661192	no	-	ST4710	4	0	0	0	ybt 16; ICEKp12	391	-	0	iuc 5	94	-	0	-	0	-	wzi21	KL21	K21	?-*	Good	98.57%	KL21_10_wcuC	O1/O2v1	O1ab	none	Very high	98.11%		-	-	-	-	-
KGVET-2020-01-2496-3	12823	0_0_845_1_1_0_0_0_1_0	Kp1	SL10561	CG11284	627	627	Klebsiella pneumoniae	strong	2	5287267	5287267	5482177	no	-	ST1241	0	0	0	0	-	0	-	0	-	0	-	0	-	0	-	wzi419	KL7	K7	none	Very high	98.44%		O1/O2v2	O2afg	none	Very high	98.35%		-	-	-	-	-
KGVET-2020-01-2541-2	12601	0_0_32_2_4_0_0_0_0_0	Kp1	SL113	CG113	627	627	Klebsiella pneumoniae	strong	130	316317	483392	5328547	no	-	ST113	0	0	0	0	-	0	-	0	-	0	-	0	-	0	-	wzi355	KL114	unknown (KL114)	?-+	Good	99.22%	KL114_17_manC,KL114_18_manB	O3/O3a	O3/O3a	?-	Good	97.88%	O3/O3a_01_manC,O3/O3a_02_manB	-	-	-	-	-
KGVET-2020-01-2542-3	12819;36325	0_0_75_0_12_0_0_1_0_0	Kp1	SL290	CG290	624	624	Klebsiella pneumoniae	strong	137	283170	465213	5439901	no	-	ST4710	4	0	0	0	ybt 16; ICEKp12	391	-	0	iuc 5	94	-	0	-	0	-	wzi21	KL21	K21	*	Very high	98.57%		O1/O2v1	O1ab	none	Very high	98.11%		-	-	-	-	-
KGVET-2020-01-2575-1	12609	0_0_318_0_1_0_0_0_0_0	Kp1	SL3020	CG3020	627	627	Klebsiella pneumoniae	strong	110	270417	853750	5336648	no	-	ST3020	0	0	0	0	-	0	-	0	-	0	-	0	-	0	-	wzi385	KL111	unknown (KL111)	none	Very high	99.62%		O3b	O3b	none	Very high	98.77%		-	-	-	-	-
KGVET-2020-01-258-1	12824;21420	0_0_109_1_51_0_0_1_0_0	Kp1	SL37	CG37	628	628	Klebsiella pneumoniae	strong	126	431108	972602	5334689	no	-	ST37	1	0	0	0	ybt 15; ICEKp11	378	-	0	-	0	-	0	-	0	-	wzi96	KL38	K38	none	Very high	99.63%		O3b	O3b	none	Very high	99.30%		-	-	-	-	-
KGVET-2020-01-259	12825	0_0_109_1_8_3_0_0_0_0	Kp1	SL37	CG37	628	628	Klebsiella pneumoniae	strong	340	376503	1978380	5585003	no	-	ST1779	0	0	2	2	-	0	-	0	-	0	-	0	-	0	-	wzi96	KL38	K38	none	Very high	99.70%		O3b	O3b	none	Very high	99.30%		-	-	-	-	-
KGVET-2020-01-2603-1	12826	0_0_532_0_0_0_1_0_0_0	Kp1	SL10096	CG10380	629	629	Klebsiella pneumoniae	strong	92	476902	798738	5256692	no	-	ST1189	0	0	0	0	-	0	-	0	-	0	-	0	-	0	-	wzi456	KL142	unknown (KL142)	none	Very high	98.99%		O1/O2v1	O2a	none	Very high	98.77%		-	-	-	-	-
KGVET-2020-01-2661	12827	0_0_220_1_4_0_0_0_0_0	Kp1	SL152	CG10275	627	627	Klebsiella pneumoniae	strong	3	5354829	5354829	5512026	no	-	ST152	1	0	1	2	ybt 14; ICEKp5?	131-3LV	-	0	-	0	-	0	-	0	-	wzi110	KL149	unknown (KL149)	none	Very high	99.99%		O4	O4	none	Very high	99.71%		-	-	-	-	-
KGVET-2020-01-2662-2	12610	0_0_869_0_1_0_0_0_0_0	Kp1	SL10628	CG11239	628	628	Klebsiella pneumoniae	strong	137	319427	781067	5478852	no	-	ST4872	0	0	0	0	-	0	-	0	-	0	-	0	-	0	-	-	KL39	K39	?-	Good	99.17%	KL39_18_manC	O3b	O3b	?-	Good	98.91%	O3b_01_manC	-	-	-	-	-
KGVET-2020-01-2677-1	12828	0_0_531_2_0_0_0_0_1_0	Kp1	SL10178	CG11564	629	629	Klebsiella pneumoniae	strong	4	5287320	5287320	5359966	no	-	ST5827	0	0	0	0	-	0	-	0	-	0	-	0	-	0	-	wzi24	KL55	K55	*	Very high	96.17%		O1/O2v1	O2a	none	Very high	98.49%		-	-	-	-	-
KGVET-2020-01-2800-1	12829	0_0_304_0_0_0_1_0_1_0	Kp1	SL1999	CG1999	628	628	Klebsiella pneumoniae	strong	1	5277303	5277303	5277303	no	-	ST1999	0	0	1	1	-	0	-	0	-	0	-	0	-	0	-	wzi275	KL38	K38	*	Very high	96.63%		O12	O12	none	Very high	98.10%		-	-	-	-	-
KGVET-2020-01-2801-3	12606	0_0_845_1_1_0_0_0_0_0	Kp1	SL10561	CG11284	627	627	Klebsiella pneumoniae	strong	78	491829	1063671	5291581	no	-	ST1241	0	0	0	0	-	0	-	0	-	0	-	0	-	0	-	wzi419	KL7	K7	none	Very high	98.44%		O1/O2v2	O2afg	none	Very high	98.35%		-	-	-	-	-
KGVET-2020-01-2823-3	12830	0_0_806_0_0_0_1_0_0_0	Kp1	SL10534	CG11076	627	627	Klebsiella pneumoniae	strong	71	619264	722928	5146235	no	-	ST4721	0	0	0	0	-	0	-	0	-	0	-	0	-	0	-	wzi202	KL127	unknown (KL127)	?	Good	99.81%		OL13	O13	?*	Good	95.08%		-	-	-	-	-
KGVET-2020-01-2846-1	12611	0_0_516_0_0_0_3_0_0_0	Kp1	SL10139	CG10448	628	628	Klebsiella pneumoniae	strong	1	5402258	5402258	5402258	no	-	ST46	0	0	0	0	-	0	-	0	-	0	-	0	-	0	-	wzi64	KL64	K64	none	Very high	99.83%		O1/O2v1	O2a	none	Very high	98.65%		-	-	-	-	-
KGVET-2020-01-2862-3	12606	0_0_845_1_1_0_0_0_0_0	Kp1	SL10561	CG11284	627	627	Klebsiella pneumoniae	strong	76	525707	841615	5454403	no	-	ST1241	0	0	0	0	-	0	-	0	-	0	-	0	-	0	-	wzi419	KL7	K7	none	Very high	98.44%		O1/O2v2	O2afg	none	Very high	98.35%		-	-	-	-	-
KGVET-2020-01-2863	12612	0_0_22_1_10_0_0_0_0_0	Kp1	SL17	CG3651	626	626	Klebsiella pneumoniae	strong	80	425736	971839	5356450	no	-	ST20	0	0	0	0	-	0	-	0	-	0	-	0	-	0	-	wzi84	KL28	K28	none	Very high	99.17%		O1/O2v2	O2afg	none	Very high	98.36%		-	-	-	-	-
KGVET-2020-01-2873-1	12831	0_0_932_1_0_0_0_0_0_0	Kp1	SL10868	CG11559	625	625	Klebsiella pneumoniae	strong	77	492780	675350	5209517	no	-	ST590	0	0	1	1	-	0	-	0	-	0	-	0	-	0	-	wzi34	KL57	K57	none	Very high	98.79%		O1/O2v2	O2afg	none	Very high	98.49%		-	-	fosA7*	-	-
KGVET-2020-01-2874-1	12613;21306	0_0_932_1_0_0_0_0_1_0	Kp1	SL10868	CG11559	626	626	Klebsiella pneumoniae	strong	108	366124	812362	5320079	no	-	ST590	0	0	1	1	-	0	-	0	-	0	-	0	-	0	-	wzi34	KL57	K57	none	Very high	98.78%		O1/O2v2	O2afg	none	Very high	98.50%		-	-	fosA7*	-	-
KGVET-2020-01-2955-2	12614	0_0_109_8_34_0_0_0_1_0	Kp1	SL37	CG3796	626	626	Klebsiella pneumoniae	strong	79	471371	954390	5247251	no	-	ST37	0	0	0	0	-	0	-	0	-	0	-	0	-	0	-	wzi14	KL14	K14	?-+	Good	99.98%	KL14_20_manB	O3b	O3b	?-	Good	99.37%	O3b_02_manB	-	-	-	-	-
KGVET-2020-01-2958-1	12832	0_0_109_1_8_3_0_1_0_0	Kp1	SL37	CG37	628	628	Klebsiella pneumoniae	strong	126	367715	810420	5555759	no	-	ST1779	0	0	2	2	-	0	-	0	-	0	-	0	-	0	-	wzi96	KL38	K38	none	Very high	99.70%		O3b	O3b	none	Very high	99.30%		-	-	-	-	-
KGVET-2020-01-2959-1	12833	0_0_98_1_3_0_0_0_0_0	Kp1	SL13	CG10272	625	625	Klebsiella pneumoniae	strong	3	5202254	5202254	5262089	no	-	ST13	0	0	0	0	-	0	-	0	-	0	-	0	-	0	-	wzi274	KL30	K30	-+	Good	99.13%	KL30_15_wcuG	O1/O2v1	O1ab	none	Very high	99.90%		-	-	-	-	-
KGVET-2020-01-2989-3	12834	0_0_22_12_36_0_0_0_0_0	Kp1	SL17	CG1123	626	626	Klebsiella pneumoniae	strong	109	573578	1296498	5486775	no	-	ST17	0	0	0	0	-	0	-	0	-	0	-	0	-	0	-	wzi82	KL23	K23	none	Very high	99.93%		O1/O2v2	O2afg	none	Very high	98.45%		-	-	-	-	-
KGVET-2020-01-2993	12600	0_0_22_12_36_0_0_0_1_0	Kp1	SL17	CG1123	626	626	Klebsiella pneumoniae	strong	89	428159	1295951	5250302	no	-	ST17	0	0	0	0	-	0	-	0	-	0	-	0	-	0	-	wzi82	KL23	K23	none	Very high	99.93%		O1/O2v2	O2afg	none	Very high	98.45%		-	-	-	-	-
KGVET-2020-01-3040	12615	0_0_109_8_34_0_0_0_0_0	Kp1	SL37	CG3796	626	626	Klebsiella pneumoniae	strong	90	373205	954572	5286871	no	-	ST37	0	0	0	0	-	0	-	0	-	0	-	0	-	0	-	wzi14	KL14	K14	?	Good	99.92%		O3b	O3b	?	Good	99.36%		-	-	-	-	-
KGVET-2020-01-3042	12822	0_0_823_0_1_0_0_0_0_0	Kp1	SL10475	CG10976	627	627	Klebsiella pneumoniae	strong	124	319194	812804	5380876	no	-	ST370	0	0	0	0	-	0	-	0	-	0	-	0	-	0	-	-	KL28	K28	?-	Good	98.94%	KL28_17_manC,KL28_18_manB	O3b	O3b	?-	Good	99.19%	O3b_01_manC,O3b_02_manB	-	-	-	-	-
KGVET-2020-01-3043-2	12835	0_0_22_60_0_0_0_0_0_0	Kp1	SL17	CG11597	627	627	Klebsiella pneumoniae	strong	1	5105113	5105113	5105113	no	-	ST636	0	0	0	0	-	0	-	0	-	0	-	0	-	0	-	-	KL126	unknown (KL126)	none	Very high	99.37%		OL13	O13	-	High	94.96%	OL13_09_glycosylhydrolase	-	-	-	-	-
KGVET-2020-01-3113-1	12829	0_0_304_0_0_0_1_0_1_0	Kp1	SL1999	CG1999	628	628	Klebsiella pneumoniae	strong	124	227321	800385	5288446	no	-	ST1999	0	0	1	1	-	0	-	0	-	0	-	0	-	0	-	wzi275	KL38	K38	*	Very high	96.63%		O12	O12	none	Very high	98.10%		-	-	-	-	-
KGVET-2020-01-3114-1	12616	0_0_467_0_0_0_0_2_0_0	Kp1	SL10066	CG10332	627	627	Klebsiella pneumoniae	strong	96	302782	896490	5213488	no	-	ST2439	0	0	0	0	-	0	-	0	-	0	-	0	-	0	-	wzi40	KL3	K3	none	Very high	99.95%		O1/O2v1	O1ab	none	Very high	98.66%		-	-	-	-	-
KGVET-2020-01-315-2	12833	0_0_98_1_3_0_0_0_0_0	Kp1	SL13	CG10272	625	625	Klebsiella pneumoniae	strong	372	747140	1507768	5375741	no	-	ST13	0	0	0	0	-	0	-	0	-	0	-	0	-	0	-	wzi274	KL30	K30	-+	Good	99.13%	KL30_15_wcuG	O1/O2v1	O1ab	none	Very high	99.90%		-	-	-	-	-
KGVET-2020-01-3208-1	12835	0_0_22_60_0_0_0_0_0_0	Kp1	SL17	CG11597	627	627	Klebsiella pneumoniae	strong	65	479452	1352858	5076227	no	-	ST636	0	0	0	0	-	0	-	0	-	0	-	0	-	0	-	-	KL126	unknown (KL126)	?-	Good	97.18%	KL126_15_rmlB,KL126_16_rmlA	OL13	O13	?-	Good	91.86%	OL13_01_rfbB,OL13_02_rfbA,OL13_09_glycosylhydrolase	-	-	-	-	-
KGVET-2020-01-3271-1	12836	0_0_228_7_1_0_0_0_0_0	Kp1	SL432	CG11150	628	628	Klebsiella pneumoniae	strong	125	300074	943632	5484517	no	-	ST3069	0	0	0	0	-	0	-	0	-	0	-	0	-	0	-	wzi209	KL47	K47	?	Good	99.40%		OL13	O13	?-	Good	92.01%	OL13_09_glycosylhydrolase	-	-	-	-	-
KGVET-2020-01-3272	12617	0_0_932_0_0_0_0_0_0_0	Kp1	SL10868	CG11560	626	626	Klebsiella pneumoniae	strong	107	367428	731164	5253166	no	-	ST5831	0	0	1	1	-	0	-	0	-	0	-	0	-	0	-	wzi150	KL183	unknown (KL183)	?-	Good	93.44%	KL183_16_rmlA,KL183_17_rmlD,KL183_18_rmlC	OL13	O13	?-+*	Good	92.18%	OL13_02_rfbA,OL13_03_rfbD,OL13_04_rfbC	-	-	fosA7*	-	-
KGVET-2020-01-3331-1	12837	0_0_249_0_8_0_3_0_0_0	Kp1	SL200	CG200	629	629	Klebsiella pneumoniae	strong	68	404065	1348881	5083596	no	-	ST200	0	0	0	0	-	0	-	0	-	0	-	0	-	0	-	wzi87	KL21	K21	?	Good	99.36%		O3b	O3b	?	Good	99.04%		-	-	-	-	-
KGVET-2020-01-335-2	12838	0_0_334_0_2_2_0_0_0_0	Kp1	SL151	CG151	628	628	Klebsiella pneumoniae	strong	309	127797	544933	5348335	no	-	ST151	0	0	0	0	-	0	-	0	-	0	-	0	-	0	-	wzi2	KL30	K30	?-+	Good	99.14%	KL30_15_wcuG	O1/O2v2	O1ab	none	Very high	99.19%		-	-	-	-	-
KGVET-2020-01-3419	12618	0_0_137_11_23_0_0_0_0_0	Kp1	SL29	CG711	627	627	Klebsiella pneumoniae	strong	265	440489	1605298	5681055	no	-	ST5832	0	0	1	1	-	0	-	0	-	0	-	0	-	0	-	wzi115	KL54	K54	none	Very high	99.94%		O1/O2v2	O1ab	none	Very high	99.16%		-	-	-	-	-
KGVET-2020-01-3420-3	12618	0_0_137_11_23_0_0_0_0_0	Kp1	SL29	CG711	627	627	Klebsiella pneumoniae	strong	88	438136	1608681	5605216	no	-	ST5832	0	0	1	1	-	0	-	0	-	0	-	0	-	0	-	wzi115	KL54	K54	none	Very high	99.94%		O1/O2v2	O1ab	none	Very high	99.16%		-	-	-	-	-
KGVET-2020-01-3421-1	12839	0_0_934_0_0_0_0_0_0_0	Kp1	SL10873	CG11571	628	628	Klebsiella pneumoniae	strong	7	5235890	5235890	5406955	no	-	ST279	0	0	0	0	-	0	-	0	-	0	-	0	-	0	-	wzi417	KL151	unknown (KL151)	none	Very high	99.99%		O5	O5	*	High	94.30%		-	-	-	-	-
KGVET-2020-01-3423-3	12619	0_0_308_2_0_0_6_0_0_0	Kp1	SL1628	CG187	628	628	Klebsiella pneumoniae	strong	118	473465	808718	5396637	no	-	ST187	0	0	0	0	-	0	-	0	-	0	-	0	-	0	-	wzi10	KL10	K10	?-*	Good	96.63%	KL10_18_manC	O5	O5	?-*	Good	94.52%	O5_01_manC	-	-	-	-	-
KGVET-2020-01-3500-3	12620	1_0_304_0_0_0_0_0_0_0	Kp3	SL10869	CG11561	623	623	Klebsiella variicola subsp. variicola	strong	98	713754	1353971	5404775	no	-	ST5834	0	0	0	0	-	0	-	0	-	0	-	0	-	0	-	-	KL1	K1	?-*	Good	90.03%	KL1_19_manB	O3/O3a	O3/O3a	?-	Good	99.23%	O3/O3a_02_manB	-	-	-	-	-
KGVET-2020-01-3501-1	12621	0_0_109_8_31_0_0_0_0_0	Kp1	SL37	CG3796	628	628	Klebsiella pneumoniae	strong	101	428632	811987	5264237	no	-	ST37	0	0	0	0	-	0	-	0	-	0	-	0	-	0	-	wzi14	KL14	K14	?-+	Good	99.95%	KL14_19_manC,KL14_20_manB	O3b	O3b	?-	Good	99.32%	O3b_01_manC,O3b_02_manB	-	-	-	-	-
KGVET-2020-01-3502-2	12840	0_0_929_0_0_0_0_1_0_0	Kp1	SL10871	CG11568	628	628	Klebsiella pneumoniae	strong	84	475613	1692167	5242414	no	-	ST5824	0	0	0	0	-	0	-	0	-	0	-	0	-	0	-	-	KL30	K30	none	Very high	98.97%		O1/O2v2	O1ab	none	Very high	99.50%		-	-	-	-	-
KGVET-2020-01-3513-1	12622	0_0_109_8_32_0_0_0_0_0	Kp1	SL37	CG3796	628	628	Klebsiella pneumoniae	strong	1	5351251	5351251	5351251	no	-	ST37	0	0	0	0	-	0	-	0	-	0	-	0	-	0	-	wzi14	KL14	K14	none	Very high	99.98%		O3b	O3b	none	Very high	99.16%		-	-	-	-	-
KGVET-2020-01-3514	12623	0_0_204_1_0_0_0_0_0_0	Kp1	SL2513	CG2513	627	627	Klebsiella pneumoniae	strong	1	5351057	5351057	5351057	no	-	ST2513	0	0	0	0	-	0	-	0	-	0	-	0	-	0	-	wzi394	KL153	unknown (KL153)	+	Good	99.93%		O1/O2v1	O2a	none	Very high	98.55%		-	-	-	-	-
KGVET-2020-01-3515	12624	0_0_931_0_0_0_0_0_0_0	Kp1	SL10870	CG11562	628	628	Klebsiella pneumoniae	strong	2	5283334	5283334	5521190	no	-	ST3175	0	0	0	0	-	0	-	0	-	0	-	0	-	0	-	-	KL30	K30	*	Very high	96.42%		O1/O2v2	O2afg	none	Very high	98.53%		-	-	-	-	-
KGVET-2020-01-3517-2	12625	0_0_75_0_2_1_0_0_2_0	Kp1	SL290	CG290	627	627	Klebsiella pneumoniae	strong	639	448132	830085	5434268	no	-	ST290	1	0	0	0	ybt 14; ICEKp5	393-1LV	-	0	-	0	-	0	-	0	-	wzi21	KL21	K21	*	Very high	98.57%		O1/O2v1	O1ab	none	Very high	98.11%		-	-	-	-	-
KGVET-2020-01-3518	12626	0_0_757_0_0_0_1_0_0_0	Kp1	SL10560	CG11117	628	628	Klebsiella pneumoniae	strong	100	362564	937273	5260053	no	-	ST5127	0	0	0	0	-	0	-	0	-	0	-	0	-	0	-	wzi394	KL153	unknown (KL153)	+	Good	99.96%		O1/O2v2	O2afg	none	Very high	98.47%		-	-	-	-	-
KGVET-2020-01-3569-2	12627	0_0_122_0_23_1_0_0_0_0	Kp1	SL661	CG661	626	626	Klebsiella pneumoniae	strong	187	371766	755502	5451626	no	-	ST661	0	0	0	0	-	0	-	0	-	0	-	0	-	0	-	wzi27	KL27	K27	none	Very high	99.99%		O1/O2v2	O2afg	none	Very high	98.44%		-	-	-	-	-
KGVET-2020-01-3720-2	12628	0_0_158_8_13_0_0_4_0_0	Kp1	SL45	CG45	629	629	Klebsiella pneumoniae	strong	102	771408	1117972	5293815	no	-	ST45	1	0	3	5	ybt 10; ICEKp4	78	-	0	-	0	-	0	-	0	-	wzi149	KL62	K62	none	Very high	99.96%		O1/O2v1	O2a	none	Very high	98.88%		aph(3')-Ia*;strA.v1;strB.v1*	-	-	-	-
KGVET-2020-01-3721-3	12841	0_0_308_2_0_0_8_0_0_0	Kp1	SL1628	CG187	627	627	Klebsiella pneumoniae	strong	2	5269207	5269207	5473829	no	-	ST187	0	0	0	0	-	0	-	0	-	0	-	0	-	0	-	wzi10	KL10	K10	*	Very high	96.72%		O5	O5	*	High	94.29%		-	-	-	-	-
KGVET-2020-01-3775-3	12842	0_0_565_0_1_0_0_0_0_0	Kp1	SL10114	CG10405	626	626	Klebsiella pneumoniae	strong	3	5285398	5285398	5293701	no	-	ST5836	0	0	0	0	-	0	-	0	-	0	-	0	-	0	-	wzi107	unknown (KL22)	unknown (K22)	-+	Low	99.40%	KL22_17	O1/O2v1	O2a	none	Very high	98.78%		-	-	-	-	-
KGVET-2020-01-3776	12843	0_0_160_0_6_0_0_0_0_0	Kp1	SL873	CG873	627	627	Klebsiella pneumoniae	strong	108	476739	791623	5527904	no	-	ST873	0	0	0	0	-	0	-	0	-	0	-	0	-	0	-	wzi50	KL52	K52	?-	Good	98.01%	KL52_19_rmlA	OL13	O13	?-*	Good	92.04%	OL13_02_rfbA	-	-	-	-	-
KGVET-2020-01-3942-2	12629	0_0_188_0_1_0_0_0_0_0	Kp1	SL3614	CG3614	626	626	Klebsiella pneumoniae	strong	95	350465	730055	5331715	no	-	ST3614	0	0	0	0	-	0	-	0	-	0	-	0	-	0	-	wzi87	KL21	K21	?-	Good	99.46%	KL21_18_manB	O3b	O3b	?-	Good	98.52%	O3b_02_manB	-	-	-	-	-
KGVET-2020-01-3946	12630	0_0_253_0_6_0_0_0_0_0	Kp1	SL528	CG528	628	628	Klebsiella pneumoniae	strong	65	510135	1718455	5251674	no	-	ST4726	0	0	0	0	-	0	-	0	-	0	-	0	-	0	-	wzi26	KL46	K46	?-+*	Good	98.81%	KL46_18_manC,KL46_19_manB	O3b	O3b	?-	Good	99.12%	O3b_01_manC,O3b_02_manB	-	-	-	-	-
KGVET-2020-01-3967	12631	0_0_380_0_1_0_0_0_0_0	Kp1	SL3807	CG3807	628	628	Klebsiella pneumoniae	strong	68	423765	1052700	5197482	no	-	ST3807	0	0	0	0	-	0	-	0	-	0	-	0	-	0	-	wzi31	KL31	K31	none	Very high	99.38%		O3b	O3b	?	Good	99.17%		-	-	-	-	-
KGVET-2020-01-3969-2	12818	0_0_239_4_0_0_0_0_0_0	Kp1	SL49	CG49	628	628	Klebsiella pneumoniae	strong	102	397961	782051	5341765	no	-	ST49	0	0	0	0	-	0	-	0	-	0	-	0	-	0	-	wzi31	KL31	K31	?-+	Good	99.33%	KL31_18_manC,KL31_19_manB	O3b	O3b	?-	Good	98.55%	O3b_01_manC,O3b_02_manB	-	-	-	-	-
KGVET-2020-01-3987-2	12819;36325	0_0_75_0_12_0_0_1_0_0	Kp1	SL290	CG290	624	624	Klebsiella pneumoniae	strong	124	273631	465213	5479142	no	-	ST4710	4	0	0	0	ybt 16; ICEKp12	391	-	0	iuc 5	94	-	0	-	0	-	wzi21	KL21	K21	*	Very high	98.57%		O1/O2v1	O1ab	none	Very high	98.11%		-	-	-	-	-
KGVET-2020-01-3999-2	12632	0_0_179_6_0_0_0_0_0_0	Kp1	SL188	CG11563	627	627	Klebsiella pneumoniae	strong	94	453911	935187	5318841	no	-	ST5837	0	0	0	0	-	0	-	0	-	0	-	0	-	0	-	wzi355	KL114	unknown (KL114)	?-+	Good	99.21%	KL114_17_manC,KL114_18_manB	O3b	O3b	?-	Good	98.89%	O3b_01_manC,O3b_02_manB	-	-	-	-	-
KGVET-2020-01-401-1	12633	0_0_102_5_1_0_0_1_0_0	Kp1	SL186	CG10694	628	628	Klebsiella pneumoniae	strong	133	388399	1026205	5264266	no	-	ST458	0	0	0	0	-	0	-	0	-	0	-	0	-	0	-	wzi377	KL142	unknown (KL142)	-	High	99.95%	KL142_16_wcqA	O1/O2v1	O1ab	none	Very high	98.00%		-	-	-	-	-
KGVET-2020-01-403-1	12844	0_0_329_0_3_0_0_0_0_0	Kp1	SL857	CG857	628	628	Klebsiella pneumoniae	strong	90	489340	923014	5127679	no	-	ST857	0	0	0	0	-	0	-	0	-	0	-	0	-	0	-	wzi241	KL13	K13	none	Very high	98.77%		O3b	O3b	?	Good	99.18%		-	-	-	-	-
KGVET-2020-01-4177	12634	0_0_530_0_2_0_0_0_0_0	Kp1	SL10222	CG10570	628	628	Klebsiella pneumoniae	strong	488	93729	276097	5411931	no	-	ST1876	0	0	0	0	-	0	-	0	-	0	-	0	-	0	-	-	KL127	unknown (KL127)	?-	Good	97.88%	KL127_15_rmlB,KL127_18_rmlC	OL13	O13	?-+*	Good	92.13%	OL13_01_rfbB,OL13_04_rfbC	-	-	-	-	-
KGVET-2020-01-4180-1	12811	0_0_110_0_3_0_0_0_0_0	Kp1	SL1198	CG1198	625	625	Klebsiella pneumoniae	strong	72	805140	1117991	5395171	no	-	ST1198	0	0	0	0	-	0	-	0	-	0	-	0	-	0	-	wzi101	KL24	K24	-	High	99.01%	KL24_13_wcuG	O1/O2v1	O2a	none	Very high	98.76%		-	-	-	-	-
KGVET-2020-01-4188-1	12635	0_0_250_0_9_0_0_0_0_0	Kp1	SL292	CG292	628	628	Klebsiella pneumoniae	strong	1	5228811	5228811	5228811	no	-	ST292	0	0	0	0	-	0	-	0	-	0	-	0	-	0	-	-	KL51	K51	none	Very high	99.99%		O3b	O3b	none	Very high	99.09%		-	-	-	-	-
KGVET-2020-01-4189	12845	0_0_304_0_0_0_1_0_0_0	Kp1	SL1999	CG1999	628	628	Klebsiella pneumoniae	strong	488	71748	210036	5390974	no	-	ST1999	0	0	0	0	-	0	-	0	-	0	-	0	-	0	-	wzi275	KL38	K38	*	Very high	96.63%		O12	O12	none	Very high	98.10%		-	-	-	-	-
KGVET-2020-01-4249-1	12846	0_0_854_0_0_0_1_0_0_0	Kp1	SL10538	CG11081	628	628	Klebsiella pneumoniae	strong	5	5216222	5216222	5392214	no	-	ST4356	0	0	0	0	-	0	-	0	-	0	-	0	-	0	-	wzi56	KL55	K55	*	Very high	96.23%		O5	O5	*	High	94.26%		-	-	-	-	-
KGVET-2020-01-4267	12636	0_0_122_1_2_0_0_0_0_0	Kp1	SL661	CG10003	626	626	Klebsiella pneumoniae	strong	151	381929	748021	5329524	no	-	ST5838	0	0	0	0	-	0	-	0	-	0	-	0	-	0	-	wzi27	KL27	K27	none	Very high	99.99%		O1/O2v2	O2afg	none	Very high	98.45%		-	-	-	-	-
KGVET-2020-01-4270	12637	0_0_531_2_0_0_0_0_0_2	Kp1	SL10178	CG11564	629	629	Klebsiella pneumoniae	strong	88	362193	1239880	5314665	no	-	ST5827	0	0	0	0	-	0	-	0	-	0	-	0	-	0	-	wzi24	KL55	K55	*	Very high	96.17%		O1/O2v1	O2a	none	Very high	98.49%		-	-	-	-	-
KGVET-2020-01-4299-1	12847	0_0_823_0_1_0_0_0_2_0	Kp1	SL10475	CG10976	627	627	Klebsiella pneumoniae	strong	858	190077	465060	5587241	no	-	ST370	0	0	0	0	-	0	-	0	-	0	-	0	-	0	-	-	KL28	K28	?-+	Good	98.94%	KL28_17_manC,KL28_18_manB	O3b	O3b	?-	Good	99.20%	O3b_01_manC,O3b_02_manB	-	-	-	-	-
KGVET-2020-01-4300-1	12822	0_0_823_0_1_0_0_0_0_0	Kp1	SL10475	CG10976	627	627	Klebsiella pneumoniae	strong	134	400890	925393	5330349	no	-	ST370	0	0	0	0	-	0	-	0	-	0	-	0	-	0	-	-	KL28	K28	?-+	Good	98.93%	KL28_17_manC,KL28_18_manB	O3b	O3b	?-	Good	99.18%	O3b_01_manC,O3b_02_manB	-	-	-	-	-
KGVET-2020-01-432-2	12821	0_0_531_2_0_0_0_0_2_0	Kp1	SL10178	CG11564	629	629	Klebsiella pneumoniae	strong	84	326012	1166040	5258904	no	-	ST5827	0	0	0	0	-	0	-	0	-	0	-	0	-	0	-	wzi24	KL55	K55	*	Very high	96.17%		O1/O2v1	O2a	none	Very high	98.49%		-	-	-	-	-
KGVET-2020-01-4327	12638	0_0_517_0_3_0_0_0_0_0	Kp1	SL10334	CG10751	626	626	Klebsiella pneumoniae	strong	1	5307558	5307558	5307558	no	-	ST5841	0	0	0	0	-	0	-	0	-	0	-	0	-	0	-	wzi102	KL31	K31	none	Very high	99.13%		O3b	O3b	none	Very high	99.77%		-	-	-	-	-
KGVET-2020-01-4329-1	12639	0_0_249_0_16_0_1_0_0_0	Kp1	SL200	CG200	629	629	Klebsiella pneumoniae	strong	574	188428	505556	5407139	no	-	ST200	0	0	0	0	-	0	-	0	-	0	-	0	-	0	-	wzi150	KL27	K27	none	Very high	99.04%		O3b	O3b	none	Very high	99.32%		-	-	-	-	-
KGVET-2020-01-4332	12640	0_0_249_0_8_0_3_0_0_1	Kp1	SL200	CG200	629	629	Klebsiella pneumoniae	strong	84	378453	1356481	5130697	no	-	ST200	0	0	0	0	-	0	-	0	-	0	-	0	-	0	-	wzi87	unknown (KL21)	unknown (K21)	?+	Low	99.26%		O3b	O3b	none	Very high	99.01%		-	-	-	-	-
KGVET-2020-01-4538-1	12641	0_0_46_20_0_0_0_0_0_0	Kp1	SL76	CG11565	627	627	Klebsiella pneumoniae	strong	133	444223	1305081	5458796	no	-	ST2691	0	0	0	0	-	0	-	0	-	0	-	0	-	0	-	wzi59	KL3	K3	none	Very high	99.59%		O1/O2v2	O2afg	none	Very high	98.42%		-	-	-	-	-
KGVET-2020-01-4539-1	12642	0_0_110_0_3_0_1_0_0_0	Kp1	SL1198	CG1198	625	625	Klebsiella pneumoniae	strong	99	469529	1118392	5286055	no	-	ST1198	0	0	0	0	-	0	-	0	-	0	-	0	-	0	-	wzi101	KL24	K24	none	Very high	99.02%		O1/O2v1	O2a	none	Very high	98.76%		-	-	-	-	-
KGVET-2020-01-466-1	12643	0_0_102_5_1_0_0_0_0_0	Kp1	SL186	CG10694	628	628	Klebsiella pneumoniae	strong	83	416379	930194	5148094	no	-	ST458	0	0	0	0	-	0	-	0	-	0	-	0	-	0	-	wzi377	KL142	unknown (KL142)	-	High	99.96%	KL142_16_wcqA	O1/O2v1	O1ab	none	Very high	98.00%		-	-	-	-	-
KGVET-2020-01-468-1	12644	0_0_109_36_6_0_0_0_0_0	Kp1	SL37	CG896	629	629	Klebsiella pneumoniae	strong	4	5301068	5301068	5542103	no	-	ST394	0	0	0	0	-	0	-	0	-	0	-	0	-	0	-	wzi59	KL3	K3	none	Very high	99.57%		O1/O2v2	O2afg	none	Very high	98.41%		-	-	-	-	-
KGVET-2020-01-523-1	12848	0_0_531_2_0_0_0_0_0_0	Kp1	SL10178	CG11564	629	629	Klebsiella pneumoniae	strong	286	326012	1370082	5405814	no	-	ST5827	0	0	0	0	-	0	-	0	-	0	-	0	-	0	-	wzi24	KL55	K55	*	Very high	96.17%		O1/O2v1	O2a	none	Very high	98.49%		-	-	-	-	-
KGVET-2020-01-585-1	12849	0_0_22_54_1_0_0_0_1_0	Kp1	SL17	CG11163	627	627	Klebsiella pneumoniae	strong	121	539384	1356135	5081099	no	-	ST636	1	0	0	0	ybt 5; ICEKp6	10	-	0	-	0	-	0	-	0	-	wzi95	KL123	unknown (KL123)	*	High	94.98%		O5	O5	*	High	94.21%		-	-	-	-	-
KGVET-2020-01-620	12616	0_0_467_0_0_0_0_2_0_0	Kp1	SL10066	CG10332	627	627	Klebsiella pneumoniae	strong	116	269152	897701	5222271	no	-	ST2439	0	0	0	0	-	0	-	0	-	0	-	0	-	0	-	wzi40	KL3	K3	none	Very high	99.95%		O1/O2v1	O1ab	none	Very high	98.66%		-	-	-	-	-
KGVET-2020-01-651	12850	0_0_22_54_1_0_0_0_0_0	Kp1	SL17	CG11163	627	627	Klebsiella pneumoniae	strong	65	759523	1894310	5126503	no	-	ST636	1	0	0	0	ybt 5; ICEKp6	10	-	0	-	0	-	0	-	0	-	wzi95	KL123	unknown (KL123)	*	High	94.98%		O5	O5	*	High	94.21%		-	-	-	-	-
KGVET-2020-01-693-1	12822	0_0_823_0_1_0_0_0_0_0	Kp1	SL10475	CG10976	627	627	Klebsiella pneumoniae	strong	277	382773	857352	5416859	no	-	ST370	0	0	0	0	-	0	-	0	-	0	-	0	-	0	-	-	KL28	K28	?-+	Good	98.94%	KL28_17_manC,KL28_18_manB	O3b	O3b	?-	Good	99.25%	O3b_01_manC,O3b_02_manB	-	-	-	-	-
KGVET-2020-01-768-1	12851	0_0_456_0_0_0_0_1_0_0	Kp1	SL10068	CG10334	629	629	Klebsiella pneumoniae	strong	112	450516	1250676	5333928	no	-	ST4860	0	0	0	0	-	0	-	0	-	0	-	0	-	0	-	wzi115	KL54	K54	none	Very high	99.95%		O1/O2v2	O1ab	none	Very high	99.16%		-	-	-	-	-
KGVET-2020-01-818	12645	0_0_117_0_2_0_0_0_0_0	Kp1	SL3676	CG3676	628	628	Klebsiella pneumoniae	strong	353	330510	1068009	5543605	no	-	ST2441	0	0	0	0	-	0	-	0	-	0	-	0	-	0	-	wzi14	KL14	K14	?-+	Good	99.87%	KL14_19_manC,KL14_20_manB	O3b	O3b	?-	Good	99.77%	O3b_01_manC,O3b_02_manB	-	-	-	-	-
KGVET-2020-01-823-1	12852	0_0_204_2_0_0_0_0_0_0	Kp1	SL2513	CG2513	627	627	Klebsiella pneumoniae	strong	129	673775	829852	5370675	no	-	ST2513	0	0	0	0	-	0	-	0	-	0	-	0	-	0	-	wzi94	KL62	K62	none	Very high	99.94%		O1/O2v1	O2a	none	Very high	98.87%		-	-	-	-	-
KGVET-2020-01-937-1	12646	0_0_158_24_0_0_0_0_0_0	Kp1	SL45	CG11566	629	629	Klebsiella pneumoniae	strong	123	437251	1149344	5279405	no	-	ST45	0	0	0	0	-	0	-	0	-	0	-	0	-	0	-	wzi394	KL153	unknown (KL153)	+	Good	99.94%		O1/O2v1	O2a	none	Very high	98.56%		-	-	-	-	-
KGVET-2020-04-17805	12853	0_0_109_43_0_0_0_3_0_0	Kp1	SL37	CG10413	628	628	Klebsiella pneumoniae	strong	207	404990	1161549	5206001	no	-	ST37	0	0	0	0	-	0	-	0	-	0	-	0	-	0	-	wzi12	KL12	K12	?-	Good	99.99%	KL12_19_rmlB,KL12_22_rmlC	OL103	unknown (OL103)	?-*	Good	94.58%	OL103_01_rmlC	-	-	-	-	-
KGVET-2020-04-18146	12854	0_0_823_0_1_0_0_0_3_0	Kp1	SL10475	CG10976	627	627	Klebsiella pneumoniae	strong	5	5241320	5241320	5720708	no	-	ST370	0	0	0	0	-	0	-	0	-	0	-	0	-	0	-	-	KL28	K28	none	Very high	98.94%		O3b	O3b	none	Very high	99.24%		-	-	-	-	-
KGVETS-2019-01-061	12676	0_0_158_13_0_1_2_0_0_0	Kp1	SL45	CG10541	629	629	Klebsiella pneumoniae	strong	135	446693	1059953	5458160	no	-	ST485	0	0	0	0	-	0	-	0	-	0	-	0	-	0	-	wzi101	KL24	K24	none	Very high	99.03%		O1/O2v1	O2a	none	Very high	98.75%		-	-	-	-	-
KGVETS-2019-01-063	12677	0_0_619_0_0_1_1_0_0_0	Kp1	SL10332	CG10748	628	628	Klebsiella pneumoniae	strong	137	371552	804405	5569278	no	-	ST4248	3	0	0	0	-	0	-	0	iuc 3	25	-	0	-	0	-	wzi280	KL35	K35	?-+	Good	99.16%	KL35_18_manC,KL35_19_manB	O5	O5	?-*	Good	94.34%	O5_01_manC,O5_02_manB	-	-	-	-	-
KGVETS-2019-01-078	12678	0_0_934_0_0_0_0_1_0_0	Kp1	SL10873	CG11571	628	628	Klebsiella pneumoniae	strong	123	418477	1028460	5366690	no	-	ST279	0	0	0	0	-	0	-	0	-	0	-	0	-	0	-	wzi417	KL151	unknown (KL151)	none	Very high	99.99%		O5	O5	*	High	94.30%		-	-	-	-	-
KGVETS-2019-01-1066	12679	0_0_605_1_2_0_0_2_0_0	Kp1	SL10300	CG10732	626	626	Klebsiella pneumoniae	strong	108	378739	789525	5373592	no	-	ST2108	3	0	0	0	-	0	-	0	iuc 3	80	-	0	-	0	-	wzi31	KL31	K31	?-	Good	99.15%	KL31_18_manC,KL31_19_manB	O5	O5	?-*	Good	94.66%	O5_01_manC,O5_02_manB	-	-	-	-	-
KGVETS-2019-01-1068	12680	0_0_933_0_2_0_0_1_0_0	Kp1	SL10874	CG11572	628	628	Klebsiella pneumoniae	strong	288	139510	450271	5556950	no	-	ST3048	4	0	0	0	ybt 10; ICEKp4	397	-	0	iuc 3	88	-	0	-	0	-	wzi2	KL30	K30	?-	Good	99.17%	KL30_11_wckP	O1/O2v1	O1ab	none	Very high	98.24%		-	-	-	-	-
KGVETS-2019-01-1335	12681	0_0_75_0_13_0_0_0_0_0	Kp1	SL290	CG290	626	626	Klebsiella pneumoniae	strong	74	420853	1426661	5348840	no	-	ST290	3	0	0	0	-	0	-	0	iuc 3	43	-	0	-	0	-	wzi21	KL21	K21	*	Very high	98.57%		O1/O2v1	O1ab	none	Very high	98.11%		-	-	-	-	-
KGVETS-2019-01-1336	12682	0_0_459_0_3_0_0_0_0_0	Kp1	SL10076	CG10350	629	629	Klebsiella pneumoniae	strong	4	5222809	5222809	5503978	no	-	ST1426	3	0	0	0	-	0	-	0	iuc 3	43	-	0	-	0	-	wzi177	KL20	K20	none	Very high	98.48%		O3/O3a	O3/O3a	*	Very high	95.46%		-	-	-	-	-
KGVETS-2019-01-1338	12606	0_0_845_1_1_0_0_0_0_0	Kp1	SL10561	CG11284	627	627	Klebsiella pneumoniae	strong	98	345086	697949	5614960	no	-	ST1241	0	0	0	0	-	0	-	0	-	0	-	0	-	0	-	wzi419	KL7	K7	none	Very high	98.44%		O1/O2v2	O2afg	none	Very high	98.35%		-	-	-	-	-
KGVETS-2019-01-1343	12683	0_0_81_1_3_0_0_0_0_0	Kp1	SL305	CG305	627	627	Klebsiella pneumoniae	strong	116	369802	806501	5378815	no	-	ST3369	3	0	0	0	-	0	-	0	iuc 3	25	-	0	-	0	-	wzi180	KL116	unknown (KL116)	none	Very high	99.80%		O1/O2v1	O1ab	none	Very high	98.06%		-	-	-	-	-
KGVETS-2019-01-1363	12683	0_0_81_1_3_0_0_0_0_0	Kp1	SL305	CG305	627	627	Klebsiella pneumoniae	strong	116	349856	806501	5380937	no	-	ST3369	3	0	0	0	-	0	-	0	iuc 3	25	-	0	-	0	-	wzi180	KL116	unknown (KL116)	none	Very high	99.80%		O1/O2v1	O1ab	none	Very high	98.06%		-	-	-	-	-
KGVETS-2019-01-1364	12684	0_0_221_1_32_0_0_0_0_0	Kp1	SL111	CG111	629	629	Klebsiella pneumoniae	strong	113	359438	724548	5554664	no	-	ST111	4	0	0	0	ybt 19; ICEKp16	398	-	0	iuc 3	25	-	0	-	0	-	wzi63	unknown (KL63)	unknown (K63)	?-	None	99.34%	KL63_07_wbaP,KL63_09_wzx,KL63_11_wcsE,KL63_15_wcaI	O1/O2v2	O1ab	none	Very high	99.27%		-	-	-	-	-
KGVETS-2019-01-1378	12685	0_0_165_2_2_0_0_0_0_0	Kp1	SL221	CG10396	629	629	Klebsiella pneumoniae	strong	3	5358389	5358389	5602447	no	-	ST168	3	0	0	0	-	0	-	0	iuc 3,iuc 3	88,88	-	0	-	0	-	wzi39	KL39	K39	none	Very high	99.98%		O3b	O3b	none	Very high	99.16%		-	-	-	-	-
KGVETS-2019-01-1379	12686	0_0_852_0_1_1_3_0_0_0	Kp1	SL10554	CG11108	625	625	Klebsiella pneumoniae	strong	305	108364	374238	5418707	no	-	ST4343	3	0	0	0	-	0	-	0	iuc 3	88	-	0	-	0	-	wzi39	KL13	K13	?-	Good	98.82%	KL13_12_wcuL,KL13_17_manC,KL13_18_manB	O3/O3a	O3/O3a	?-	Good	97.23%	O3/O3a_01_manC,O3/O3a_02_manB	-	-	-	-	-
KGVETS-2019-01-1380	12687	1_0_169_2_0_0_0_0_0_0	Kp3	SL10309	CG11573	623	623	Klebsiella variicola subsp. variicola	strong	2	5694896	5694896	5852049	no	-	ST4705	0	0	0	0	-	0	-	0	-	0	-	0	-	0	-	wzi32	KL31	K31	*	High	90.54%		O3/O3a	O3/O3a	none	Very high	99.28%		-	-	-	-	-
KGVETS-2019-01-1381	12688	0_0_942_0_0_0_0_0_0_0	Kp1	SL10875	CG11574	629	629	Klebsiella pneumoniae	strong	297	142712	613773	5415670	no	-	ST4715	3	0	0	0	-	0	-	0	iuc 3	88	-	0	-	0	-	wzi173	KL27	K27	?-	Good	99.46%	KL27_07_wcaJ,KL27_10_wckR	O1/O2v2	O2afg	none	Very high	98.47%		-	-	-	-	-
KGVETS-2019-01-1382	12689	0_0_32_2_5_0_0_0_0_0	Kp1	SL113	CG113	626	626	Klebsiella pneumoniae	strong	5	5378254	5378254	5599046	no	-	ST113	4	0	0	0	ybt 8; ICEKp3	399	-	0	iuc 3	69	-	0	-	0	-	wzi355	KL114	unknown (KL114)	none	Very high	99.21%		O3/O3a	O3/O3a	none	Very high	97.85%		-	-	-	-	-
KGVETS-2019-01-1383	12690	0_0_80_11_1_0_0_0_0_0	Kp1	SL107	CG10384	628	628	Klebsiella pneumoniae	strong	121	269143	530022	5498914	no	-	ST219	3	0	0	0	-	0	-	0	iuc 3	25	-	0	-	0	-	wzi122	KL121	unknown (KL121)	none	Very high	99.99%		O1/O2v1	O1ab	none	Very high	98.55%		-	-	-	-	-
KGVETS-2019-01-1384	12691	0_0_568_1_0_0_0_1_0_1	Kp1	SL10195	CG11575	629	629	Klebsiella pneumoniae	strong	97	327654	830283	5418899	no	-	ST4567	3	0	0	0	-	0	-	0	iuc 3	88	-	0	-	0	-	-	unknown (KL31)	unknown (K31)	?-+	Low	99.45%	KL31_18_manC,KL31_19_manB	O3b	O3b	?-	Good	99.04%	O3b_01_manC,O3b_02_manB	-	-	-	-	-
KGVETS-2019-01-154	12692	0_0_110_2_0_0_0_2_0_0	Kp1	SL1198	CG1198	627	627	Klebsiella pneumoniae	strong	122	329104	1154681	5509988	no	-	ST866	4	0	0	0	ybt 18; ICEKp15	400	-	0	iuc 3	74	-	0	-	0	-	wzi478	KL46	K46	?-	Good	98.59%	KL46_18_manC,KL46_19_manB	O3b	O3b	?-	Good	99.10%	O3b_01_manC,O3b_02_manB	-	-	-	-	-
KGVETS-2019-01-156	12693	0_0_517_0_2_0_0_0_1_0	Kp1	SL10334	CG10751	625	625	Klebsiella pneumoniae	strong	145	303156	654936	5551078	no	-	ST1832	3	0	0	0	-	0	-	0	iuc 3	25	-	0	-	0	-	wzi150	unknown (KL46)	unknown (K46)	?-+	Low	99.15%	KL46_07_wcaJ,KL46_18_manC,KL46_19_manB	O3b	O3b	?-	Good	99.30%	O3b_01_manC,O3b_02_manB	-	-	-	-	-
KGVETS-2019-01-1635	12694	0_0_75_0_11_0_0_0_0_0	Kp1	SL290	CG290	627	627	Klebsiella pneumoniae	strong	187	173282	701160	5471187	no	-	ST290	3	0	0	0	-	0	-	0	iuc 3	25	-	0	-	0	-	wzi21	KL21	K21	*	Very high	98.57%		O1/O2v1	O1ab	none	Very high	98.11%		-	-	-	-	-
KGVETS-2019-01-1638	12695	0_0_120_0_4_1_0_0_0_0	Kp1	SL301	CG301	627	627	Klebsiella pneumoniae	strong	185	225115	612563	5395074	no	-	ST301	3	0	0	0	-	0	-	0	iuc 3	83	-	0	-	0	-	wzi331	KL7	K7	none	Very high	99.19%		O1/O2v1	O2a	none	Very high	98.57%		-	-	-	-	-
KGVETS-2019-01-1672	12696;36328	1_0_80_0_7_0_0_0_0_0	Kp3	SL641	CG641	619	619	Klebsiella variicola subsp. variicola	strong	347	112112	407869	5869456	no	-	ST641	0	0	0	0	-	0	-	0	-	0	-	0	-	0	-	wzi201	unknown (KL60)	unknown (K60)	?-+	Low	99.03%	KL60_11_wcaJ	unknown (O5)	unknown (O5)	?+	Low	99.50%		-	-	-	-	-
KGVETS-2019-01-1675	12697	0_0_83_0_3_0_0_0_0_0	Kp1	SL43	CG10222	626	626	Klebsiella pneumoniae	strong	153	193751	494943	5614139	no	-	ST43	3	0	0	0	-	0	-	0	iuc 3	25	-	0	-	0	-	wzi30	KL30	K30	none	Very high	99.58%		O1/O2v1	O1ab	none	Very high	98.81%		-	-	-	-	-
KGVETS-2019-01-1676	12698;36329	1_0_29_0_2_0_0_0_0_0	Kp3	SL10007	CG10068	620	620	Klebsiella variicola subsp. variicola	strong	100	248399	1080331	5382242	no	-	ST347	0	0	0	0	-	0	-	0	-	0	-	0	-	0	-	-	KL14	K14	?-*	Good	95.93%	KL14_09,KL14_19_manC,KL14_20_manB	O5	O5	?-	Good	99.67%	O5_01_manC,O5_02_manB	-	-	-	-	-
KGVETS-2019-01-1699	12699	0_0_184_2_1_0_0_0_0_0	Kp1	SL38	CG10432	629	629	Klebsiella pneumoniae	strong	250	178402	757974	5397213	no	-	ST776	3	0	0	0	-	0	-	0	iuc 3	25	-	0	-	0	-	wzi472	KL20	K20	?-+	Good	98.53%	KL20_16_manC	O3/O3a	O3/O3a	?-*	Good	95.46%	O3/O3a_01_manC	-	-	-	-	-
KGVETS-2019-01-1700	12700	0_0_568_1_0_0_0_0_0_0	Kp1	SL10195	CG11575	629	629	Klebsiella pneumoniae	strong	189	186796	579932	5386740	no	-	ST4567	3	0	0	0	-	0	-	0	iuc 3	88	-	0	-	0	-	-	unknown (KL31)	unknown (K31)	?-+	Low	99.47%	KL31_18_manC,KL31_19_manB	O3b	O3b	?-	Good	99.19%	O3b_01_manC,O3b_02_manB	-	-	-	-	-
KGVETS-2019-01-1701	12689	0_0_32_2_5_0_0_0_0_0	Kp1	SL113	CG113	626	626	Klebsiella pneumoniae	strong	239	174593	477901	5578757	no	-	ST113	4	0	0	0	ybt 8; ICEKp3	410	-	0	iuc 3	69	-	0	-	0	-	wzi355	KL114	unknown (KL114)	?-+	Good	99.21%	KL114_17_manC,KL114_18_manB	O3/O3a	O3/O3a	?-	Good	97.89%	O3/O3a_01_manC,O3/O3a_02_manB	-	-	-	-	-
KGVETS-2019-01-1759	12701;36729	0_0_80_16_2_0_0_0_0_0	Kp1	SL107	CG10974	627	627	Klebsiella pneumoniae	strong	3	5228346	5228346	5387795	no	-	ST219	3	0	0	0	-	0	-	0	iuc 3	25	-	0	-	0	-	wzi122	KL121	unknown (KL121)	none	Very high	99.99%		O1/O2v1	O1ab	none	Very high	98.55%		-	-	-	-	-
KGVETS-2019-01-1760	12701	0_0_80_16_2_0_0_0_0_0	Kp1	SL107	CG10974	627	627	Klebsiella pneumoniae	strong	4	5257891	5257891	5471593	no	-	ST219	3	0	0	0	-	0	-	0	iuc 3	25	-	0	-	0	-	wzi122	KL121	unknown (KL121)	none	Very high	99.99%		O1/O2v1	O1ab	none	Very high	98.55%		-	-	-	-	-
KGVETS-2019-01-1761	12702	0_0_300_0_1_0_0_0_0_0	Kp1	SL2411	CG10120	627	627	Klebsiella pneumoniae	strong	2	5420965	5420965	5586924	no	-	ST2411	3	0	0	0	-	0	-	0	iuc 3	43	-	0	-	0	-	wzi459	KL20	K20	none	Very high	98.51%		O3b	O3b	none	Very high	99.17%		-	-	-	-	-
KGVETS-2019-01-1803	12703	0_0_221_1_31_0_0_0_0_0	Kp1	SL111	CG111	624	624	Klebsiella pneumoniae	strong	485	83883	303676	5640952	no	-	ST111	4	0	1	0	ybt 19; ICEKp16 (incomplete)	398-3LV	-	0	iuc 3	25	-	0	-	0	-	wzi63	KL63	K63	?-	Good	99.36%	KL63_13_wcaG	O1/O2v2	O1ab	none	Very high	99.22%		-	-	-	-	-
KGVETS-2019-01-1805	12704	0_0_80_0_3_0_0_0_0_0	Kp1	SL107	CG107	627	627	Klebsiella pneumoniae	strong	161	348640	662192	5403432	no	-	ST107	0	0	0	0	-	0	-	0	-	0	-	0	-	0	-	wzi74	KL103	unknown (KL103)	*	Very high	96.71%		O1/O2v1	O1ab	none	Very high	97.73%		-	-	-	-	-
KGVETS-2019-01-1806	12705	0_0_109_8_29_0_0_1_0_0	Kp1	SL37	CG3796	628	628	Klebsiella pneumoniae	strong	6	5366405	5366405	5635111	no	-	ST37	3	0	0	0	-	0	-	0	iuc 3	25	-	0	-	0	-	wzi87	KL21	K21	none	Very high	99.45%		O3b	O3b	none	Very high	98.48%		-	-	-	-	-
KGVETS-2019-01-1807	12706	0_0_524_0_1_0_0_0_0_0	Kp1	SL10291	CG10682	628	628	Klebsiella pneumoniae	strong	92	355601	1012464	5180525	no	-	ST4713	0	0	1	1	-	0	-	0	-	0	-	0	-	0	-	wzi317	unknown (KL6)	unknown (K6)	?-	None	99.56%	KL6_09_wclU,KL6_11_gmd,KL6_12_wcaG,KL6_13_gmm,KL6_14_wcaI,KL6_18_manC	O1/O2v1	O1ab	none	Very high	98.80%		-	-	fosA7*	-	-
KGVETS-2019-01-1844	12707	0_0_32_2_5_0_0_0_1_0	Kp1	SL113	CG113	625	625	Klebsiella pneumoniae	strong	5	5378252	5378252	5616958	no	-	ST113	4	0	0	0	ybt 8; ICEKp3	399	-	0	iuc 3	69	-	0	-	0	-	wzi355	KL114	unknown (KL114)	none	Very high	99.21%		O3/O3a	O3/O3a	none	Very high	97.85%		-	-	-	-	-
KGVETS-2019-01-1847	12708	0_0_933_0_2_0_0_0_0_0	Kp1	SL10874	CG11572	628	628	Klebsiella pneumoniae	strong	271	174723	1209846	5523916	no	-	ST3048	4	0	0	0	ybt 10; ICEKp4	397	-	0	iuc 3	88	-	0	-	0	-	wzi2	KL30	K30	none	Very high	99.16%		O1/O2v1	O1ab	none	Very high	98.24%		-	-	-	-	-
KGVETS-2019-01-1848	12709	0_0_109_53_0_0_0_0_0_0	Kp1	SL37	CG11576	627	627	Klebsiella pneumoniae	strong	179	428830	987376	5465020	no	-	ST256	3	0	0	0	-	0	-	0	iuc 3	86	-	0	-	0	-	wzi107	KL22	K22	none	Very high	99.39%		O1/O2v1	O2a	none	Very high	98.78%		-	-	-	-	-
KGVETS-2019-01-1960	12710	0_0_459_0_0_0_0_1_0_1	Kp1	SL10076	CG10350	629	629	Klebsiella pneumoniae	strong	96	647861	1290589	5391473	no	-	ST1426	3	0	0	0	-	0	-	0	iuc 3	43-1LV	-	0	-	0	-	wzi177	KL20	K20	?-+	Good	98.47%	KL20_16_manC,KL20_17_manB	O3/O3a	O3/O3a	?-*	Good	95.63%	O3/O3a_01_manC,O3/O3a_02_manB	-	-	-	-	-
KGVETS-2019-01-1961	12711	0_0_605_1_3_0_0_0_0_0	Kp1	SL10300	CG10732	627	627	Klebsiella pneumoniae	strong	4	5247455	5247455	5532948	no	-	ST2108	3	0	1	2	-	0	-	0	iuc 3	88	-	0	-	0	-	wzi31	KL31	K31	none	Very high	99.27%		O5	O5	*	High	94.30%		strA.v1;strB.v1	-	-	-	-
KGVETS-2019-01-1964	12712	0_0_942_0_0_0_0_1_0_0	Kp1	SL10875	CG11574	628	628	Klebsiella pneumoniae	strong	349	127484	398668	5441388	no	-	ST4715	3	0	0	0	-	0	-	0	iuc 3	88	-	0	-	0	-	wzi173	KL27	K27	?-	Good	99.45%	KL27_12_wzx	O1/O2v2	O2afg	none	Very high	98.47%		-	-	-	-	-
KGVETS-2019-01-1986	12713	1_0_303_0_0_0_0_0_0_0	Kp3	SL10876	CG11577	620	620	Klebsiella variicola subsp. variicola	strong	266	117193	439438	5525764	no	-	ST4704	0	0	0	0	-	0	-	0	-	0	-	0	-	0	-	-	KL1	K1	?*	Good	90.00%		O3/O3a	O3/O3a	none	Very high	99.46%		-	-	-	-	-
KGVETS-2019-01-204	12714	0_0_22_59_0_0_1_0_0_0	Kp1	SL17	CG11578	628	628	Klebsiella pneumoniae	strong	269	141516	315892	5489772	no	-	ST1500	3	0	0	0	-	0	-	0	iuc 3	25	-	0	-	0	-	wzi177	KL125	unknown (KL125)	*	High	90.29%		O5	O5	*	High	94.40%		-	-	-	-	-
KGVETS-2019-01-205	12715	0_0_517_0_2_0_0_0_0_0	Kp1	SL10334	CG10751	625	625	Klebsiella pneumoniae	strong	528	177548	655834	6212509	no	-	ST1832	4	0	0	0	ybt unknown	0	-	0	iuc 3	25	-	0	-	0	-	wzi150	KL46	K46	?-+	Good	99.15%	KL46_19_manB	O3b	O3b	?-	Good	99.30%	O3b_02_manB	-	-	-	-	-
KGVETS-2019-01-206	12698;36329	1_0_29_0_2_0_0_0_0_0	Kp3	SL10007	CG10068	620	620	Klebsiella variicola subsp. variicola	strong	93	248399	1080331	5381456	no	-	ST347	0	0	0	0	-	0	-	0	-	0	-	0	-	0	-	-	KL14	K14	?-+*	Good	95.93%	KL14_09,KL14_19_manC,KL14_20_manB	O5	O5	?-	Good	99.68%	O5_01_manC,O5_02_manB	-	-	-	-	-
KGVETS-2019-01-2112	12716	0_0_158_8_6_0_7_1_0_0	Kp1	SL45	CG45	629	629	Klebsiella pneumoniae	strong	145	357892	1170158	5582698	no	-	ST45	4	0	0	0	ybt 10; ICEKp4	78	-	0	iuc 3	25	-	0	-	0	-	wzi149	KL62	K62	none	Very high	99.97%		O1/O2v1	O2a	none	Very high	98.88%		-	-	-	-	-
KGVETS-2019-01-2113	12701	0_0_80_16_2_0_0_0_0_0	Kp1	SL107	CG10974	627	627	Klebsiella pneumoniae	strong	123	328534	566959	5348047	no	-	ST219	3	0	0	0	-	0	-	0	iuc 3	25	-	0	-	0	-	wzi122	KL121	unknown (KL121)	-	High	99.99%	KL121_20_wcsO	O1/O2v1	O1ab	none	Very high	98.55%		-	-	-	-	-
KGVETS-2019-01-2114	12717	1_0_305_0_0_0_0_0_0_0	Kp3	SL10877	CG11579	623	623	Klebsiella variicola subsp. variicola	strong	347	96643	269200	5513005	no	-	ST4706	0	0	0	0	-	0	-	0	-	0	-	0	-	0	-	-	KL113	unknown (KL113)	?-	Good	98.67%	KL113_18_manC	O3/O3a	O3/O3a	?-	Good	98.79%	O3/O3a_01_manC	-	-	-	-	-
KGVETS-2019-01-2116	12718;36330	1_0_22_2_0_0_0_0_0_0	Kp3	SL2594	CG2594	619	619	Klebsiella variicola subsp. variicola	strong	2	5571553	5571553	5731775	no	-	ST2594	0	0	0	0	-	0	-	0	-	0	-	0	-	0	-	wzi51	KL46	K46	*	High	92.94%		O3/O3a	O3/O3a	none	Very high	99.36%		-	-	-	-	-
KGVETS-2019-01-2163	12719	0_0_80_11_1_0_0_0_1_0	Kp1	SL107	CG10384	628	628	Klebsiella pneumoniae	strong	155	227734	641376	5533343	no	-	ST219	3	0	0	0	-	0	-	0	iuc 3	25	-	0	-	0	-	wzi122	KL121	unknown (KL121)	none	Very high	99.97%		O1/O2v1	O1ab	none	Very high	98.55%		-	-	-	-	-
KGVETS-2019-01-2164	12720	0_0_80_11_1_0_0_0_2_0	Kp1	SL107	CG10384	628	628	Klebsiella pneumoniae	strong	137	197056	442650	5504684	no	-	ST219	3	0	0	0	-	0	-	0	iuc 3	25	-	0	-	0	-	wzi122	KL121	unknown (KL121)	?-	Good	99.98%	KL121_05_wzb	O1/O2v1	O1ab	none	Very high	98.55%		-	-	-	-	-
KGVETS-2019-01-2166	12721	0_0_568_1_0_0_0_1_0_0	Kp1	SL10195	CG11575	629	629	Klebsiella pneumoniae	strong	103	351460	993415	5419401	no	-	ST4708	3	0	0	0	-	0	-	0	iuc 3	88	-	0	-	0	-	-	unknown (KL31)	unknown (K31)	?-+	Low	99.37%	KL31_18_manC,KL31_19_manB	O3b	O3b	?-	Good	99.05%	O3b_01_manC,O3b_02_manB	-	-	-	-	-
KGVETS-2019-01-2200	12722	0_0_160_0_1_3_0_0_0_0	Kp1	SL873	CG873	626	626	Klebsiella pneumoniae	strong	457	113775	421109	5667242	no	-	ST873	3	0	0	0	-	0	-	0	iuc 3	25	-	0	-	0	-	wzi50	KL52	K52	?-	Good	99.92%	KL52_06_wzc,KL52_07_wbaP,KL52_21_rmlC	OL13	O13	?-+*	Good	94.05%	OL13_04_rfbC	-	-	-	-	-
KGVETS-2019-01-2201	12723	0_0_647_1_0_0_1_0_0_0	Kp1	SL10130	CG10759	628	628	Klebsiella pneumoniae	strong	1	5423540	5423540	5423540	no	-	ST289	0	0	0	0	-	0	-	0	-	0	-	0	-	0	-	wzi39	KL13	K13	none	Very high	98.71%		O3b	O3b	none	Very high	99.22%		-	-	-	-	-
KGVETS-2019-01-2219	12724	0_0_22_8_11_0_0_0_0_0	Kp1	SL17	CG10122	625	625	Klebsiella pneumoniae	strong	88	369808	631697	5263265	no	-	ST17	1	0	0	0	ybt 10; ICEKp4	392	-	0	-	0	-	0	-	0	-	wzi82	KL23	K23	none	Very high	99.94%		O1/O2v2	O2afg	none	Very high	98.44%		-	-	-	-	-
KGVETS-2019-01-2221	12725;36338	0_0_605_1_2_0_0_0_0_0	Kp1	SL10300	CG10732	627	627	Klebsiella pneumoniae	strong	469	106396	386301	5556643	no	-	ST2108	3	0	0	0	-	0	-	0	iuc 3	80	-	0	-	0	-	wzi31	KL31	K31	?-+	Good	99.19%	KL31_18_manC,KL31_19_manB	O5	O5	?-*	Good	94.60%	O5_01_manC,O5_02_manB	-	-	-	-	-
KGVETS-2019-01-2222	12726	0_0_940_0_0_0_0_0_0_0	Kp1	SL10878	CG11580	628	628	Klebsiella pneumoniae	strong	305	142470	443027	5656329	no	-	ST4724	3	0	0	0	-	0	-	0	iuc 3	71	-	0	-	0	-	-	KL61	K61	?-	Good	96.62%	KL61_17_manC,KL61_18_manB	O5	O5	?-*	Good	94.47%	O5_01_manC,O5_02_manB,O5_04_wzt	-	-	-	-	-
KGVETS-2019-01-2303	12727;36331	2_1_15_4_1_0_0_0_0_0	Kp4	SL138	CG10646	611	611	Klebsiella quasipneumoniae subsp. similipneumoniae	strong	2	5222258	5222258	5384784	no	-	ST138	0	0	0	0	-	0	-	0	-	0	-	0	-	0	-	wzi231	KL170	unknown (KL170)	-+	Good	99.98%	KL170_17	O5	O5	none	High	94.83%		-	-	-	-	-
KGVETS-2019-01-2304	12728	1_0_302_0_0_0_0_0_0_0	Kp3	SL10879	CG11581	618	618	Klebsiella variicola subsp. variicola	strong	93	439386	1123729	5554432	no	-	ST4727	0	0	0	0	-	0	-	0	-	0	-	0	-	0	-	-	KL64	K64	?-*	Good	93.43%	KL64_19_manB	O3/O3a	O3/O3a	?-	Good	99.22%	O3/O3a_02_manB	-	-	-	-	-
KGVETS-2019-01-2305	12698;36329	1_0_29_0_2_0_0_0_0_0	Kp3	SL10007	CG10068	620	620	Klebsiella variicola subsp. variicola	strong	268	185161	345582	5414816	no	-	ST347	0	0	0	0	-	0	-	0	-	0	-	0	-	0	-	-	KL14	K14	?-*	Good	95.90%	KL14_09,KL14_20_manB	O5	O5	?-	Good	99.66%	O5_02_manB	-	-	-	-	-
KGVETS-2019-01-2308B	12729	0_0_881_1_0_0_0_0_0_0	Kp1	SL10572	CG11582	626	626	Klebsiella pneumoniae	strong	409	120881	272492	5538772	no	-	ST4709	4	0	0	0	ybt 14; ICEKp5	402	-	0	iuc 3	83	-	0	-	0	-	wzi3	KL3	K3	?-	Good	99.67%	KL3_06_wzc,KL3_14	O1/O2v1	O2a	none	Very high	98.62%		-	-	-	-	-
KGVETS-2019-01-2309	12730	0_0_184_5_0_0_0_0_0_0	Kp1	SL38	CG11583	627	627	Klebsiella pneumoniae	strong	342	117524	463783	5518249	no	-	ST776	3	0	0	0	-	0	-	0	iuc 3	73	-	0	-	0	-	wzi59	KL3	K3	none	Very high	99.59%		O1/O2v2	O2afg	none	Very high	98.42%		-	-	-	-	-
KGVETS-2019-01-2310B	12731	0_0_165_2_0_1_0_0_0_0	Kp1	SL221	CG10396	629	629	Klebsiella pneumoniae	strong	328	118236	457697	5403533	no	-	ST168	0	0	0	0	-	0	-	0	-	0	-	0	-	0	-	wzi39	unknown (KL39)	unknown (K39)	?-+	Low	99.98%	KL39_07,KL39_18_manC,KL39_19_manB	O3b	O3b	?-	Good	99.11%	O3b_01_manC,O3b_02_manB	-	-	-	-	-
KGVETS-2019-01-2311	12732	0_0_437_0_1_0_0_1_0_0	Kp1	SL3370	CG3370	627	627	Klebsiella pneumoniae	strong	133	316926	475155	5476007	no	-	ST3370	1	0	0	0	ybt 24; ICEKp16	403	-	0	-	0	-	0	-	0	-	wzi39	KL39	K39	?-+	Good	99.50%	KL39_19_manB	O5	O5	?-*	Good	94.38%	O5_02_manB	-	-	-	-	-
KGVETS-2019-01-2869	12733	0_0_109_8_29_0_0_0_0_0	Kp1	SL37	CG3796	628	628	Klebsiella pneumoniae	strong	603	50173	141927	5705831	no	-	ST37	3	0	0	0	-	0	-	0	iuc 3	25	-	0	-	0	-	wzi87	KL21	K21	?-	Good	99.45%	KL21_17_manC,KL21_18_manB	O3b	O3b	?-	Good	98.58%	O3b_01_manC,O3b_02_manB	-	-	-	-	-
KGVETS-2019-01-2870	12734	0_0_928_0_0_0_0_0_0_0	Kp1	SL10880	CG11584	627	627	Klebsiella pneumoniae	strong	8	5172574	5172574	5699850	no	-	ST4717	1	0	1	2	ybt unknown	0	-	0	-	0	-	0	-	0	-	wzi184	unknown (KL45)	unknown (K45)	-+	Low	94.94%	KL45_05_wzb,KL45_06_wzc	O1/O2v2	O2afg	none	Very high	98.39%		strA.v1;strB.v1	-	-	-	-
KGVETS-2019-01-2871	12735	0_0_249_15_0_0_0_0_0_0	Kp1	SL200	CG11585	629	629	Klebsiella pneumoniae	strong	2	5148545	5148545	5260600	no	-	ST1537	0	0	0	0	-	0	-	0	-	0	-	0	-	0	-	wzi502	KL107	unknown (KL107)	none	Very high	99.23%		O1/O2v1	O2a	none	Very high	98.65%		-	-	-	-	-
KGVETS-2019-01-2872B	12736	0_0_338_1_0_0_1_0_0_0	Kp1	SL3713	CG3713	627	627	Klebsiella pneumoniae	strong	245	190445	380334	5256515	no	-	ST2410	0	0	0	0	-	0	-	0	-	0	-	0	-	0	-	wzi274	KL30	K30	?-	Good	98.97%	KL30_09_wcuD,KL30_12_wckO	O1/O2v1	O1ab	none	Very high	98.03%		-	-	-	-	-
KGVETS-2019-01-2873	12737	0_0_457_0_2_0_0_0_0_0	Kp1	SL10074	CG10346	627	627	Klebsiella pneumoniae	strong	88	457532	946166	5166536	no	-	ST202	0	0	0	0	-	0	-	0	-	0	-	0	-	0	-	wzi447	unknown (KL124)	unknown (KL124)	?-+	Low	96.74%	KL124_17_wclK,KL124_20_rmlD,KL124_21_rmlC	OL13	O13	?-+	Good	95.01%	OL13_03_rfbD,OL13_04_rfbC,OL13_09_glycosylhydrolase	-	-	-	-	-
KGVETS-2019-01-2904	12738	0_0_517_0_0_1_1_0_0_0	Kp1	SL10334	CG10751	626	626	Klebsiella pneumoniae	strong	141	219458	462001	5626451	no	-	ST1832	3	0	0	0	-	0	-	0	iuc 3	25	-	0	-	0	-	wzi150	KL46	K46	?-	Good	99.16%	KL46_18_manC	O3b	O3b	?-	Good	99.30%	O3b_01_manC	-	-	-	-	-
KGVETS-2019-01-2929	12739;36332	1_0_39_1_0_0_0_0_0_0	Kp3	SL3937	CG3937	621	621	Klebsiella variicola subsp. variicola	strong	88	475216	1061640	5431558	no	-	ST3937	0	0	0	0	-	0	-	0	-	0	-	0	-	0	-	wzi427	KL151	unknown (KL151)	*	High	93.19%		O3/O3a	O3/O3a	none	Very high	98.58%		-	-	-	-	-
KGVETS-2019-01-2930	12737	0_0_457_0_2_0_0_0_0_0	Kp1	SL10074	CG10346	627	627	Klebsiella pneumoniae	strong	91	511074	1403671	5167101	no	-	ST202	0	0	0	0	-	0	-	0	-	0	-	0	-	0	-	wzi447	unknown (KL124)	unknown (KL124)	?-+	Low	96.74%	KL124_17_wclK,KL124_20_rmlD,KL124_21_rmlC	OL13	O13	?-+	Good	95.01%	OL13_03_rfbD,OL13_04_rfbC,OL13_09_glycosylhydrolase	-	-	-	-	-
KGVETS-2019-01-2932	12740	0_0_253_1_0_0_1_0_0_0	Kp1	SL528	CG10261	628	628	Klebsiella pneumoniae	strong	265	190180	531811	5288162	no	-	ST528	0	0	0	0	-	0	-	0	-	0	-	0	-	0	-	wzi99	KL128	unknown (KL128)	none	Very high	99.97%		O3b	O3b	none	Very high	99.38%		-	-	-	-	-
KGVETS-2019-01-2933	12737	0_0_457_0_2_0_0_0_0_0	Kp1	SL10074	CG10346	627	627	Klebsiella pneumoniae	strong	150	189720	510113	5163837	no	-	ST202	0	0	0	0	-	0	-	0	-	0	-	0	-	0	-	wzi447	unknown (KL124)	unknown (KL124)	?-	Low	96.78%	KL124_17_wclK,KL124_20_rmlD,KL124_21_rmlC	OL13	O13	?-	Good	95.17%	OL13_03_rfbD,OL13_04_rfbC,OL13_09_glycosylhydrolase	-	-	-	-	-
KGVETS-2019-01-2934	12741	0_0_535_0_1_0_0_0_0_0	Kp1	SL10250	CG10610	628	628	Klebsiella pneumoniae	strong	281	158394	387024	5471253	no	-	ST1526	0	0	0	0	-	0	-	0	-	0	-	0	-	0	-	-	KL55	K55	-*	High	96.17%	KL55_09_wcpH	O1/O2v1	O2a	none	Very high	98.80%		-	-	-	-	-
KGVETS-2019-01-2949	12742	0_0_852_0_1_1_2_0_0_0	Kp1	SL10554	CG11108	626	626	Klebsiella pneumoniae	strong	126	375832	455487	5369944	no	-	ST4343	3	0	0	0	-	0	-	0	iuc 3	88	-	0	-	0	-	wzi39	KL13	K13	?-	Good	98.83%	KL13_17_manC,KL13_18_manB	O3/O3a	O3/O3a	?-	Good	97.18%	O3/O3a_01_manC,O3/O3a_02_manB	-	-	-	-	-
KGVETS-2019-01-2950	12743;36333	2_1_15_7_0_1_0_0_0_0	Kp4	SL138	CG11550	611	611	Klebsiella quasipneumoniae subsp. similipneumoniae	strong	324	129516	365170	5458247	no	-	ST138	0	0	0	0	-	0	-	0	-	0	-	0	-	0	-	wzi443	KL10	K10	?-	Good	96.17%	KL10_08_wclQ,KL10_18_manC	O5	O5	?-*	Good	94.65%	O5_01_manC	-	-	-	-	-
KGVETS-2019-01-3127	12744	0_0_227_6_0_0_0_0_0_0	Kp1	SL1626	CG11586	628	628	Klebsiella pneumoniae	strong	3	5201600	5201600	5448505	no	-	ST788	3	0	1	1	-	0	-	0	iuc 3	88	-	0	-	0	-	wzi224	KL49	K49	+	Good	98.76%		O3b	O3b	none	Very high	99.35%		-	-	-	-	-
KGVETS-2019-01-3128	12745	0_0_605_1_2_0_0_1_0_0	Kp1	SL10300	CG10732	627	627	Klebsiella pneumoniae	strong	164	292736	640592	5387095	no	-	ST2108	3	0	0	0	-	0	-	0	iuc 3	80-1LV	-	0	-	0	-	wzi31	KL31	K31	?-	Good	99.24%	KL31_18_manC	O5	O5	?-*	Good	94.40%	O5_01_manC	-	-	-	-	-
KGVETS-2019-01-3130	12746	0_0_941_0_0_0_0_0_0_0	Kp1	SL10881	CG11587	627	627	Klebsiella pneumoniae	strong	117	257637	1192412	5195694	no	-	ST4731	0	0	0	0	-	0	-	0	-	0	-	0	-	0	-	wzi64	KL64	K64	none	Very high	99.83%		O1/O2v1	O2a	none	Very high	98.61%		-	-	-	-	-
KGVETS-2019-01-3158	12698;36329	1_0_29_0_2_0_0_0_0_0	Kp3	SL10007	CG10068	620	620	Klebsiella variicola subsp. variicola	strong	1	5412914	5412914	5412914	no	-	ST347	0	0	0	0	-	0	-	0	-	0	-	0	-	0	-	-	KL14	K14	-*	High	95.85%	KL14_09	O5	O5	none	Very high	99.67%		-	-	-	-	-
KGVETS-2019-01-3159	12747	0_0_22_59_0_0_0_0_0_0	Kp1	SL17	CG11578	628	628	Klebsiella pneumoniae	strong	238	166794	425929	5404983	no	-	ST1500	3	0	0	0	-	0	-	0	iuc 3	25	-	0	-	0	-	wzi177	KL125	unknown (KL125)	*	High	90.28%		O5	O5	*	High	94.39%		-	-	-	-	-
KGVETS-2019-01-3160	12696;36328	1_0_80_0_7_0_0_0_0_0	Kp3	SL641	CG641	619	619	Klebsiella variicola subsp. variicola	strong	132	240088	434448	5827102	no	-	ST641	0	0	0	0	-	0	-	0	-	0	-	0	-	0	-	wzi201	KL60	K60	?-	Good	99.02%	KL60_11_wcaJ	O5	O5	none	Very high	99.61%		-	-	-	-	-
KGVETS-2019-01-3161	12748;36334	1_0_31_7_0_0_0_0_0_0	Kp3	SL1875	CG11588	620	620	Klebsiella variicola subsp. variicola	strong	69	344943	678578	5363920	no	-	ST1875	0	0	0	0	-	0	-	0	-	0	-	0	-	0	-	wzi53	KL53	K53	?-+	Good	99.98%	KL53_18_manB	O3/O3a	O3/O3a	?-	Good	99.32%	O3/O3a_02_manB	-	-	-	-	-
KGVETS-2019-01-3162	12749	0_0_75_0_14_0_0_0_0_0	Kp1	SL290	CG290	627	627	Klebsiella pneumoniae	strong	4	5240090	5240090	5522250	no	-	ST290	4	0	0	0	ybt 9; ICEKp3	404	-	0	iuc 3	85	-	0	-	0	-	wzi21	KL21	K21	*	Very high	98.56%		O1/O2v1	O1ab	none	Very high	98.10%		-	-	-	-	-
KGVETS-2019-01-3179	12750;36335	1_0_121_7_0_0_0_0_0_0	Kp3	SL10012	CG10058	622	622	Klebsiella variicola subsp. variicola	strong	336	116608	491174	5500832	no	-	ST197	0	0	0	0	-	0	-	0	-	0	-	0	-	0	-	-	KL128	unknown (KL128)	?-*	Good	95.42%	KL128_19_rmlB,KL128_21_rmlD	OL103	unknown (OL103)	none	Very high	98.99%		-	-	-	-	-
KGVETS-2019-01-3183	12751	0_0_937_0_0_0_0_0_0_0	Kp1	SL10882	CG11589	623	623	Klebsiella pneumoniae	strong	158	202941	652190	5493382	no	-	ST3403	3	0	0	0	-	0	-	0	iuc 3	83	-	0	-	0	-	wzi547	KL43	K43	-	Good	97.07%	KL43_15_wcpZ	O1/O2v1	O1ab	none	Very high	97.78%		-	-	-	-	-
KGVETS-2019-01-3185	12752	0_0_940_0_2_0_0_0_0_0	Kp1	SL10878	CG11580	628	628	Klebsiella pneumoniae	strong	5	5336402	5336402	5718723	no	-	ST3689	3	0	0	0	-	0	-	0	iuc 3	71	-	0	-	0	-	-	KL61	K61	none	Very high	96.55%		O5	O5	*	High	94.23%		-	-	-	-	-
KGVETS-2019-01-3187	12753	0_0_109_54_0_0_0_0_0_0	Kp1	SL37	CG11590	628	628	Klebsiella pneumoniae	strong	2	5304093	5304093	5438707	no	-	ST37	3	0	0	0	-	0	-	0	iuc 3	88	-	0	-	0	-	wzi107	KL22	K22	none	Very high	99.40%		O1/O2v1	O2a	none	Very high	98.77%		-	-	-	-	-
KGVETS-2019-01-324	12754	0_0_79_0_2_0_1_0_0_0	Kp1	SL44	CG44	626	626	Klebsiella pneumoniae	strong	142	382999	748735	5513752	no	-	ST44	3	0	0	0	-	0	-	0	iuc 3	87	-	0	-	0	-	wzi34	KL57	K57	none	Very high	98.80%		O1/O2v2	O1ab	none	Very high	98.50%		-	-	-	-	-
KGVETS-2019-01-326	12755	0_0_131_9_0_0_0_2_0_0	Kp1	SL35	CG10386	629	629	Klebsiella pneumoniae	strong	2	5228899	5228899	5417101	no	-	ST35	3	0	0	0	-	0	-	0	iuc 3	86	-	0	-	0	-	wzi37	unknown (KL22)	unknown (K22)	-+	Low	99.48%	KL22_17	O1/O2v1	O1ab	none	Very high	98.11%		-	-	-	-	-
KGVETS-2019-01-375	12756	0_0_459_0_0_0_0_1_0_0	Kp1	SL10076	CG10350	629	629	Klebsiella pneumoniae	strong	281	161268	377836	5478216	no	-	ST1426	3	0	0	0	-	0	-	0	iuc 3	90	-	0	-	0	-	wzi177	KL20	K20	?-+	Good	98.50%	KL20_14_wzx,KL20_16_manC,KL20_17_manB	O3/O3a	O3/O3a	?-*	Good	95.70%	O3/O3a_01_manC,O3/O3a_02_manB	-	-	-	-	-
KGVETS-2019-01-376	12692	0_0_110_2_0_0_0_2_0_0	Kp1	SL1198	CG1198	627	627	Klebsiella pneumoniae	strong	2	5348407	5348407	5540302	no	-	ST866	4	0	0	0	ybt 18; ICEKp15	400	-	0	iuc 3	74	-	0	-	0	-	wzi478	KL46	K46	none	Very high	98.64%		O3b	O3b	none	Very high	99.11%		-	-	-	-	-
KGVETS-2019-01-3793	12757	0_0_120_0_4_0_0_0_0_0	Kp1	SL301	CG301	627	627	Klebsiella pneumoniae	strong	2	5318074	5318074	5473896	no	-	ST301	3	0	0	0	-	0	-	0	iuc 3 (truncated)	83-1LV	-	0	-	0	-	wzi331	KL7	K7	none	Very high	99.19%		O1/O2v1	O2a	none	Very high	98.57%		-	-	-	-	-
KGVETS-2019-01-3794	12758	0_0_775_0_0_1_0_0_0_0	Kp1	SL10501	CG11025	626	626	Klebsiella pneumoniae	strong	252	168845	459282	5515122	no	-	ST5093	4	0	0	0	ybt 22; ICEKp12	405	-	0	iuc 3	80	-	0	-	0	-	-	KL141	unknown (KL141)	?	Good	99.64%		O4	O4	none	Very high	99.67%		-	-	-	-	-
KGVETS-2019-01-3796	12759	0_0_80_16_2_0_0_1_0_0	Kp1	SL107	CG10974	627	627	Klebsiella pneumoniae	strong	104	350569	552704	5375509	no	-	ST219	3	0	0	0	-	0	-	0	iuc 3	25	-	0	-	0	-	wzi122	KL121	unknown (KL121)	none	Very high	99.99%		O1/O2v1	O1ab	none	Very high	98.55%		-	-	-	-	-
KGVETS-2019-01-3971	12760	0_0_458_0_2_0_0_0_0_0	Kp1	SL10086	CG10367	629	629	Klebsiella pneumoniae	strong	82	561009	814754	5516805	no	-	ST5528	3	0	0	0	-	0	-	0	iuc 3	88	-	0	-	0	-	wzi187	KL27	K27	none	Very high	99.21%		O3/O3a	O3/O3a	none	Very high	98.77%		-	-	-	-	-
KGVETS-2019-01-4118	12761	0_0_398_0_7_0_0_0_0_0	Kp1	SL116	CG116	627	627	Klebsiella pneumoniae	strong	2	5199032	5199032	5350119	no	-	ST116	3	0	0	0	-	0	-	0	iuc 3	25	-	0	-	0	-	wzi11	KL11	K11	*	High	92.40%		O3/O3a	O3/O3a	*	Very high	95.54%		-	-	-	-	-
KGVETS-2019-01-4119	12762;36336	1_0_29_0_1_0_0_0_0_0	Kp3	SL10007	CG10068	620	620	Klebsiella variicola subsp. variicola	strong	158	343447	761996	5750315	no	-	ST347	1	0	0	0	ybt 18; ICEKp15	406	-	0	-	0	-	0	-	0	-	wzi244	KL14	K14	?-*	Good	91.05%	KL14_13,KL14_20_manB	O5	O5	?-	Good	99.65%	O5_02_manB	-	-	-	-	-
KGVETS-2019-01-4121	12763	0_0_943_0_0_0_0_0_0_0	Kp1	SL10883	CG11591	629	629	Klebsiella pneumoniae	strong	109	403866	722557	5269473	no	-	ST4715	0	0	0	0	-	0	-	0	-	0	-	0	-	0	-	wzi102	KL31	K31	?	Good	99.19%		O3/O3a	O3/O3a	?	Good	98.66%		-	-	-	-	-
KGVETS-2019-01-4122	12764	0_0_83_3_5_0_0_0_0_0	Kp1	SL43	CG43	627	627	Klebsiella pneumoniae	strong	145	350518	643772	5407860	no	-	ST43	3	0	0	0	-	0	-	0	iuc 3	25	-	0	-	0	-	wzi412	KL61	K61	none	Very high	96.53%		O1/O2v1	O1ab	none	Very high	98.35%		-	-	-	-	-
KGVETS-2019-01-4123	12765	0_0_109_8_33_0_0_0_0_0	Kp1	SL37	CG3796	628	628	Klebsiella pneumoniae	strong	119	370547	940945	5544151	no	-	ST37	3	0	0	0	-	0	-	0	iuc 3	86	-	0	-	0	-	wzi14	KL14	K14	?	Good	99.92%		O3b	O3b	?	Good	99.36%		-	-	-	-	-
KGVETS-2019-01-4124	12765	0_0_109_8_33_0_0_0_0_0	Kp1	SL37	CG3796	628	628	Klebsiella pneumoniae	strong	114	373205	1420108	5543405	no	-	ST37	3	0	0	0	-	0	-	0	iuc 3	86	-	0	-	0	-	wzi14	KL14	K14	?	Good	99.92%		O3b	O3b	?	Good	99.36%		-	-	-	-	-
KGVETS-2019-01-4125	12766	0_0_80_11_1_1_0_0_0_0	Kp1	SL107	CG10384	628	628	Klebsiella pneumoniae	strong	122	268401	629423	5515900	no	-	ST219	3	0	0	0	-	0	-	0	iuc 3	88	-	0	-	0	-	wzi122	KL121	unknown (KL121)	?	Good	99.98%		O1/O2v1	O1ab	none	Very high	98.55%		-	-	-	-	-
KGVETS-2019-01-4126	12767	0_0_933_0_0_0_0_0_0_0	Kp1	SL10874	CG11572	623	623	Klebsiella pneumoniae	strong	194	349273	1121225	5450065	no	-	ST3048	3	0	0	0	-	0	-	0	iuc 3	70	-	0	-	0	-	wzi2	KL30	K30	none	Very high	99.17%		O1/O2v1	O1ab	none	Very high	98.24%		-	-	-	-	-
KGVETS-2019-01-4127	12768	0_0_118_1_0_0_0_0_0_0	Kp1	SL1962	CG1962	628	628	Klebsiella pneumoniae	strong	130	232046	716111	5417069	no	-	ST5458	3	0	0	0	-	0	-	0	iuc 3	88	-	0	-	0	-	wzi73	KL158	unknown (KL158)	none	Very high	99.73%		O3b	O3b	none	Very high	99.54%		-	-	-	-	-
KGVETS-2019-01-4218	12769	0_0_937_0_0_1_1_0_0_0	Kp1	SL10882	CG11589	628	628	Klebsiella pneumoniae	strong	106	348461	1301887	5556104	no	-	ST3403	3	0	0	0	-	0	-	0	iuc 3	83	-	0	-	0	-	wzi547	KL43	K43	-	Good	97.07%	KL43_15_wcpZ	O1/O2v1	O1ab	none	Very high	97.78%		-	-	-	-	-
KGVETS-2019-01-4222	12770	0_0_80_11_1_0_0_1_0_0	Kp1	SL107	CG10384	628	628	Klebsiella pneumoniae	strong	144	328122	571788	5546603	no	-	ST219	3	0	0	0	-	0	-	0	iuc 3	88	-	0	-	0	-	wzi122	KL121	unknown (KL121)	-	High	99.96%	KL121_20_wcsO	O1/O2v1	O1ab	none	Very high	98.54%		-	-	-	-	-
KGVETS-2019-01-4380	12771	0_0_881_1_0_0_1_0_0_0	Kp1	SL10572	CG11582	627	627	Klebsiella pneumoniae	strong	3	5311047	5311047	5476158	no	-	ST4709	4	0	0	0	ybt 14; ICEKp5	402	-	0	iuc 3	83	-	0	-	0	-	wzi3	KL3	K3	none	Very high	99.67%		O1/O2v1	O2a	none	Very high	98.62%		-	-	-	-	-
KGVETS-2019-01-4404	12772	0_0_852_0_1_1_1_0_0_0	Kp1	SL10554	CG11108	625	625	Klebsiella pneumoniae	strong	92	321567	620044	5379046	no	-	ST4343	3	0	0	0	-	0	-	0	iuc 3	91	-	0	-	0	-	wzi39	KL13	K13	?-	Good	98.81%	KL13_17_manC,KL13_18_manB	O3/O3a	O3/O3a	?-	Good	97.19%	O3/O3a_01_manC,O3/O3a_02_manB	-	-	-	-	-
KGVETS-2019-01-4407	12773	0_0_937_0_0_1_0_0_0_0	Kp1	SL10882	CG11589	628	628	Klebsiella pneumoniae	strong	4	5261907	5261907	5581356	no	-	ST3403	3	0	0	0	-	0	-	0	iuc 3	83	-	0	-	0	-	wzi547	KL43	K43	-	Good	97.07%	KL43_15_wcpZ	O1/O2v1	O1ab	none	Very high	97.78%		-	-	-	-	-
KGVETS-2019-01-4408	12774	0_0_228_1_3_0_0_0_0_0	Kp1	SL432	CG10258	627	627	Klebsiella pneumoniae	strong	143	782802	1159815	5390605	no	-	ST432	3	0	0	0	-	0	-	0	iuc 3	83	-	0	-	0	-	wzi150	KL183	unknown (KL183)	?-	Good	93.31%	KL183_16_rmlA	OL13	O13	?-*	Good	92.03%	OL13_02_rfbA	-	-	-	-	-
KGVETS-2019-01-4548	12663	0_0_109_15_6_0_1_0_0_0	Kp1	SL37	CG10094	628	628	Klebsiella pneumoniae	strong	5	5269972	5269972	5618962	no	-	ST727	3	0	0	0	-	0	-	0	iuc 3	86	-	0	-	0	-	wzi83	KL23	K23	none	Very high	99.90%		O1/O2v2	O2afg	none	Very high	98.51%		-	-	-	-	-
KGVETS-2019-01-4549	12775	0_0_240_0_4_0_0_0_0_0	Kp1	SL1785	CG1785	629	629	Klebsiella pneumoniae	strong	144	382629	969636	5531669	no	-	ST999	3	0	0	0	-	0	-	0	iuc 3	43-1LV	-	0	-	0	-	wzi154	KL107	unknown (KL107)	none	Very high	99.65%		O1/O2v2	O2afg	none	Very high	98.55%		-	-	-	-	-
KGVETS-2019-01-4551	12776;36337	1_0_168_1_0_0_0_0_0_0	Kp3	SL10321	CG11592	622	622	Klebsiella variicola subsp. variicola	strong	118	652896	1146711	5486335	no	-	ST3477	0	0	0	0	-	0	-	0	-	0	-	0	-	0	-	wzi227	KL60	K60	?+	Good	99.31%		O3/O3a	O3/O3a	none	Very high	99.31%		-	-	-	-	-
KGVETS-2019-01-4599	12777	0_0_109_54_0_0_0_1_0_0	Kp1	SL37	CG11590	628	628	Klebsiella pneumoniae	strong	124	373203	919228	5282502	no	-	ST37	0	0	0	0	-	0	-	0	-	0	-	0	-	0	-	wzi107	KL22	K22	none	Very high	99.40%		O1/O2v1	O2a	none	Very high	98.77%		-	-	-	-	-
KGVETS-2019-01-4600	12778	0_0_938_0_0_0_0_0_0_0	Kp1	SL10884	CG11593	624	624	Klebsiella pneumoniae	strong	137	284853	405810	5517795	no	-	ST4459	3	0	0	0	-	0	-	0	iuc 3	88	-	0	-	0	-	wzi464	unknown (KL124)	unknown (KL124)	?-	Low	94.94%	KL124_17_wclK,KL124_18_rmlB	OL13	O13	?-*	Good	91.96%	OL13_01_rfbB,OL13_02_rfbA	-	-	-	-	-
KGVETS-2019-01-4637	12779	0_0_939_0_0_0_0_0_0_0	Kp1	SL10885	CG11594	627	627	Klebsiella pneumoniae	strong	3	5353997	5353997	5515245	no	-	ST150	3	0	0	0	-	0	-	0	iuc 3	70	-	0	-	0	-	wzi111	KL25	K25	-	High	99.83%	KL25_09_wfeD	O3/O3a	O3/O3a	none	Very high	98.19%		-	-	-	-	-
KGVETS-2019-01-4639	12780	0_0_616_0_3_1_0_0_0_0	Kp1	SL10176	CG10506	626	626	Klebsiella pneumoniae	strong	2	5250843	5250843	5385458	no	-	ST148	3	0	0	0	-	0	-	0	iuc 3	88	-	0	-	0	-	-	KL11	K11	*	High	92.40%		O5	O5	*	High	94.34%		-	-	-	-	-
KGVETS-2019-01-4640	12781	0_0_79_0_2_0_1_1_0_0	Kp1	SL44	CG44	626	626	Klebsiella pneumoniae	strong	143	382999	748962	5515416	no	-	ST44	3	0	0	0	-	0	-	0	iuc 3	87	-	0	-	0	-	wzi34	KL57	K57	none	Very high	98.80%		O1/O2v2	O1ab	none	Very high	98.50%		-	-	-	-	-
KGVETS-2019-01-4644	12782	0_0_637_0_0_2_0_0_0_0	Kp1	SL10098	CG10382	627	627	Klebsiella pneumoniae	strong	123	316548	757128	5426038	no	-	ST2406	3	0	0	0	-	0	-	0	iuc 3	86	-	0	-	0	-	wzi316	KL6	K6	none	Very high	99.79%		O1/O2v1	O2a	none	Very high	98.45%		-	-	-	-	-
KGVETS-2019-01-4673	12783	0_0_933_0_1_0_0_0_0_0	Kp1	SL10874	CG11572	627	627	Klebsiella pneumoniae	strong	130	274340	745340	5356964	no	-	ST3048	3	0	0	0	-	0	-	0	iuc 3	92	-	0	-	0	-	wzi2	KL30	K30	none	Very high	99.17%		O1/O2v1	O1ab	none	Very high	98.24%		-	-	-	-	-
KGVETS-2019-01-4674	12784	0_0_83_2_2_0_0_0_0_0	Kp1	SL43	CG10045	627	627	Klebsiella pneumoniae	strong	134	350442	760541	5579008	no	-	ST43	3	0	0	0	-	0	-	0	iuc 3	83	-	0	-	0	-	wzi30	KL30	K30	none	Very high	99.58%		O1/O2v1	O1ab	none	Very high	98.81%		-	-	-	-	-
KGVETS-2019-01-4678	12785	0_0_282_0_5_0_0_0_0_0	Kp1	SL294	CG294	629	629	Klebsiella pneumoniae	strong	255	195254	473557	5442750	no	-	ST294	0	0	4	5	-	0	-	0	-	0	-	0	-	0	-	wzi274	KL30	K30	none	Very high	99.14%		O1/O2v1	O1ab	none	Very high	99.90%		aph3-Ia.v1^;strA.v1*	-	-	qnrS1	-
KGVETS-2019-01-476	12786	0_0_384_1_1_0_2_0_0_0	Kp1	SL60	CG60	627	627	Klebsiella pneumoniae	strong	3	5377605	5377605	5421685	no	-	ST60	1	0	0	0	ybt 2; ICEKp1	407	-	0	-	0	iro 3 (truncated)	25	rmp 3; ICEKp1	47	-	wzi5	KL5	K5	none	Very high	99.98%		O1/O2v1	O1ab	none	Very high	98.08%		-	-	-	-	-
KGVETS-2019-01-4848	12663	0_0_109_15_6_0_1_0_0_0	Kp1	SL37	CG10094	628	628	Klebsiella pneumoniae	strong	5	5269972	5269972	5618962	no	-	ST727	3	0	0	0	-	0	-	0	iuc 3	86	-	0	-	0	-	wzi83	KL23	K23	none	Very high	99.90%		O1/O2v2	O2afg	none	Very high	98.51%		-	-	-	-	-
KGVETS-2019-01-4907	12787	0_0_109_15_6_0_0_0_0_0	Kp1	SL37	CG10094	628	628	Klebsiella pneumoniae	strong	115	343820	775762	5469129	no	-	ST727	3	0	0	0	-	0	-	0	iuc 3	86	-	0	-	0	-	wzi83	KL23	K23	none	Very high	99.90%		O1/O2v2	O2afg	none	Very high	98.51%		-	-	-	-	-
KGVETS-2019-01-4908	12788	0_0_936_0_0_0_0_0_0_0	Kp1	SL10886	CG11595	628	628	Klebsiella pneumoniae	strong	5	5215663	5215663	5333331	no	-	ST5459	0	0	0	0	-	0	-	0	-	0	-	0	-	0	-	wzi196	KL49	K49	-+	Good	98.99%	KL49_08_wzy,KL49_11_wclK	O3/O3a	O3/O3a	none	Very high	96.96%		-	-	-	-	-
KGVETS-2019-01-4909	36338	0_0_605_1_2_0_0_0_0_0	Kp1	SL10300	CG10732	626	626	Klebsiella pneumoniae	strong	110	366423	704737	5340522	no	-	ST2108	3	0	0	0	-	0	-	0	iuc 3	80	-	0	-	0	-	wzi31	KL31	K31	?-+	Good	99.19%	KL31_18_manC,KL31_19_manB	O5	O5	?-*	Good	94.60%	O5_01_manC,O5_02_manB	-	-	-	-	-
KGVETS-2019-01-4937	12789	0_0_305_0_2_0_0_0_0_0	Kp1	SL3607	CG3607	628	628	Klebsiella pneumoniae	strong	3	5219391	5219391	5476426	no	-	ST4730	3	0	2	4	-	0	-	0	iuc 3	93	-	0	-	0	-	-	KL25	K25	-	High	99.83%	KL25_09_wfeD	O3/O3a	O3/O3a	none	Very high	98.67%		strA.v1;strB.v1	-	-	-	-
KGVETS-2019-01-4940	12790	0_0_250_0_8_0_0_0_0_0	Kp1	SL292	CG292	629	629	Klebsiella pneumoniae	strong	90	405543	943384	5292600	no	-	ST292	3	0	0	0	-	0	-	0	iuc 3	88-1LV	-	0	-	0	-	wzi50	KL51	K51	none	Perfect	100.00%		O3b	O3b	none	Very high	99.09%		-	-	-	-	-
KGVETS-2019-01-5108	12791	0_0_308_2_0_3_0_0_0_0	Kp1	SL1628	CG187	628	628	Klebsiella pneumoniae	strong	2	5190342	5190342	5382252	no	-	ST5529	3	0	0	0	-	0	-	0	iuc 3	86	-	0	-	0	-	wzi10	KL10	K10	*	Very high	96.71%		O5	O5	*	High	94.28%		-	-	-	-	-
KGVETS-2019-01-587	12792	0_0_79_0_2_0_0_0_0_0	Kp1	SL44	CG44	626	626	Klebsiella pneumoniae	strong	4	5241878	5241878	5545414	no	-	ST44	3	0	0	0	-	0	-	0	iuc 3	87	-	0	-	0	-	wzi34	KL57	K57	none	Very high	98.80%		O1/O2v2	O1ab	none	Very high	98.50%		-	-	-	-	-
KGVETS-2019-01-588	12793	0_0_117_0_0_0_1_0_0_0	Kp1	SL3676	CG3676	625	625	Klebsiella pneumoniae	strong	421	95474	277642	5337670	no	-	ST2441	0	0	0	0	-	0	-	0	-	0	-	0	-	0	-	wzi14	KL14	K14	?-+	Good	99.87%	KL14_20_manB	O3b	O3b	?-	Good	99.73%	O3b_02_manB	-	-	-	-	-
KGVETS-2019-01-589	12794	0_0_109_8_30_0_0_0_0_0	Kp1	SL37	CG3796	628	628	Klebsiella pneumoniae	strong	85	407617	606815	5384014	no	-	ST37	0	0	0	0	-	0	-	0	-	0	-	0	-	0	-	wzi262	KL21	K21	?-+	Good	99.82%	KL21_18_manB	O3b	O3b	?-	Good	99.31%	O3b_02_manB	-	-	-	-	-
KGVETS-2019-01-591	12795	0_0_646_0_2_0_0_0_0_0	Kp1	SL10215	CG10561	628	628	Klebsiella pneumoniae	strong	93	468758	1116193	5528529	no	-	ST1426	3	0	0	0	-	0	-	0	iuc 3	86	-	0	-	0	-	wzi368	KL134	unknown (KL134)	none	Very high	99.94%		O3/O3a	O3/O3a	none	Very high	98.87%		-	-	-	-	-
KGVETS-2019-01-604	12796	0_0_116_1_0_2_0_0_0_0	Kp1	SL629	CG10196	629	629	Klebsiella pneumoniae	strong	2	5258435	5258435	5368913	no	-	ST629	0	0	0	0	-	0	-	0	-	0	-	0	-	0	-	wzi368	KL134	unknown (KL134)	none	Very high	99.99%		O3/O3a	O3/O3a	none	Very high	98.66%		-	-	-	-	-
KGVETS-2019-01-605	12797	0_0_158_8_38_0_0_0_0_0	Kp1	SL45	CG45	627	627	Klebsiella pneumoniae	strong	222	319552	789732	5724371	no	-	ST45	3	0	0	0	-	0	-	0	iuc 3	80	-	0	-	0	-	wzi101	KL24	K24	none	Very high	99.02%		O1/O2v1	O2a	none	Very high	98.76%		-	-	-	-	-
KGVETS-2019-01-606	12798	0_0_605_1_1_0_0_0_0_0	Kp1	SL10300	CG10732	625	625	Klebsiella pneumoniae	strong	96	395894	1302114	5382523	no	-	ST2108	4	0	0	0	ybt 9; ICEKp3	408	-	0	iuc 3	88	-	0	-	0	-	wzi31	KL31	K31	?-+	Good	99.18%	KL31_18_manC,KL31_19_manB	O5	O5	?-*	Good	94.60%	O5_01_manC,O5_02_manB	-	-	-	-	-
KGVETS-2019-01-608	12799	0_0_337_2_0_0_0_0_0_0	Kp1	SL1629	CG1629	627	627	Klebsiella pneumoniae	strong	282	122249	262754	5489819	no	-	ST4720	3	0	0	0	-	0	-	0	iuc 3	89	-	0	-	0	-	wzi22	KL30	K30	?-*	Good	96.49%	KL30_06_wzc	O1/O2v1	O1ab	?-	Good	98.24%	O1/O2v1_04_glf	-	-	-	-	-
KGVETS-2019-01-655	12800	0_0_940_0_1_0_0_0_0_0	Kp1	SL10878	CG11580	628	628	Klebsiella pneumoniae	strong	555	313994	608492	6069723	no	-	ST3689	3	0	0	0	-	0	-	0	iuc 3	71	-	0	-	0	-	-	KL61	K61	?-+	Good	96.61%	KL61_17_manC,KL61_18_manB	O5	O5	?-*	Good	94.49%	O5_01_manC,O5_02_manB	-	-	-	-	-
KGVETS-2019-01-658	12801	0_0_221_1_31_1_0_0_0_0	Kp1	SL111	CG111	629	629	Klebsiella pneumoniae	strong	357	99535	372558	5605545	no	-	ST111	4	0	0	0	ybt 19; ICEKp16	409	-	0	iuc 3	25	-	0	-	0	-	wzi63	KL63	K63	?-	Good	99.37%	KL63_12_gmd,KL63_13_wcaG	O1/O2v2	O1ab	none	Very high	99.28%		-	-	-	-	-
KGVETS-2019-01-895	12802	0_0_939_0_1_0_0_0_0_0	Kp1	SL10885	CG11594	626	626	Klebsiella pneumoniae	strong	392	95104	404924	5463376	no	-	ST150	3	0	0	0	-	0	-	0	iuc 3	25	-	0	-	0	-	wzi111	KL25	K25	-	High	99.83%	KL25_09_wfeD	O3/O3a	O3/O3a	none	Very high	98.19%		-	-	-	-	-
KGVETS-2019-01-896	12803	0_0_131_1_75_0_0_0_0_0	Kp1	SL35	CG35	628	628	Klebsiella pneumoniae	strong	100	380798	1115069	5528595	no	-	ST449	4	0	0	0	ybt 10; ICEKp4	383	-	0	iuc 3	83	-	0	-	0	-	wzi37	unknown (KL22)	unknown (K22)	-+	Low	99.48%	KL22_17	O1/O2v1	O1ab	none	Very high	98.11%		-	-	-	-	-
KGVETS-2019-01-897	12804	0_0_122_0_34_0_0_0_0_0	Kp1	SL661	CG661	626	626	Klebsiella pneumoniae	strong	3	5252719	5252719	5423503	no	-	ST661	3	0	0	0	-	0	-	0	iuc 3	32	-	0	-	0	-	wzi27	KL27	K27	none	Very high	99.99%		O1/O2v2	O2afg	none	Very high	98.45%		-	-	-	-	-
KGVETS-2019-01-901	12805	0_0_418_1_0_0_0_0_0_0	Kp1	SL3050	CG3050	626	626	Klebsiella pneumoniae	strong	2	5190271	5190271	5331508	no	-	ST4527	0	0	0	0	-	0	-	0	-	0	-	0	-	0	-	wzi109	KL36	K36	none	Very high	99.99%		O4	O4	none	Very high	99.73%		-	-	-	-	-
KGVETS-2019-01-902	12806	0_0_158_13_4_0_0_0_0_0	Kp1	SL45	CG10541	629	629	Klebsiella pneumoniae	strong	2	5422152	5422152	5611636	no	-	ST485	3	0	0	0	-	0	-	0	iuc 3	72	-	0	-	0	-	wzi101	KL24	K24	none	Very high	99.03%		O1/O2v1	O2a	none	Very high	98.76%		-	-	-	-	-
KP_NORM_BLD_1031	14598	0_0_42_6_10_0_0_0_0_0	Kp1	SL3010	CG26	624	624	Klebsiella pneumoniae	strong	192	190148	369716	5458647	no	-	ST26	0	0	0	0	-	0	-	0	-	0	-	0	-	0	-	wzi236	KL10	K10	?-	Good	99.57%	KL10_14_wzy	O1/O2v2	O1ab	none	Very high	99.41%		-	-	-	-	-
KP_NORM_BLD_1032	36483	0_0_182_0_16_0_0_0_1_0	Kp1	SL420	CG420	628	628	Klebsiella pneumoniae	strong	5	5470676	5470676	5686818	no	-	ST420	0	0	3	2	-	0	-	0	-	0	-	0	-	0	-	wzi95	KL20	K20	none	Very high	99.97%		O1/O2v1	O1ab	none	Very high	98.60%		aadA^	-	-	-	-
KP_NORM_BLD_1034	14604	0_0_22_24_9_1_1_0_0_0	Kp1	SL17	CG17	625	625	Klebsiella pneumoniae	strong	111	428159	1256387	5502611	no	-	ST17	1	0	5	6	ybt 15; ICEKp11	230	-	0	-	0	-	0	-	0	-	wzi141	unknown (KL25)	unknown (K25)	?-	None	99.14%	KL25_08_wzy,KL25_09_wfeD,KL25_11_wcuB,KL25_12_wzx	O5	O5	*	High	94.21%		strA.v1*;strB.v1*	-	-	-	-
KP_NORM_BLD_1035	14605	0_0_42_17_1_0_0_0_0_0	Kp1	SL3010	CG3191	623	623	Klebsiella pneumoniae	strong	294	93759	374562	5712205	no	-	ST3191	0	0	0	0	-	0	-	0	-	0	-	0	-	0	-	wzi24	KL24	K24	?-	Good	99.95%	KL24_13_wcuG,KL24_14_wzy,KL24_15_wzx	O1/O2v1	unknown (O1/O2v1)	none	Very high	98.41%		-	-	-	-	-
KP_NORM_BLD_1038	14606	0_0_42_14_2_0_2_1_0_0	Kp1	SL3010	CG704	624	624	Klebsiella pneumoniae	strong	224	261936	420411	5586471	no	-	ST704	1	0	0	0	ybt 14; ICEKp5	425	-	0	-	0	-	0	-	0	-	wzi7	unknown (KL7)	unknown (K7)	?-	None	98.42%	KL7_02_cpsACP,KL7_08_wckC,KL7_09_wcuC,KL7_10_wzy,KL7_12_wclS,KL7_14_wzx	O1/O2v1	O1ab	none	Very high	98.62%		-	-	-	-	-
KP_NORM_BLD_1039	36615	2_1_240_0_0_0_0_0_0_0	Kp4	SL11776	CG13297	607	607	Klebsiella quasipneumoniae subsp. similipneumoniae	strong	75	386720	722855	5060104	no	-	ST4214	0	0	0	0	-	0	-	0	-	0	-	0	-	0	-	-	KL120	unknown (KL120)	?	Good	98.69%		O3/O3a	O3/O3a	none	Very high	95.95%		-	-	-	-	-
KP_NORM_BLD_1041	14607	1_0_80_1_1_1_0_0_0_0	Kp3	SL641	CG1683	619	619	Klebsiella variicola subsp. variicola	strong	127	309968	658972	5757798	no	-	ST1683	0	0	0	0	-	0	-	0	-	0	-	0	-	0	-	wzi71	unknown (KL71)	unknown (K71)	?-	None	99.98%	KL71_08_wcaJ,KL71_09_wcqJ,KL71_11_wclI,KL71_14_wcqK	O5	O5	none	Very high	99.56%		-	-	-	-	-
KP_NORM_BLD_1042	14608	0_0_9_0_4_2_0_0_0_0	Kp1	SL416	CG416	625	625	Klebsiella pneumoniae	strong	241	164977	422071	5764278	no	-	ST416	0	0	0	0	-	0	-	0	-	0	-	0	-	0	-	wzi273	unknown (KL30)	unknown (K30)	?-+*	None	96.46%	KL30_08_wzx,KL30_10_wzy,KL30_15_wcuG	O1/O2v2	O1ab	none	Very high	99.49%		-	-	-	-	-
KP_NORM_BLD_1045	14611	0_0_42_34_1_0_0_0_0_0	Kp1	SL3010	CG11526	617	617	Klebsiella pneumoniae	strong	252	130015	339848	5429670	no	-	ST240	0	0	0	0	-	0	-	0	-	0	-	0	-	0	-	-	unknown (KL31)	unknown (K31)	?-	None	99.43%	KL31_03_wzi,KL31_07_wctG,KL31_09_wzy,KL31_10_wcuC,KL31_13_wctH	unknown (O1/O2v1)	unknown (O1ab)	-	None	98.42%	O1/O2v1_01_wzm,O1/O2v1_02_wzt,O1/O2v1_03_wbbM,O1/O2v1_04_glf	-	-	-	-	-
KP_NORM_BLD_108836	14281	1_0_410_0_0_0_0_0_0_0	Kp3	SL11085	CG11933	619	619	Klebsiella variicola subsp. variicola	strong	330	129228	425227	5530094	no	-	ST4156	0	0	0	0	-	0	-	0	-	0	-	0	-	0	-	wzi116	unknown (KL57)	unknown (K57)	?-+*	None	97.17%	KL57_09_wckX,KL57_12,KL57_13_vanT,KL57_16_manC,KL57_17_manB	O3/O3a	O3/O3a	?-	Good	99.36%	O3/O3a_01_manC,O3/O3a_02_manB	-	-	-	-	-
KP_NORM_BLD_108841	14612	0_0_654_1_0_0_0_0_3_0	Kp1	SL10393	CG11519	627	627	Klebsiella pneumoniae	strong	141	350980	769043	5365636	no	-	ST515	0	0	0	0	-	0	-	0	-	0	-	0	-	0	-	wzi368	KL134	unknown (KL134)	none	Very high	99.95%		O3/O3a	O3/O3a	none	Very high	98.88%		-	-	-	-	-
KP_NORM_BLD_108846	14613	0_0_907_0_0_0_1_0_0_0	Kp1	SL10833	CG11492	627	627	Klebsiella pneumoniae	strong	280	170641	368544	5615594	no	-	ST1114	0	0	4	5	-	0	-	0	-	0	-	0	-	0	-	-	KL105	unknown (KL105)	?-	Good	99.52%	KL105_10_wcaN,KL105_11	O3b	O3b	none	Very high	99.25%		-	-	-	qnrB2.v1^	-
KP_NORM_BLD_108849	14614	0_0_233_0_9_0_0_0_0_0	Kp1	SL134	CG134	622	622	Klebsiella pneumoniae	strong	189	208923	424950	5438904	no	-	ST134	0	0	0	0	-	0	-	0	-	0	-	0	-	0	-	wzi168	KL25	K25	?-	Good	98.26%	KL25_09_wfeD,KL25_11_wcuB	O5	O5	*	High	94.17%		-	-	-	-	-
KP_NORM_BLD_108853	14615	0_0_971_0_1_0_0_0_0_0	Kp1	SL11195	CG12072	626	626	Klebsiella pneumoniae	strong	113	280688	483912	5573335	no	-	ST893	4	0	0	0	ybt 19; ICEKp16	411	-	0	iuc 1	1	iro 1	1	rmp 1; KpVP-1,-	26	rmpA2_8*	wzi527	KL20	K20	?-+	Good	98.56%	KL20_17_manB	O3/O3a	O3/O3a	?-*	Good	95.58%	O3/O3a_02_manB	-	-	-	-	-
KP_NORM_BLD_108856	14421	0_0_89_0_0_0_8_0_0_0	Kp1	SL870	CG870	627	627	Klebsiella pneumoniae	strong	130	357776	696452	5172321	no	-	ST4294	0	0	0	0	-	0	-	0	-	0	-	0	-	0	-	wzi137	KL17	K17	none	Very high	99.98%		O1/O2v1	O1ab	none	Very high	98.02%		-	-	-	-	-
KP_NORM_BLD_110760	14616	1_0_72_2_0_0_0_0_0_0	Kp3	SL2273	CG12073	621	621	Klebsiella variicola subsp. variicola	strong	154	184514	381066	5651180	no	-	ST2273	0	0	0	0	-	0	-	0	-	0	-	0	-	0	-	wzi32	KL31	K31	?-*	Good	90.64%	KL31_15_wzx,KL31_18_manC,KL31_19_manB	O3/O3a	O3/O3a	?-	Good	99.43%	O3/O3a_01_manC,O3/O3a_02_manB	-	-	-	-	-
KP_NORM_BLD_110764	14617	0_0_42_16_3_0_0_0_0_0	Kp1	SL3010	CG10182	623	623	Klebsiella pneumoniae	strong	242	172821	332333	5585513	no	-	ST26	0	0	0	0	-	0	-	0	-	0	-	0	-	0	-	wzi25	KL25	K25	?-	Good	99.84%	KL25_08_wzy,KL25_09_wfeD	O1/O2v2	unknown (O1/O2v2)	none	Very high	99.38%		-	-	-	-	-
KP_NORM_BLD_110766	14618	0_0_907_0_1_0_0_0_0_0	Kp1	SL10833	CG11492	615	615	Klebsiella pneumoniae	strong	381	49334	154202	5599782	no	-	ST1114-1LV	0	0	2	4	-	0	-	0	-	0	-	0	-	0	-	-	KL105	unknown (KL105)	?-	Good	99.43%	KL105_09,KL105_11,KL105_13	O3b	O3b	none	Very high	99.23%		strA.v1;strB.v1	-	-	-	-
KP_NORM_BLD_110770	14619	0_0_907_0_0_0_3_0_0_0	Kp1	SL10833	CG11492	627	627	Klebsiella pneumoniae	strong	224	118761	328194	5572632	no	-	ST1114	0	0	2	4	-	0	-	0	-	0	-	0	-	0	-	-	KL105	unknown (KL105)	none	Very high	99.53%		O3b	O3b	none	Very high	99.26%		strA.v1;strB.v1	-	-	-	-
KP_NORM_BLD_110772	14620	0_0_69_2_2_0_0_0_0_0	Kp1	SL846	CG10640	624	624	Klebsiella pneumoniae	strong	3	5282656	5282656	5422427	no	-	ST2459	0	0	3	6	-	0	-	0	-	0	iro 5	39	-	0	-	-	KL125	unknown (KL125)	*	High	90.30%		O3b	O3b	none	Very high	99.48%		strA.v1;strB.v1	-	-	-	-
KP_NORM_BLD_110785	14621	0_0_22_2_90_0_0_0_0_0	Kp1	SL17	CG20	626	626	Klebsiella pneumoniae	strong	209	156754	364379	5417584	no	-	ST20	1	0	0	0	ybt 14; ICEKp5	412	-	0	-	0	-	0	-	0	-	wzi84	KL28	K28	?	Good	99.17%		O1/O2v2	O1ab	?-	Good	98.39%	O1/O2v2_01_wzm	-	-	-	-	-
KP_NORM_BLD_111571	14622	0_0_654_1_0_0_0_0_3_0	Kp1	SL10393	CG11519	627	627	Klebsiella pneumoniae	strong	171	295343	645268	5371073	no	-	ST515	0	0	0	0	-	0	-	0	-	0	-	0	-	0	-	wzi368	KL134	unknown (KL134)	none	Very high	99.95%		O3/O3a	O3/O3a	none	Very high	98.88%		-	-	-	-	-
KP_NORM_BLD_111579	14623	0_0_827_0_1_0_0_0_0_0	Kp1	SL10494	CG11013	628	628	Klebsiella pneumoniae	strong	205	99538	355105	5514669	no	-	ST2850	1	0	1	0	ybt 4; plasmid	413	-	0	-	0	-	0	-	0	-	wzi219	KL25	K25	-	High	99.12%	KL25_09_wfeD	O5	O5	-*	High	94.24%	O5_02_manB	-	-	-	-	-
KP_NORM_BLD_111583	14624	0_0_47_0_7_0_1_0_0_0	Kp1	SL8	CG8	626	626	Klebsiella pneumoniae	strong	250	75630	342139	5446533	no	-	ST8	0	0	0	0	-	0	-	0	-	0	-	0	-	0	-	wzi59	KL3	K3	-	High	99.58%	KL3_14	O1/O2v2	O1ab	?-	Good	98.41%	O1/O2v2_09_gmlB	-	-	-	-	-
KP_NORM_BLD_111588	14625	0_0_388_1_3_0_0_7_0_0	Kp1	SL25	CG25	620	620	Klebsiella pneumoniae	strong	3	5265303	5265303	5449631	no	-	ST25	0	0	5	6	-	0	-	0	-	0	-	0	-	0	-	wzi72	KL2	K2	none	Very high	98.41%		O1/O2v2	O1ab	none	Very high	99.20%		strA.v1^;strB.v1	-	-	-	-
KP_NORM_BLD_111590	14626	0_0_429_0_1_0_1_0_1_0	Kp1	SL23	CG23	628	628	Klebsiella pneumoniae	strong	158	87795	302184	5597306	no	-	ST23	5	0	0	0	ybt 1; ICEKp10	47	clb 2	29	iuc 1	1	iro 1	2	rmp 1; KpVP-1 (incomplete)	26-1LV	rmpA2_6*-60%	wzi1	KL1	K1	?	Good	99.97%		O1/O2v2	O1ab	?-	Good	99.09%	O1/O2v2_01_wzm	-	-	-	-	-
KP_NORM_BLD_111596	14627	1_0_98_0_2_0_0_0_0_0	Kp3	SL3938	CG3938	618	618	Klebsiella variicola subsp. variicola	strong	175	174918	434064	5525852	no	-	ST3938	0	0	0	0	-	0	-	0	-	0	-	0	-	0	-	-	KL71	K71	none	Very high	99.36%		O3/O3a	O3/O3a	none	Very high	99.33%		-	-	-	-	-
KP_NORM_BLD_111598	14628	1_0_18_7_0_0_0_0_0_0	Kp3	SL925	CG12074	620	620	Klebsiella variicola subsp. variicola	strong	4	5426082	5426082	5776729	no	-	ST925	0	0	0	0	-	0	-	0	-	0	-	0	-	0	-	wzi22	KL48	K48	-*	High	94.77%	KL48_08_wcaJ,KL48_11_wcqD	O1/O2v1	unknown (O1/O2v1)	-	Good	97.92%	O1/O2v1_05_wbbN,O1/O2v1_06_wbbO,O1/O2v1_07_kfoC	-	-	-	-	-
KP_NORM_BLD_111602	14629	0_0_395_0_10_0_1_0_0_0	Kp1	SL86	CG86	626	626	Klebsiella pneumoniae	strong	158	263205	395198	5426966	no	-	ST86	3	0	0	0	-	0	-	0	iuc 1	1	iro 1	1	rmp 1; KpVP-1 (incomplete)	26-1LV	-	wzi2	KL2	K2	?-	Good	99.93%	KL2_06_wzc,KL2_12,KL2_14_wcaJ	O1/O2v1	O1ab	?-	Good	98.46%	O1/O2v1_01_wzm	-	-	-	-	-
KP_NORM_BLD_112118	14630	0_0_22_2_49_2_0_0_0_0	Kp1	SL17	CG20	625	625	Klebsiella pneumoniae	strong	581	80979	266574	5586551	no	-	ST20	1	0	0	0	ybt 14; ICEKp5	135	-	0	-	0	-	0	-	0	-	wzi84	KL28	K28	?-	Good	99.02%	KL28_08_wcuC	O1/O2v2	O1ab	none	Very high	98.39%		-	-	-	-	-
KP_NORM_BLD_112121	14631	0_0_654_1_0_0_0_1_0_0	Kp1	SL10393	CG11519	628	628	Klebsiella pneumoniae	strong	494	122372	459103	5505505	no	-	ST515	0	0	0	0	-	0	-	0	-	0	-	0	-	0	-	wzi368	KL134	unknown (KL134)	?-	Good	99.92%	KL134_10_wzy	O3/O3a	O3/O3a	none	Very high	98.88%		-	-	-	-	-
KP_NORM_BLD_112124	14632	0_0_22_2_73_0_0_0_0_0	Kp1	SL17	CG20	626	626	Klebsiella pneumoniae	strong	157	293569	725093	5527735	no	-	ST20	0	0	0	0	-	0	-	0	-	0	-	0	-	0	-	wzi84	KL28	K28	?-	Good	99.16%	KL28_13_wzx	O1/O2v2	O1ab	none	Very high	98.38%		-	-	-	-	-
KP_NORM_BLD_112137	14224;21722	0_0_330_1_0_0_0_0_0_0	Kp1	SL2891	CG2891	627	627	Klebsiella pneumoniae	strong	109	346330	857214	5351237	no	-	ST4259	0	0	0	0	-	0	-	0	-	0	-	0	-	0	-	wzi7	KL7	K7	?	Good	98.54%		O1/O2v2	O2afg	none	Very high	98.35%		-	-	-	-	-
KP_NORM_BLD_112139	14634	0_0_22_8_12_0_0_0_0_0	Kp1	SL17	CG10122	622	622	Klebsiella pneumoniae	strong	123	310613	1018052	5275304	no	-	ST17	0	0	0	0	-	0	-	0	-	0	-	0	-	0	-	wzi82	KL23	K23	?-	Good	99.95%	KL23_09_wckU	O1/O2v2	O2afg	none	Very high	98.44%		-	-	-	-	-
KP_NORM_BLD_112162	14635;21723	0_0_388_1_3_0_0_0_2_0	Kp1	SL25	CG25	627	627	Klebsiella pneumoniae	strong	138	213304	449996	5531885	no	-	ST25	1	0	2	2	ybt 6; ICEKp5	63	-	0	-	0	-	0	-	0	-	wzi72	KL2	K2	?-	Good	98.41%	KL2_09	O1/O2v2	O1ab	none	Very high	99.20%		aph3-Ia.v1*?	-	-	-	-
KP_NORM_BLD_112176	14456	0_0_453_1_0_0_0_0_0_0	Kp1	SL10087	CG12043	628	628	Klebsiella pneumoniae	strong	117	273341	399906	5177602	no	-	ST4384	0	0	0	0	-	0	-	0	-	0	-	0	-	0	-	wzi218	KL18	K18	none	Very high	98.88%		O1/O2v1	O1ab	none	Very high	99.90%		-	-	-	-	-
KP_NORM_BLD_112178	14636	0_0_22_1_1_1_0_0_0_0	Kp1	SL17	CG3651	623	623	Klebsiella pneumoniae	strong	175	253544	659311	5465398	no	-	ST20	1	0	0	0	ybt 9; ICEKp3	414	-	0	-	0	-	0	-	0	-	wzi84	KL28	K28	?-	Good	99.17%	KL28_07_wckC	O1/O2v2	O2afg	none	Very high	98.39%		-	-	-	-	-
KP_NORM_BLD_112181	14637	0_0_221_1_51_0_0_0_0_0	Kp1	SL111	CG111	627	627	Klebsiella pneumoniae	strong	491	121977	344252	5422366	no	-	ST111	1	0	0	0	ybt 9; ICEKp3	178	-	0	-	0	-	0	-	0	-	wzi63	KL63	K63	none	Very high	99.34%		O1/O2v2	O1ab	none	Very high	99.29%		-	-	-	-	-
KP_NORM_BLD_112490	36489	1_0_123_1_4_0_0_0_0_0	Kp3	SL681	CG681	603	603	Klebsiella variicola subsp. variicola	strong	399	28855	169713	5864111	no	-	ST681	0	0	0	0	-	0	-	0	-	0	-	0	-	0	-	-	unknown (KL143)	unknown (KL143)	?-+*	None	95.50%	KL143_03_wzi,KL143_11_wcuE,KL143_14,KL143_16_wcsW,KL143_20_manB,KL143_21_ugd	O5	O5	?-	Good	99.60%	O5_02_manB	-	-	-	-	-
KP_NORM_BLD_112587	14638	0_0_181_0_10_0_0_0_0_0	Kp1	SL133	CG133	627	627	Klebsiella pneumoniae	strong	149	296482	853749	5465881	no	-	ST133	2	0	0	0	ybt 17; ICEKp10	267	clb 3	19	-	0	-	0	-	0	-	wzi180	KL116	unknown (KL116)	?-	Good	99.97%	KL116_17_wcpG	O1/O2v1	O1ab	none	Very high	98.64%		-	-	-	-	-
KP_NORM_BLD_112590	14639	0_0_13_8_2_1_4_0_0_0	Kp1	SL34	CG10062	626	626	Klebsiella pneumoniae	strong	2	5208626	5208626	5443784	no	-	ST643	0	0	0	0	-	0	-	0	-	0	-	0	-	0	-	-	unknown (KL62)	unknown (K62)	-	None	98.88%	KL62_03_wzi,KL62_04_wza,KL62_05_wzb,KL62_06_wzc,KL62_07_wbaP,KL62_08,KL62_09,KL62_10,KL62_11_wzy,KL62_12	O1/O2v2	O2afg	*	Very high	98.48%		-	-	-	-	-
KP_NORM_BLD_112596	14640	0_0_227_5_4_0_0_0_0_0	Kp1	SL1626	CG10598	627	627	Klebsiella pneumoniae	strong	4	5216146	5216146	5448366	no	-	ST485	0	0	1	1	-	0	-	0	-	0	-	0	-	0	-	wzi219	KL25	K25	-	High	99.13%	KL25_09_wfeD	O5	O5	*	High	94.31%		-	-	-	-	-
KP_NORM_BLD_112598	14641	1_0_80_0_0_2_1_0_0_0	Kp3	SL641	CG641	620	620	Klebsiella variicola subsp. variicola	strong	204	141417	497086	5957837	no	-	ST641	0	0	0	0	-	0	-	0	-	0	-	0	-	0	-	wzi201	unknown (KL60)	unknown (K60)	?-	None	99.16%	KL60_02_cpsACP,KL60_08_wcqW,KL60_13_wcqY,KL60_20_ugd	O5	O5	none	Very high	99.59%		-	-	-	-	-
KP_NORM_BLD_112603	14642	0_0_400_1_15_0_0_0_0_0	Kp1	SL10	CG10	626	626	Klebsiella pneumoniae	strong	3	5385730	5385730	5586520	no	-	ST10	0	0	0	0	-	0	-	0	-	0	-	0	-	0	-	wzi173	KL102	unknown (KL102)	none	Very high	99.26%		O1/O2v1	O1ab	none	Very high	98.54%		-	-	-	-	-
KP_NORM_BLD_112902	14644	0_0_349_2_1_0_0_0_0_0	Kp1	SL1966	CG1966	629	629	Klebsiella pneumoniae	strong	196	274355	660229	5290854	no	-	ST1966	0	0	3	3	-	0	-	0	-	0	-	0	-	0	-	wzi130	unknown (KL58)	unknown (K58)	?-+	None	99.98%	KL58_10_wcqS,KL58_11_wcqT,KL58_20_manC,KL58_21_manB	O3b	O3b	?-	Good	99.05%	O3b_01_manC,O3b_02_manB	aadA8b*	-	-	-	-
KP_NORM_BLD_112904	14645	0_0_42_39_1_0_0_0_0_0	Kp1	SL3010	CG11490	624	624	Klebsiella pneumoniae	strong	5	5289121	5289121	5638205	no	-	ST253	0	0	1	0	-	0	-	0	-	0	-	0	-	0	-	wzi25	KL25	K25	-	High	99.84%	KL25_09_wfeD	O1/O2v2	O1ab	none	Very high	99.39%		-	-	-	-	-
KP_NORM_BLD_112908	14646	0_0_376_0_1_2_0_0_0_0	Kp1	SL1630	CG1630	627	627	Klebsiella pneumoniae	strong	2	5331064	5331064	5473258	no	-	ST1630	0	0	0	0	-	0	-	0	-	0	-	0	-	0	-	wzi262	KL21	K21	none	Very high	99.98%		O3b	O3b	none	Very high	99.18%		-	-	-	-	-
KP_NORM_BLD_112911	14647	1_0_39_1_1_0_0_0_0_0	Kp3	SL3937	CG3937	611	611	Klebsiella variicola subsp. variicola	strong	2	5542550	5542550	5764921	no	-	ST3937	0	0	0	0	-	0	-	0	-	0	-	0	-	0	-	wzi427	KL151	unknown (KL151)	*	High	93.19%		O3/O3a	O3/O3a	none	Very high	98.58%		-	-	-	-	-
KP_NORM_BLD_112914	14648	0_0_13_6_2_0_0_0_0_0	Kp1	SL34	CG1454	612	612	Klebsiella pneumoniae	strong	323	204549	408555	5465988	no	-	ST1454	0	0	0	0	-	0	-	0	-	0	-	0	-	0	-	wzi25	KL25	K25	-	High	99.84%	KL25_09_wfeD	O1/O2v2	O2afg	?-	Good	99.38%	O1/O2v2_01_wzm,O1/O2v2_03_wbbM,O1/O2v2_07_kfoC	-	-	-	-	-
KP_NORM_BLD_112916	14649	0_0_422_1_0_0_1_0_0_0	Kp1	SL33	CG33	625	625	Klebsiella pneumoniae	strong	4	5308023	5308023	5516374	no	-	ST33	0	0	0	0	-	0	-	0	-	0	-	0	-	0	-	wzi112	KL13	K13	none	Very high	98.77%		O3b	O3b	none	Very high	99.17%		-	-	-	-	-
KP_NORM_BLD_112919	14650	1_0_117_1_1_0_0_0_0_0	Kp3	SL2609	CG3976	618	618	Klebsiella variicola subsp. variicola	strong	263	86661	294349	5884801	no	-	ST2609	0	0	0	0	-	0	-	0	-	0	-	0	-	0	-	-	KL21	K21	?*	Good	97.40%		O3/O3a	O3/O3a	none	Very high	99.24%		-	-	-	-	-
KP_NORM_BLD_112922	14651	0_0_13_8_2_3_0_0_0_0	Kp1	SL34	CG10062	622	622	Klebsiella pneumoniae	strong	6	5191172	5191172	5646333	no	-	ST643	0	0	0	0	-	0	-	0	-	0	-	0	-	0	-	wzi149	KL62	K62	-	High	99.32%	KL62_12	O1/O2v2	O1ab	none	Very high	98.48%		-	-	-	-	-
KP_NORM_BLD_112925	14652	0_0_190_0_2_0_0_0_0_0	Kp1	SL180	CG180	628	628	Klebsiella pneumoniae	strong	2	5296984	5296984	5423891	no	-	ST180	0	0	0	0	-	0	-	0	-	0	-	0	-	0	-	wzi24	KL55	K55	*	Very high	96.16%		O1/O2v1	O1ab	none	Very high	98.47%		-	-	-	-	-
KP_NORM_BLD_112927	14653	0_0_907_0_0_0_0_0_1_0	Kp1	SL10833	CG11492	627	627	Klebsiella pneumoniae	strong	246	99883	288587	5547175	no	-	ST1114	0	0	0	0	-	0	-	0	-	0	-	0	-	0	-	-	KL105	unknown (KL105)	none	Very high	99.53%		O3b	O3b	?-	Good	99.21%	O3b_02_manB	-	-	-	-	-
KP_NORM_BLD_113282	14654	1_0_80_4_1_0_0_0_0_0	Kp3	SL641	CG10097	619	619	Klebsiella variicola subsp. variicola	strong	325	415563	675711	5791876	no	-	ST1378	0	0	0	0	-	0	-	0	-	0	-	0	-	0	-	wzi38	KL38	K38	*	Very high	97.75%		O5	O5	none	Very high	99.58%		-	-	-	-	-
KP_NORM_BLD_113284	36616	2_1_197_0_0_0_1_0_0_0	Kp4	SL11296	CG12244	608	608	Klebsiella quasipneumoniae subsp. similipneumoniae	strong	254	344379	541183	5204994	no	-	ST4071	0	0	0	0	-	0	-	0	-	0	-	0	-	0	-	wzi233	KL1	K1	*	High	94.22%		O3/O3a	O3/O3a	none	Very high	96.04%		-	-	-	-	-
KP_NORM_BLD_113296	14655	0_0_109_23_14_0_0_0_0_0	Kp1	SL37	CG3648	627	627	Klebsiella pneumoniae	strong	250	99392	333519	5420092	no	-	ST37	1	0	0	0	ybt 4; plasmid	380	-	0	-	0	-	0	-	0	-	wzi50	KL15	K15	?-	Good	99.61%	KL15_10_wcsR	O4	O4	?-	Good	99.70%	O4_06_glycosyltransferase	-	-	-	-	-
KP_NORM_BLD_113303	14656	0_0_907_0_0_0_0_1_0_0	Kp1	SL10833	CG11492	628	628	Klebsiella pneumoniae	strong	762	99636	428501	5653577	no	-	ST1114	0	0	2	4	-	0	-	0	-	0	-	0	-	0	-	-	KL105	unknown (KL105)	none	Very high	99.54%		O3b	O3b	none	Very high	99.26%		strA.v1*;strB.v1*	-	-	-	-
KP_NORM_BLD_113311	14417	0_0_1028_0_0_0_0_0_0_0	Kp1	SL11153	CG12020	628	628	Klebsiella pneumoniae	strong	350	150081	444510	5779500	no	-	ST4331	0	0	0	0	-	0	-	0	-	0	-	0	-	0	-	wzi133	KL25	K25	?-	Good	98.39%	KL25_08_wzy,KL25_09_wfeD	O1/O2v1	O1ab	none	Very high	98.47%		-	-	-	-	-
KP_NORM_BLD_113315	14657	0_0_429_0_1_0_1_0_2_0	Kp1	SL23	CG23	628	628	Klebsiella pneumoniae	strong	3	5471840	5471840	5700092	no	-	ST23-1LV	5	0	0	0	ybt 1; ICEKp10	47	clb 2	29	iuc 1	1	iro 1	2	rmp 1; KpVP-1	26	rmpA2_6-60%	wzi1	KL1	K1	-	High	99.98%	KL1_08_wclY	O1/O2v2	O1ab	none	Very high	99.13%		-	-	-	-	-
KP_NORM_BLD_113321	14658	0_0_22_2_50_2_0_0_0_0	Kp1	SL17	CG20	622	622	Klebsiella pneumoniae	strong	2	5246005	5246005	5433839	no	-	ST20	0	0	0	0	-	0	-	0	-	0	-	0	-	0	-	wzi84	KL28	K28	none	Very high	99.17%		O1/O2v2	O1ab	none	Very high	98.37%		-	-	-	-	-
KP_NORM_BLD_113606	14659	1_0_17_6_4_0_0_0_0_0	Kp3	SL697	CG10656	620	620	Klebsiella variicola subsp. variicola	strong	122	303752	642200	5559179	no	-	ST697	0	0	0	0	-	0	-	0	-	0	-	0	-	0	-	-	KL34	K34	?*	Good	95.99%		O3/O3a	O3/O3a	none	Very high	99.26%		-	-	-	-	-
KP_NORM_BLD_113760	36495	2_0_19_0_1_0_0_0_0_0	Kp2	SL3878	CG3878	610	610	Klebsiella quasipneumoniae subsp. quasipneumoniae	strong	169	217593	477333	5374479	no	-	ST3878	0	0	0	0	-	0	-	0	-	0	-	0	-	0	-	-	KL58	K58	?-+*	Good	91.26%	KL58_21_manB	O3/O3a	O3/O3a	?-	Good	95.94%	O3/O3a_02_manB	-	-	-	-	-
KP_NORM_BLD_113766	36617	1_0_120_1_1_0_0_0_0_0	Kp3	SL1737	CG1737	600	600	Klebsiella variicola subsp. variicola	strong	235	51614	170484	5512684	no	-	ST4366-1LV	0	0	0	0	-	0	-	0	-	0	-	0	-	0	-	-	KL56	K56	?-*	Good	96.85%	KL56_14_wzx	OL103	unknown (OL103)	none	Very high	96.51%		-	-	-	-	-
KP_NORM_BLD_113768	14661	1_0_26_1_0_1_0_0_0_0	Kp3	SL363	CG363	619	619	Klebsiella variicola subsp. variicola	strong	5	5631658	5631658	6076556	no	-	ST363	0	0	0	0	-	0	-	0	-	0	-	0	-	0	-	wzi53	KL53	K53	none	Very high	99.99%		O5	O5	none	Very high	99.55%		-	-	-	-	-
KP_NORM_BLD_113771	14662	0_0_178_4_21_0_0_0_1_0	Kp1	SL461	CG461	622	622	Klebsiella pneumoniae	strong	189	135514	336687	5556366	no	-	ST461	0	0	0	0	-	0	-	0	-	0	-	0	-	0	-	wzi133	KL25	K25	-	High	98.53%	KL25_09_wfeD	O1/O2v1	O1ab	none	Very high	98.46%		-	-	-	-	-
KP_NORM_BLD_113773	14663	0_0_1029_0_0_0_0_0_0_0	Kp1	SL11196	CG12075	628	628	Klebsiella pneumoniae	strong	185	95508	301753	5583077	no	-	ST3067	0	0	1	0	-	0	-	0	-	0	-	0	-	0	-	wzi324	KL63	K63	?	Good	96.05%		O3b	O3b	?	Good	99.26%		-	-	-	-	-
KP_NORM_BLD_113777	14664	0_0_158_8_6_0_9_0_0_0	Kp1	SL45	CG45	626	626	Klebsiella pneumoniae	strong	223	96963	308723	5409503	no	-	ST45	1	0	0	0	ybt 10; ICEKp4	78	-	0	-	0	-	0	-	0	-	wzi149	KL62	K62	none	Very high	99.96%		O1/O2v1	O2a	none	Very high	98.88%		-	-	-	-	-
KP_NORM_BLD_113779	14665	0_0_400_1_2_0_1_0_0_0	Kp1	SL10	CG10	625	625	Klebsiella pneumoniae	strong	442	108168	348091	5749511	no	-	ST10	0	0	0	0	-	0	-	0	-	0	-	0	-	0	-	wzi173	KL102	unknown (KL102)	?-	Good	99.17%	KL102_09,KL102_10,KL102_13	O1/O2v1	O1ab	none	Very high	98.54%		-	-	-	-	-
KP_NORM_BLD_113865	14666	0_0_268_6_0_0_0_0_0_0	Kp1	SL55	CG12076	626	626	Klebsiella pneumoniae	strong	195	317133	652065	5554410	no	-	ST774	0	0	0	0	-	0	-	0	-	0	-	0	-	0	-	wzi75	KL105	unknown (KL105)	none	Very high	99.79%		O3b	O3b	none	Very high	99.25%		-	-	-	-	-
KP_NORM_BLD_113867	14667	0_0_388_1_3_0_0_0_5_0	Kp1	SL25	CG25	626	626	Klebsiella pneumoniae	strong	145	288369	368556	5469964	no	-	ST25	1	0	5	7	ybt 6; ICEKp5	63	-	0	-	0	-	0	-	0	-	wzi72	KL2	K2	?-	Good	98.41%	KL2_09	O1/O2v2	O1ab	none	Very high	99.20%		aph3-Ia.v1*?;strA.v1^;strB.v1	-	-	-	-
KP_NORM_BLD_113873	14668	1_0_199_0_0_0_3_0_0_0	Kp3	SL10255	CG10617	621	621	Klebsiella variicola subsp. variicola	strong	121	356585	470524	5524947	no	-	ST1485	0	0	0	0	-	0	-	0	-	0	-	0	-	0	-	wzi259	KL20	K20	?-+*	Good	94.98%	KL20_16_manC,KL20_17_manB	O3/O3a	O3/O3a	?-	Good	99.38%	O3/O3a_01_manC,O3/O3a_02_manB	-	-	-	-	-
KP_NORM_BLD_113875	14669	1_0_127_0_4_0_0_0_0_0	Kp3	SL1456	CG1456	620	620	Klebsiella variicola subsp. variicola	strong	200	255919	596063	5708671	no	-	ST1456	0	0	0	0	-	0	-	0	-	0	-	0	-	0	-	wzi227	KL60	K60	?-+	Good	99.37%	KL60_16,KL60_18_manC,KL60_19_manB	O5	O5	?-	Good	99.49%	O5_01_manC,O5_02_manB	-	-	-	-	-
KP_NORM_BLD_113884	36499	2_1_3_0_5_0_0_0_0_0	Kp4	SL1308	CG1308	608	608	Klebsiella quasipneumoniae subsp. similipneumoniae	strong	147	213556	504583	5293395	no	-	ST1308	0	0	0	0	-	0	-	0	-	0	-	0	-	0	-	wzi438	KL144	unknown (KL144)	?-	Good	99.99%	KL144_07_wckM,KL144_09_wzy,KL144_15	O4	O4	none	Very high	99.63%		-	-	-	-	-
KP_NORM_BLD_113888	14670	0_0_109_42_1_0_0_0_0_0	Kp1	SL37	CG10787	625	625	Klebsiella pneumoniae	strong	7	5393244	5393244	5560732	no	-	ST37	0	0	0	0	-	0	-	0	-	0	-	0	-	0	-	wzi451	KL145	unknown (KL145)	-+*	Good	93.91%	KL145_02_cpsACP,KL145_11_wckF	OL103	unknown (OL103)	-*	High	94.54%	OL103_06_wbbL	-	-	-	-	-
KP_NORM_BLD_113895	14671	0_0_233_0_0_3_2_0_0_0	Kp1	SL134	CG134	626	626	Klebsiella pneumoniae	strong	145	297271	478744	5564038	no	-	ST134	0	0	0	0	-	0	-	0	-	0	-	0	-	0	-	wzi168	KL25	K25	?-	Good	98.25%	KL25_09_wfeD	O5	O5	*	High	94.18%		-	-	-	-	-
KP_NORM_BLD_113898	14672	0_0_1022_0_0_0_0_0_0_0	Kp1	SL11197	CG12077	625	625	Klebsiella pneumoniae	strong	123	261997	481599	5341719	no	-	ST1317	0	0	0	0	-	0	-	0	-	0	-	0	-	0	-	wzi9	KL9	K9	?-	Good	99.98%	KL9_08,KL9_10	O1/O2v2	O2afg	none	Very high	98.45%		-	-	-	-	-
KP_NORM_BLD_113905	14673	0_0_22_45_4_0_0_0_0_0	Kp1	SL17	CG10476	625	625	Klebsiella pneumoniae	strong	189	270288	716323	5584934	no	-	ST20	0	0	0	0	-	0	-	0	-	0	-	0	-	0	-	wzi84	KL28	K28	?-	Good	99.16%	KL28_07_wckC,KL28_12_wcuE,KL28_13_wzx	O1/O2v2	O1ab	none	Very high	98.39%		-	-	-	-	-
KP_NORM_BLD_113968	14674	0_0_400_1_18_0_0_0_0_0	Kp1	SL10	CG10	624	624	Klebsiella pneumoniae	strong	282	91713	230319	5620698	no	-	ST10	0	0	0	0	-	0	-	0	-	0	-	0	-	0	-	wzi173	KL102	unknown (KL102)	?-	Good	99.25%	KL102_08_wzy,KL102_15_wzx	O1/O2v1	O1ab	none	Very high	98.54%		-	-	-	-	-
KP_NORM_BLD_113971	14675	0_0_1_0_2_0_1_2_1_0	Kp1	SL14	CG10156	627	627	Klebsiella pneumoniae	strong	291	72928	350005	5537475	no	-	ST14	1	0	1	1	ybt 10; ICEKp4 (incomplete)	107-1LV	-	0	-	0	-	0	-	0	-	wzi16	KL16	K16	none	Very high	99.42%		O1/O2v1	O1ab	none	Very high	98.55%		-	-	-	-	-
KP_NORM_BLD_114045	14676	1_0_50_0_0_1_2_4_0_0	Kp3	SL2386	CG2386	622	622	Klebsiella variicola subsp. variicola	strong	195	241306	391581	5921675	no	-	ST2386	0	0	0	0	-	0	-	0	-	0	-	0	-	0	-	wzi379	unknown (KL43)	unknown (K43)	?-+*	None	98.48%	KL43_11_wcuE,KL43_13_wcuV,KL43_15_wcpZ,KL43_17_manC,KL43_18_manB	O3/O3a	O3/O3a	?-	Good	99.24%	O3/O3a_01_manC,O3/O3a_02_manB	-	-	-	-	-
KP_NORM_BLD_114048	14677	0_0_158_8_0_0_1_16_0_0	Kp1	SL45	CG45	628	628	Klebsiella pneumoniae	strong	184	245073	577555	5493156	no	-	ST45	1	0	1	1	ybt 10; ICEKp4	415	-	0	-	0	-	0	-	0	-	wzi101	KL24	K24	?-	Good	99.00%	KL24_09_wcuV,KL24_13_wcuG,KL24_14_wzy	O1/O2v1	O2a	none	Very high	98.76%		-	-	-	-	-
KP_NORM_BLD_114051	14679	1_0_18_3_1_0_0_0_0_0	Kp3	SL925	CG11524	615	615	Klebsiella variicola subsp. variicola	strong	301	130589	355828	5879785	no	-	ST925	0	0	0	0	-	0	-	0	-	0	-	0	-	0	-	wzi236	KL10	K10	?-	Good	99.99%	KL10_06_wzc,KL10_15_wcsO,KL10_16_wbaZ	O1/O2v2	O1ab	*	Very high	96.47%		-	-	-	-	-
KP_NORM_BLD_114054	14680	0_0_109_15_9_0_0_0_0_0	Kp1	SL37	CG10094	628	628	Klebsiella pneumoniae	strong	111	306693	429399	5324670	no	-	ST727	0	0	0	0	-	0	-	0	-	0	-	0	-	0	-	wzi83	KL23	K23	?-	Good	99.90%	KL23_09_wckU	O1/O2v2	O2afg	none	Very high	98.51%		-	-	-	-	-
KP_NORM_BLD_114056	37041	0_0_514_0_2_1_0_1_0_0	Kp1	SL10135	CG10439	626	626	Klebsiella pneumoniae	strong	328	82905	259594	5482391	no	-	ST2445	0	0	0	0	-	0	-	0	-	0	-	0	-	0	-	wzi84	unknown (KL28)	unknown (K28)	?-	None	99.13%	KL28_07_wckC,KL28_08_wcuC,KL28_10_wzy,KL28_12_wcuE	O1/O2v1	O2a	?-	Good	98.83%	O1/O2v1_03_wbbM	-	-	-	-	-
KP_NORM_BLD_114291	14682	0_0_206_0_9_0_0_0_0_0	Kp1	SL397	CG397	624	624	Klebsiella pneumoniae	strong	568	99396	209273	5726138	no	-	ST397	0	0	0	0	-	0	-	0	-	0	-	0	-	0	-	wzi475	KL158	unknown (KL158)	?-	Good	99.72%	KL158_13_cysE	O1/O2v1	O1ab	none	Very high	98.51%		-	-	-	-	-
KP_NORM_BLD_114294	21749	0_0_250_13_0_0_0_0_0_0	Kp1	SL292	CG12679	628	628	Klebsiella pneumoniae	strong	483	325368	900363	5265925	no	-	ST469	0	0	0	0	-	0	-	0	-	0	-	0	-	0	-	wzi75	KL105	unknown (KL105)	none	Very high	99.72%		O3b	O3b	none	Very high	99.15%		-	-	-	-	-
KP_NORM_BLD_114297	14683	0_0_193_1_6_0_0_0_0_0	Kp1	SL277	CG277	628	628	Klebsiella pneumoniae	strong	197	374555	606428	5471745	no	-	ST277	0	0	0	0	-	0	-	0	-	0	-	0	-	0	-	wzi97	KL46	K46	?-+*	Good	99.65%	KL46_18_manC	O3b	O3b	?-	Good	99.30%	O3b_01_manC	-	-	-	-	-
KP_NORM_BLD_114300	14684	0_0_94_0_0_0_0_2_0_0	Kp1	SL252	CG3621	626	626	Klebsiella pneumoniae	strong	348	126313	454589	5673171	no	-	ST1079	0	0	0	0	-	0	-	0	-	0	-	0	-	0	-	wzi236	KL10	K10	none	Very high	99.57%		O1/O2v2	O1ab	none	Very high	99.41%		-	-	-	-	-
KP_NORM_BLD_114303	14262	1_0_344_0_0_0_0_0_0_0	Kp3	SL11074	CG11921	621	621	Klebsiella variicola subsp. variicola	strong	189	385682	573711	5522038	no	-	ST4192	0	0	0	0	-	0	-	0	-	0	-	0	-	0	-	wzi32	KL31	K31	?-+*	Good	90.58%	KL31_19_manB	O3/O3a	O3/O3a	?-	Good	99.24%	O3/O3a_02_manB	-	-	-	-	-
KP_NORM_BLD_114306	36618	2_0_175_0_0_0_0_0_0_0	Kp2	SL11777	CG13298	610	610	Klebsiella quasipneumoniae subsp. quasipneumoniae	strong	873	70196	275121	5414054	no	-	ST4206	0	0	0	0	-	0	-	0	-	0	-	0	-	0	-	-	KL35	K35	?+*	Good	95.43%		O3/O3a	O3/O3a	?	Good	96.05%		-	-	-	-	-
KP_NORM_BLD_114309	14685	1_0_41_0_3_0_0_0_0_0	Kp3	SL596	CG10039	620	620	Klebsiella variicola subsp. variicola	strong	2	5499779	5499779	5588087	no	-	ST596	0	0	0	0	-	0	-	0	-	0	-	0	-	0	-	wzi184	unknown (KL45)	unknown (K45)	-+	Low	93.90%	KL45_05_wzb,KL45_06_wzc	O3/O3a	O3/O3a	none	Very high	99.25%		-	-	-	-	-
KP_NORM_BLD_114312	14278	1_0_358_0_0_0_0_0_0_0	Kp3	SL11082	CG11930	621	621	Klebsiella variicola subsp. variicola	strong	163	309142	1320909	5418640	no	-	ST4181	0	0	0	0	-	0	-	0	-	0	-	0	-	0	-	wzi54	KL54	K54	?-*	Good	94.48%	KL54_18_manC	O3/O3a	O3/O3a	?-	Good	99.40%	O3/O3a_01_manC	-	-	-	-	-
KP_NORM_BLD_114315	14289	0_0_1087_0_0_0_0_0_0_0	Kp1	SL11088	CG11938	627	627	Klebsiella pneumoniae	strong	186	503434	848964	5365084	no	-	ST4265	0	0	0	0	-	0	-	0	-	0	-	0	-	0	-	wzi119	KL25	K25	-	High	98.41%	KL25_09_wfeD	O1/O2v1	O1ab	none	Very high	98.11%		-	-	-	-	-
KP_NORM_BLD_114318	14686	0_0_42_51_0_0_0_0_0_0	Kp1	SL3010	CG12078	624	624	Klebsiella pneumoniae	strong	211	190298	496020	5415082	no	-	ST240	0	0	0	0	-	0	-	0	-	0	-	0	-	0	-	wzi12	KL112	unknown (KL112)	none	Very high	99.16%		O1/O2v2	O1ab	none	Very high	98.53%		-	-	-	-	-
KP_NORM_BLD_114321	14687	0_0_22_2_0_0_1_0_1_0	Kp1	SL17	CG20	624	624	Klebsiella pneumoniae	strong	243	98644	435059	5613610	no	-	ST20	0	0	0	0	-	0	-	0	-	0	-	0	-	0	-	-	unknown (KL28)	unknown (K28)	?-	None	99.12%	KL28_07_wckC,KL28_08_wcuC,KL28_09_wckD,KL28_11_wclS,KL28_12_wcuE,KL28_13_wzx	O1/O2v2	O1ab	?-	Good	98.39%	O1/O2v2_06_wbbO	-	-	-	-	-
KP_NORM_BLD_114323	14688	0_0_131_1_16_4_0_0_0_0	Kp1	SL35	CG35	628	628	Klebsiella pneumoniae	strong	793	95875	270876	5664202	no	-	ST466	1	0	0	0	ybt 10; ICEKp4	95	-	0	-	0	-	0	-	0	-	wzi37	KL22	K22	?	Good	99.49%		O1/O2v1	O1ab	none	Very high	98.11%		-	-	-	-	-
KP_NORM_BLD_114324	36619	2_0_173_0_0_0_0_0_0_0	Kp2	SL11778	CG13299	610	610	Klebsiella quasipneumoniae subsp. quasipneumoniae	strong	123	413200	1286792	5183530	no	-	ST4351	0	0	0	0	-	0	-	0	-	0	-	0	-	0	-	wzi291	KL48	K48	*	High	93.64%		O3/O3a	O3/O3a	none	Very high	96.09%		-	-	-	-	-
KP_NORM_BLD_114326	14689	0_0_181_0_11_0_0_0_0_0	Kp1	SL133	CG133	628	628	Klebsiella pneumoniae	strong	117	387259	937834	5462831	no	-	ST133	2	0	0	0	ybt 17; ICEKp10	267	clb 3	19	-	0	-	0	-	0	-	wzi180	KL116	unknown (KL116)	?-	Good	99.97%	KL116_09,KL116_17_wcpG	O1/O2v1	O1ab	none	Very high	98.64%		-	-	-	-	-
KP_NORM_BLD_114327	14690	0_0_221_1_22_1_0_0_0_0	Kp1	SL111	CG111	628	628	Klebsiella pneumoniae	strong	124	349623	1221012	5316134	no	-	ST111	1	0	0	0	ybt 14; ICEKp5	416	-	0	-	0	-	0	-	0	-	wzi63	KL63	K63	none	Very high	99.36%		O1/O2v2	O1ab	none	Very high	99.28%		-	-	-	-	-
KP_NORM_BLD_114328	14246	1_0_478_0_0_0_0_0_0_0	Kp3	SL11067	CG11910	620	620	Klebsiella variicola subsp. variicola	strong	87	595154	910591	5384937	no	-	ST4352	0	0	0	0	-	0	-	0	-	0	-	0	-	0	-	wzi210	KL103	unknown (KL103)	?	Good	99.92%		O3/O3a	O3/O3a	none	Very high	99.37%		-	-	-	-	-
KP_NORM_BLD_114330	8139	0_0_28_1_0_1_0_0_0_0	Kp1	SL36	CG10169	625	625	Klebsiella pneumoniae	strong	258	297917	475886	5630996	no	-	ST4253	1	0	0	0	ybt 14; ICEKp12	357	-	0	-	0	-	0	-	0	-	wzi27	KL27	K27	none	Very high	99.99%		O1/O2v2	O2afg	none	Very high	98.44%		-	-	-	-	-
KP_NORM_BLD_114331	14691	0_0_22_2_0_0_1_0_2_0	Kp1	SL17	CG20	627	627	Klebsiella pneumoniae	strong	593	93266	257822	5610983	no	-	ST20	0	0	0	0	-	0	-	0	-	0	-	0	-	0	-	-	unknown (KL28)	unknown (K28)	?-	None	99.14%	KL28_07_wckC,KL28_09_wckD,KL28_10_wzy,KL28_11_wclS	O1/O2v2	O1ab	?-	Good	98.38%	O1/O2v2_05_wbbN	-	-	-	-	-
KP_NORM_BLD_114390	14692	1_0_151_0_3_0_0_0_0_0	Kp3	SL10057	CG10323	620	620	Klebsiella variicola subsp. variicola	strong	165	78137	342227	5721161	no	-	ST1791	0	0	1	1	-	0	-	0	-	0	-	0	-	0	-	-	KL34	K34	?-*	Good	95.91%	KL34_18_gnd	O5	O5	none	Very high	99.49%		-	-	-	-	-
KP_NORM_BLD_114443	36620	2_1_242_0_0_0_0_0_0_0	Kp4	SL11779	CG13300	607	607	Klebsiella quasipneumoniae subsp. similipneumoniae	strong	201	365911	810430	5053183	no	-	ST4376	0	0	0	0	-	0	-	0	-	0	-	0	-	0	-	-	unknown (KL133)	unknown (KL133)	?-*	None	93.54%	KL133_07_wzy,KL133_08_wcuD,KL133_10_wcuI,KL133_14_wcaJ	O12	O12	none	Very high	98.78%		-	-	-	-	-
KP_NORM_BLD_114446	14240	0_0_1102_0_0_0_0_0_0_0	Kp1	SL11064	CG11905	626	626	Klebsiella pneumoniae	strong	715	371516	633408	5841996	no	-	ST4319	0	0	0	0	-	0	-	0	-	0	-	0	-	0	-	wzi39	KL13	K13	?-	Good	98.69%	KL13_17_manC	O3b	O3b	?-	Good	99.22%	O3b_01_manC	-	-	-	-	-
KP_NORM_BLD_114450	14693	0_0_137_12_8_0_2_0_0_0	Kp1	SL29	CG10193	627	627	Klebsiella pneumoniae	strong	232	196835	557659	5563327	no	-	ST29	0	0	0	0	-	0	-	0	-	0	-	0	-	0	-	wzi115	KL54	K54	?-	Good	99.89%	KL54_09_wzy	O1/O2v2	O1ab	?-	Good	99.15%	O1/O2v2_06_wbbO	-	-	-	-	-
KP_NORM_BLD_114453	37042	1_0_102_2_0_0_0_0_0_0	Kp3	SL3235	CG3235	617	617	Klebsiella variicola subsp. variicola	strong	2	5479692	5479692	5669052	no	-	ST1845	0	0	0	0	-	0	-	0	-	0	-	0	-	0	-	wzi369	KL107	unknown (KL107)	*	Very high	96.41%		O3/O3a	O3/O3a	none	Very high	99.24%		-	-	-	-	-
KP_NORM_BLD_114458	14694	0_0_0_0_25_0_0_0_1_0	Kp1	SL15	CG15	629	629	Klebsiella pneumoniae	strong	4	5330791	5330791	5585361	no	-	ST15	1	0	8	12	ybt 10; ICEKp4	381	-	0	-	0	-	0	-	0	-	wzi84	KL28	K28	none	Very high	99.46%		O1/O2v1	O1ab	none	Very high	98.85%		aac(3)-IId^;aadA5;aph3-Ia.v1^;strA.v1^;strB.v1	-	-	-	-
KP_NORM_BLD_114460	14695	0_0_400_1_6_5_0_0_0_0	Kp1	SL10	CG10	626	626	Klebsiella pneumoniae	strong	279	161482	438625	5505541	no	-	ST10	0	0	0	0	-	0	-	0	-	0	-	0	-	0	-	wzi173	KL102	unknown (KL102)	?-	Good	99.26%	KL102_13	O1/O2v1	O1ab	?-	Good	98.53%	O1/O2v1_05_wbbN	-	-	-	-	-
KP_NORM_BLD_114464	14696	0_0_178_1_2_0_0_0_0_0	Kp1	SL461	CG10259	624	624	Klebsiella pneumoniae	strong	227	86313	212128	5786829	no	-	ST461	0	0	1	0	-	0	-	0	-	0	-	0	-	0	-	wzi123	unknown (KL136)	unknown (KL136)	?-	None	99.76%	KL136_02_cpsACP,KL136_07_wzy,KL136_08_wcuO,KL136_10_manB,KL136_11_wbaZ,KL136_13_wcuC,KL136_16_wcuI	O1/O2v2	O1ab	?	Good	98.42%		-	-	-	-	-
KP_NORM_BLD_114466	14697	0_0_42_16_1_0_1_1_0_0	Kp1	SL3010	CG10182	625	625	Klebsiella pneumoniae	strong	321	157543	482314	5608403	no	-	ST26	0	0	0	0	-	0	-	0	-	0	-	0	-	0	-	wzi267	KL142	unknown (KL142)	?	Good	99.81%		O1/O2v1	O1ab	none	Very high	98.34%		-	-	-	-	-
KP_NORM_BLD_114473	14698	2_0_0_9_0_0_0_0_0_0	Kp2	SL526	CG12079	617	617	Klebsiella quasipneumoniae subsp. quasipneumoniae	strong	11	5187487	5187487	5675328	no	-	ST338	0	0	0	0	-	0	-	0	-	0	-	0	-	0	-	-	unknown (KL17)	unknown (K17)	?-+*	None	77.24%	KL17_05_wzb,KL17_07_wzy,KL17_08_wctR,KL17_09_wctS,KL17_10_wctT,KL17_11_wctU,KL17_12_wcaJ,KL17_13_wcmZ,KL17_14_wzx	unknown (OL102)	unknown (OL102)	-*	None	82.76%	OL102_05_wbbL,OL102_06_rhamnan,OL102_07_wzm,OL102_08_wzt	-	-	-	-	-
KP_NORM_BLD_114476	14451	1_0_434_0_0_0_0_0_0_0	Kp3	SL11166	CG12038	615	615	Klebsiella variicola subsp. variicola	strong	234	80211	299433	5873443	no	-	ST4374	0	0	0	0	-	0	-	0	-	0	-	0	-	0	-	wzi49	unknown (KL49)	unknown (K49)	?-+	None	99.80%	KL49_08_wzy,KL49_09_wcuI,KL49_12_wclW,KL49_13_wzx	O3/O3a	O3/O3a	?	Good	99.34%		-	-	-	-	-
KP_NORM_BLD_114478	14699	1_0_46_1_8_0_0_0_0_0	Kp3	SL1423	CG1423	619	619	Klebsiella variicola subsp. variicola	strong	223	155923	330491	5545275	no	-	ST1423	0	0	0	0	-	0	-	0	-	0	-	0	-	0	-	wzi38	KL38	K38	?-*	Good	97.70%	KL38_13_wckR,KL38_14,KL38_15	O5	O5	none	Very high	99.54%		-	-	-	-	-
KP_NORM_BLD_114482	14700	1_0_387_0_0_0_0_0_0_0	Kp3	SL11198	CG12080	621	621	Klebsiella variicola subsp. variicola	strong	1	5478915	5478915	5478915	no	-	ST475	0	0	0	0	-	0	-	0	-	0	-	0	-	0	-	wzi53	KL53	K53	none	Very high	99.81%		O3/O3a	O3/O3a	none	Very high	99.30%		-	-	-	-	-
KP_NORM_BLD_114484	14701	0_0_22_2_73_1_0_0_0_0	Kp1	SL17	CG20	624	624	Klebsiella pneumoniae	strong	461	126252	467580	5499523	no	-	ST20	0	0	0	0	-	0	-	0	-	0	-	0	-	0	-	wzi84	KL28	K28	?-	Good	99.16%	KL28_12_wcuE	O1/O2v2	O1ab	none	Very high	98.39%		-	-	-	-	-
KP_NORM_BLD_114487	14702;21760	0_0_84_0_5_1_0_0_0_0	Kp1	SL101	CG101	627	627	Klebsiella pneumoniae	strong	452	106281	323056	5551994	no	-	ST101	0	0	1	1	-	0	-	0	-	0	-	0	-	0	-	wzi137	KL17	K17	none	Very high	99.98%		O1/O2v1	O1ab	none	Very high	98.03%		-	-	-	-	-
KP_NORM_BLD_114491	14398	0_0_52_4_16_0_0_0_0_0	Kp1	SL2004	CG584	627	627	Klebsiella pneumoniae	strong	342	141534	404590	5657390	no	-	ST4306	0	0	0	0	-	0	-	0	-	0	-	0	-	0	-	wzi100	KL10	K10	?-	Good	96.63%	KL10_18_manC,KL10_19_manB	O3b	O3b	?-	Good	99.17%	O3b_01_manC,O3b_02_manB	-	-	-	-	-
KP_NORM_BLD_114599	12209;14781	0_0_388_1_3_0_0_0_1_0	Kp1	SL25	CG25	627	627	Klebsiella pneumoniae	strong	136	253289	441861	5471451	no	-	ST25	1	0	5	7	ybt 6; ICEKp5	63	-	0	-	0	-	0	-	0	-	wzi72	KL2	K2	?-	Good	98.41%	KL2_09,KL2_10,KL2_14_wcaJ	O1/O2v2	O1ab	?-	Good	99.21%	O1/O2v2_08_gmlC	aph3-Ia.v1*?;strA.v1^;strB.v1	-	-	-	-
KP_NORM_BLD_114603	14703	0_0_13_40_0_0_0_0_0_0	Kp1	SL34	CG12081	624	624	Klebsiella pneumoniae	strong	2	5073267	5073267	5275016	no	-	ST592	3	0	0	0	-	0	-	0	iuc 1	75	iro 1	40	rmp 1; KpVP-1	26	-	wzi206	KL57	K57	-	High	99.77%	KL57_13_vanT	O3b	O3b	none	Very high	98.95%		-	-	-	-	-
KP_NORM_BLD_114612	14704	2_1_92_0_1_0_0_0_0_0	Kp4	SL10585	CG11188	604	604	Klebsiella quasipneumoniae subsp. similipneumoniae	strong	119	293804	615064	5294337	no	-	ST2558	0	0	0	0	-	0	-	0	-	0	-	0	-	0	-	wzi525	unknown (KL107)	unknown (KL107)	?-+*	None	80.40%	KL107_05_wzb,KL107_06_wzc,KL107_07_wbaP,KL107_08,KL107_09,KL107_10,KL107_12,KL107_13,KL107_14,KL107_15	unknown (O4)	unknown (O4)	?-*	None	76.89%	O4_03_hypothetical,O4_06_glycosyltransferase	-	-	-	-	-
KP_NORM_BLD_114729	14705	0_0_220_7_17_0_0_0_0_0	Kp1	SL152	CG105	626	626	Klebsiella pneumoniae	strong	86	334664	808199	5212242	no	-	ST105	1	0	0	0	ybt 14; ICEKp5	417	-	0	-	0	-	0	-	0	-	wzi383	KL102	unknown (KL102)	?-	Good	99.25%	KL102_10	O1/O2v2	O2afg	none	Very high	98.45%		-	-	-	-	-
KP_NORM_BLD_115315	14706	0_0_131_1_93_0_0_0_0_0	Kp1	SL35	CG35	629	629	Klebsiella pneumoniae	strong	134	219898	401563	5454859	no	-	ST35	1	0	0	0	ybt 16; ICEKp12	418	-	0	-	0	-	0	-	0	-	wzi323	unknown (KL62)	unknown (K62)	?-	None	99.78%	KL62_06_wzc,KL62_09,KL62_11_wzy,KL62_12,KL62_13	O1/O2v1	O1ab	none	Very high	98.88%		-	-	-	-	-
KP_NORM_BLD_115319	14707	0_0_42_6_13_0_0_0_0_0	Kp1	SL3010	CG26	623	623	Klebsiella pneumoniae	strong	308	117114	344560	5539050	no	-	ST26	0	0	1	0	-	0	-	0	-	0	-	0	-	0	-	wzi236	unknown (KL10)	unknown (K10)	?-	None	99.48%	KL10_03_wzi,KL10_09_wclP,KL10_10_wzx,KL10_11_wcuQ,KL10_12_wcaN,KL10_13_wcuK,KL10_14_wzy	O1/O2v2	O1ab	?-	Good	99.39%	O1/O2v2_01_wzm,O1/O2v2_08_gmlC	-	-	-	-	-
KP_NORM_BLD_115323	14708	0_0_296_0_10_0_0_0_0_0	Kp1	SL215	CG215	623	623	Klebsiella pneumoniae	strong	159	126422	450733	5497341	no	-	ST215	0	0	1	0	-	0	-	0	-	0	-	0	-	0	-	wzi247	unknown (KL113)	unknown (KL113)	?-+*	None	86.69%	KL113_05_wzb,KL113_06_wzc,KL113_07_wzx,KL113_08,KL113_09,KL113_10,KL113_11_wcoS	O1/O2v1	O1ab	none	Very high	98.90%		-	-	-	-	-
KP_NORM_BLD_115327	14709	0_0_178_4_2_4_0_0_0_0	Kp1	SL461	CG461	619	619	Klebsiella pneumoniae	strong	363	54536	167947	5651146	no	-	ST461	0	0	0	0	-	0	-	0	-	0	-	0	-	0	-	wzi149	unknown (KL62)	unknown (K62)	?-	None	99.18%	KL62_06_wzc,KL62_07_wbaP,KL62_09,KL62_10,KL62_11_wzy,KL62_12,KL62_13,KL62_14,KL62_15_wzx	O1/O2v2	O1a	?-	Good	96.32%	O1/O2v2_06_wbbO,O1/O2v2_08_gmlC,O1/O2v2_09_gmlB	-	-	-	-	-
KP_NORM_BLD_115329	14357	1_0_377_0_0_0_0_0_0_0	Kp3	SL11124	CG11984	616	616	Klebsiella variicola subsp. variicola	strong	541	84954	201714	5509011	no	-	ST4171	0	0	0	0	-	0	-	0	-	0	-	0	-	0	-	wzi32	unknown (KL31)	unknown (K31)	?-*	None	90.68%	KL31_06_wzc,KL31_09_wzy,KL31_10_wcuC,KL31_18_manC	O3/O3a	O3/O3a	?-	Good	99.34%	O3/O3a_01_manC	-	-	-	-	-
KP_NORM_BLD_115332	14710	0_0_109_57_0_0_0_0_0_0	Kp1	SL37	CG12082	628	628	Klebsiella pneumoniae	strong	1	5322010	5322010	5322010	no	-	ST37	0	0	0	0	-	0	-	0	-	0	-	0	-	0	-	wzi14	KL14	K14	none	Very high	99.99%		O3b	O3b	none	Very high	99.16%		-	-	-	-	-
KP_NORM_BLD_115338	14711	0_0_400_1_6_3_0_0_0_0	Kp1	SL10	CG10	622	622	Klebsiella pneumoniae	strong	548	124601	361479	5623749	no	-	ST10	0	0	0	0	-	0	-	0	-	0	-	0	-	0	-	wzi173	unknown (KL102)	unknown (KL102)	?-	None	99.22%	KL102_08_wzy,KL102_09,KL102_10,KL102_11,KL102_13,KL102_15_wzx	O1/O2v1	O1ab	none	Very high	98.50%		-	-	-	-	-
KP_NORM_BLD_115344	14712	0_0_22_2_98_0_0_0_0_0	Kp1	SL17	CG20	626	626	Klebsiella pneumoniae	strong	208	293568	784350	5448646	no	-	ST20	0	0	0	0	-	0	-	0	-	0	-	0	-	0	-	wzi38	KL38	K38	?-	Good	98.24%	KL38_15,KL38_16_gnd	O1/O2v1	O1ab	none	Very high	98.26%		-	-	-	-	-
KP_NORM_BLD_115348	14333	2_0_148_0_*_*_*_*_*_*	Kp2	SL11111	CG11967	590	600	Klebsiella quasipneumoniae subsp. quasipneumoniae	strong	1171	39559	130828	5597728	no	-	ST4205-1LV	0	0	0	0	-	0	-	0	-	0	-	0	-	0	-	-	KL11	K11	?-	Good	99.73%	KL11_08_wzy,KL11_10_wclO	O3/O3a	O3/O3a	?-	Good	96.22%	O3/O3a_03_wzm,O3/O3a_08_wbdC	-	-	-	-	-
KP_NORM_BLD_115351	14713	0_0_22_2_82_0_0_0_0_0	Kp1	SL17	CG20	624	624	Klebsiella pneumoniae	strong	3	5361093	5361093	5636139	no	-	ST20	0	0	0	0	-	0	-	0	-	0	-	0	-	0	-	wzi84	KL28	K28	none	Very high	99.17%		O1/O2v2	O1ab	none	Very high	98.37%		-	-	-	-	-
KP_NORM_BLD_115357	14714	0_0_1_1_42_0_0_2_0_0	Kp1	SL14	CG14	626	626	Klebsiella pneumoniae	strong	240	86812	272527	5536253	no	-	ST14	0	0	6	9	-	0	-	0	-	0	-	0	-	0	-	wzi2	KL2	K2	?-	Good	99.75%	KL2_13	O1/O2v1	O1ab	none	Very high	99.99%		aadA2^;strA.v1*;strB.v1*	-	-	qnrS1	-
KP_NORM_BLD_115362	14276	1_0_371_0_0_0_0_0_0_0	Kp3	SL11080	CG11928	618	618	Klebsiella variicola subsp. variicola	strong	124	386166	668549	5614991	no	-	ST4193	0	0	1	1	-	0	-	0	-	0	-	0	-	0	-	-	KL134	unknown (KL134)	?*	Good	98.07%		O3/O3a	O3/O3a	none	Very high	99.04%		-	-	fosA7*	-	-
KP_NORM_BLD_115366	14715	0_0_109_15_8_0_0_0_0_0	Kp1	SL37	CG10094	628	628	Klebsiella pneumoniae	strong	158	320856	907432	5551530	no	-	ST37	0	0	0	0	-	0	-	0	-	0	-	0	-	0	-	wzi83	KL23	K23	none	Very high	99.90%		O1/O2v2	O2afg	none	Very high	98.50%		-	-	-	-	-
KP_NORM_BLD_115369	14716	0_0_109_1_53_0_0_0_0_0	Kp1	SL37	CG37	627	627	Klebsiella pneumoniae	strong	3	5257765	5257765	5447844	no	-	ST37	0	0	4	7	-	0	-	0	-	0	-	0	-	0	-	wzi96	KL38	K38	none	Very high	99.70%		O3b	O3b	none	Very high	99.28%		aadA2^;strA.v1^;strB.v1*	-	-	qnrS1	-
KP_NORM_BLD_115375	14717	0_0_22_2_76_0_0_0_0_0	Kp1	SL17	CG20	626	626	Klebsiella pneumoniae	strong	639	64105	214976	5374331	no	-	ST20	0	0	0	0	-	0	-	0	-	0	-	0	-	0	-	wzi84	KL28	K28	?	Good	99.17%		O1/O2v2	O1ab	none	Very high	98.37%		-	-	-	-	-
KP_NORM_BLD_115378	14718	0_0_22_2_0_0_1_0_1_0	Kp1	SL17	CG20	626	626	Klebsiella pneumoniae	strong	250	134311	377927	5674157	no	-	ST20	0	0	1	2	-	0	-	0	-	0	-	0	-	0	-	-	KL28	K28	?-	Good	99.17%	KL28_07_wckC	O1/O2v2	O1ab	none	Very high	98.37%		strA.v1;strB.v1	-	-	-	-
KP_NORM_BLD_115382	14719	0_0_249_0_9_0_0_1_0_0	Kp1	SL200	CG200	623	623	Klebsiella pneumoniae	strong	362	163436	718128	5276938	no	-	ST200	0	0	0	0	-	0	-	0	-	0	-	0	-	0	-	wzi278	unknown (KL35)	unknown (K35)	?-+	None	98.66%	KL35_07_wzy,KL35_08_wcuC,KL35_09_wckM,KL35_10_wckL,KL35_12_wzx,KL35_16_wclK,KL35_19_manB	O3b	O3b	?-	Good	99.17%	O3b_02_manB,O3b_04_wzt	-	-	-	-	-
KP_NORM_BLD_115385	14412	0_0_1119_0_0_0_0_0_0_0	Kp1	SL11150	CG12015	626	626	Klebsiella pneumoniae	strong	527	114709	310525	5274731	no	-	ST4243	0	0	0	0	-	0	-	0	-	0	-	0	-	0	-	wzi441	unknown (KL46)	unknown (K46)	?-*	None	98.76%	KL46_08_wcuD,KL46_10_wcuC,KL46_11_wcuI,KL46_12_wcuF,KL46_13_wcuV,KL46_14_wclT	O1/O2v1	O1ab	none	Very high	98.03%		-	-	-	-	-
KP_NORM_BLD_115388	14720	0_0_654_1_0_0_0_0_5_0	Kp1	SL10393	CG11519	626	626	Klebsiella pneumoniae	strong	323	134206	319442	5416835	no	-	ST515	0	0	0	0	-	0	-	0	-	0	-	0	-	0	-	wzi368	unknown (KL134)	unknown (KL134)	?-+	None	99.91%	KL134_03_wzi,KL134_06_wzc,KL134_07_wzx,KL134_08,KL134_09,KL134_10_wzy,KL134_11,KL134_12,KL134_13,KL134_14_wcaJ	O3/O3a	O3/O3a	none	Very high	98.88%		-	-	-	-	-
KP_NORM_BLD_115390	14721	0_0_169_0_6_0_0_0_0_0	Kp1	SL2791	CG2791	616	616	Klebsiella pneumoniae	strong	609	79783	408731	5712214	no	-	ST2791	0	0	0	0	-	0	-	0	-	0	-	0	-	0	-	wzi22	KL48	K48	?-*	Good	94.77%	KL48_09_wclL,KL48_11_wcqD,KL48_12_wckU	O1/O2v1	unknown (O1/O2v1)	none	Very high	97.99%		-	-	-	-	-
KP_NORM_BLD_115397	14722	0_0_1128_0_0_0_0_0_0_0	Kp1	SL11199	CG12083	622	622	Klebsiella pneumoniae	strong	377	86704	263259	5264224	no	-	ST1646	0	0	0	0	-	0	-	0	-	0	-	0	-	0	-	-	unknown (KL30)	unknown (K30)	?-+	None	99.06%	KL30_07_wcuL,KL30_08_wzx,KL30_09_wcuD,KL30_10_wzy,KL30_11_wckP,KL30_13_wckN,KL30_14,KL30_15_wcuG	O1/O2v1	O1ab	-	High	98.25%	O1/O2v1_01_wzm	-	-	-	-	-
KP_NORM_BLD_115403	14723	0_0_400_1_6_4_0_0_0_0	Kp1	SL10	CG10	617	617	Klebsiella pneumoniae	strong	400	45579	182581	5569685	no	-	ST10	0	0	0	0	-	0	-	0	-	0	-	0	-	0	-	wzi173	unknown (KL102)	unknown (KL102)	?-	None	99.09%	KL102_06_wzc,KL102_07_wbaP,KL102_08_wzy,KL102_09,KL102_10,KL102_11,KL102_12,KL102_13,KL102_14,KL102_15_wzx	O1/O2v1	O1ab	-	Good	98.48%	O1/O2v1_01_wzm	-	-	-	-	-
KP_NORM_BLD_115406	14724	0_0_131_1_1_0_0_0_1_0	Kp1	SL35	CG35	628	628	Klebsiella pneumoniae	strong	548	95146	389517	5246630	no	-	ST35-1LV	0	0	0	0	-	0	-	0	-	0	-	0	-	0	-	wzi37	unknown (KL22)	unknown (K22)	?-+	None	99.36%	KL22_06_wzc,KL22_07_wzy,KL22_08,KL22_09,KL22_10_wfeD,KL22_11_wzx,KL22_13,KL22_15_wcaJ,KL22_17	O1/O2v1	O1ab	none	Very high	98.10%		-	-	-	-	-
KP_NORM_BLD_115408	14725	0_0_117_0_4_0_0_0_0_0	Kp1	SL3676	CG3676	627	627	Klebsiella pneumoniae	strong	216	132205	333224	5187773	no	-	ST2441	0	0	0	0	-	0	-	0	-	0	-	0	-	0	-	wzi14	unknown (KL14)	unknown (K14)	?-+	None	99.74%	KL14_05_wzb,KL14_06_wzc,KL14_07,KL14_08_wzx,KL14_09,KL14_10,KL14_11,KL14_12,KL14_13,KL14_14,KL14_15,KL14_16,KL14_17_wcaJ,KL14_18_gnd,KL14_20_manB	O3b	O3b	?-	Good	99.78%	O3b_02_manB	-	-	-	-	-
KP_NORM_BLD_115411	36621	2_1_209_0_0_0_0_0_0_0	Kp4	SL11063	CG11904	610	610	Klebsiella quasipneumoniae subsp. similipneumoniae	strong	116	243796	440845	5080067	no	-	ST4223	0	0	1	1	-	0	-	0	-	0	-	0	-	0	-	wzi401	unknown (KL143)	unknown (KL143)	?-*	None	95.79%	KL143_06_wzc,KL143_08,KL143_09_wzy,KL143_12_wbaZ,KL143_15_wzx	O12	O12	none	Very high	99.09%		-	-	-	-	-
KP_NORM_BLD_115414	14726	0_0_22_69_0_0_0_0_0_0	Kp1	SL17	CG12084	624	624	Klebsiella pneumoniae	strong	206	100768	316908	5125346	no	-	ST636	0	0	0	0	-	0	-	0	-	0	-	0	-	0	-	wzi39	unknown (KL39)	unknown (K39)	?-+	None	99.59%	KL39_10_epsH,KL39_12_wzx,KL39_14,KL39_18_manC,KL39_19_manB	O3b	O3b	?-	Good	99.18%	O3b_01_manC,O3b_02_manB	-	-	-	-	-
KP_NORM_BLD_115698	14727	1_0_66_2_1_3_0_0_0_0	Kp3	SL1562	CG1562	623	623	Klebsiella variicola subsp. variicola	strong	114	292749	763562	5523048	no	-	ST1562	0	0	0	0	-	0	-	0	-	0	-	0	-	0	-	wzi454	unknown (KL114)	unknown (KL114)	?-+	Low	97.36%	KL114_08_wzy,KL114_17_manC,KL114_18_manB	O3/O3a	O3/O3a	?-	Good	99.28%	O3/O3a_01_manC,O3/O3a_02_manB	-	-	-	-	-
KP_NORM_BLD_115706	14728	1_0_80_0_8_0_0_0_0_0	Kp3	SL641	CG641	620	620	Klebsiella variicola subsp. variicola	strong	4	5523301	5523301	5702890	no	-	ST641	0	0	0	0	-	0	-	0	-	0	-	0	-	0	-	wzi38	KL38	K38	*	Very high	97.74%		O5	O5	none	Very high	99.57%		-	-	-	-	-
KP_NORM_BLD_115734	14729	0_0_654_1_0_0_0_0_4_0	Kp1	SL10393	CG11519	627	627	Klebsiella pneumoniae	strong	163	361509	931350	5453276	no	-	ST515	0	0	0	0	-	0	-	0	-	0	-	0	-	0	-	wzi368	KL134	unknown (KL134)	?-	Good	99.94%	KL134_06_wzc	O3/O3a	O3/O3a	none	Very high	98.87%		-	-	-	-	-
KP_NORM_BLD_115743	14730	0_0_654_1_0_0_0_0_1_0	Kp1	SL10393	CG11519	627	627	Klebsiella pneumoniae	strong	135	738298	1199177	5363291	no	-	ST515	0	0	0	0	-	0	-	0	-	0	-	0	-	0	-	wzi368	KL134	unknown (KL134)	none	Very high	99.94%		O3/O3a	O3/O3a	none	Very high	98.88%		-	-	-	-	-
KP_NORM_BLD_115749	14731	1_0_31_6_1_1_0_0_0_0	Kp3	SL1875	CG11503	620	620	Klebsiella variicola subsp. variicola	strong	191	193741	516754	6007682	no	-	ST360	0	0	0	0	-	0	-	0	-	0	-	0	-	0	-	wzi53	KL53	K53	?-+	Good	99.98%	KL53_10_wzy,KL53_18_manB	O3/O3a	O3/O3a	?-	Good	99.34%	O3/O3a_02_manB	-	-	-	-	-
KP_NORM_BLD_115754	14732	0_0_109_8_30_0_0_0_1_0	Kp1	SL37	CG3796	628	628	Klebsiella pneumoniae	strong	107	265146	606815	5387645	no	-	ST37	0	0	1	0	-	0	-	0	-	0	-	0	-	0	-	wzi262	KL21	K21	?-+	Good	99.83%	KL21_18_manB	O3b	O3b	?-	Good	99.31%	O3b_02_manB	-	-	-	-	-
KP_NORM_BLD_115757	14733	0_0_281_0_3_0_2_0_0_0	Kp1	SL160	CG160	629	629	Klebsiella pneumoniae	strong	103	459034	577452	5438910	no	-	ST160	1	0	0	0	ybt 9; ICEKp3	419	-	0	-	0	-	0	-	0	-	wzi149	KL62	K62	?-	Good	99.84%	KL62_12	O1/O2v1	O1ab	none	Very high	98.86%		-	-	-	-	-
KP_NORM_BLD_115760	14734	0_0_158_8_25_2_0_0_0_0	Kp1	SL45	CG45	629	629	Klebsiella pneumoniae	strong	111	315862	853056	5242264	no	-	ST45	1	0	0	0	ybt 10; ICEKp4	80	-	0	-	0	-	0	-	0	-	-	unknown (KL52)	unknown (K52)	?-+	None	98.11%	KL52_01_galF,KL52_02_cpsACP,KL52_03_wzi,KL52_04_wza,KL52_05_wzb,KL52_06_wzc	unknown (OL13)	unknown (O13)	?-+*	None	94.45%	OL13_05_wbbL,OL13_06_wzm	-	-	-	-	-
KP_NORM_BLD_115763	14735;21785	0_0_181_0_15_0_0_0_0_0	Kp1	SL133	CG133	625	625	Klebsiella pneumoniae	strong	184	149686	482908	5503248	no	-	ST2127	0	0	0	0	-	0	-	0	-	0	-	0	-	0	-	wzi47	KL47	K47	?-	Good	99.98%	KL47_11_wzy	O1/O2v1	O1ab	?-	Good	98.33%	O1/O2v1_06_wbbO	-	-	-	-	-
KP_NORM_BLD_115771	14736	0_0_101_0_4_0_0_0_0_0	Kp1	SL664	CG664	626	626	Klebsiella pneumoniae	strong	113	279038	679244	5518266	no	-	ST664	0	0	0	0	-	0	-	0	-	0	-	0	-	0	-	wzi62	KL62	K62	?-	Good	99.81%	KL62_13	O1/O2v1	O1ab	none	Very high	97.89%		-	-	-	-	-
KP_NORM_BLD_115781	14268	0_0_22_2_103_0_0_0_0_0	Kp1	SL17	CG20	625	625	Klebsiella pneumoniae	strong	114	368833	927483	5202001	no	-	ST4285	0	0	0	0	-	0	-	0	-	0	-	0	-	0	-	wzi84	KL28	K28	?-	Good	99.16%	KL28_07_wckC,KL28_08_wcuC,KL28_10_wzy	O1/O2v2	O1ab	none	Very high	98.38%		-	-	-	-	-
KP_NORM_BLD_115796	14468	0_0_1109_0_0_0_0_0_0_0	Kp1	SL11174	CG12049	628	628	Klebsiella pneumoniae	strong	4	5219081	5219081	5467020	no	-	ST4024	0	0	0	0	-	0	-	0	-	0	-	0	-	0	-	wzi149	KL62	K62	none	Very high	99.90%		O1/O2v1	O1ab	none	Very high	98.86%		-	-	-	-	-
KP_NORM_BLD_115802	14737	0_0_131_1_79_0_0_0_0_0	Kp1	SL35	CG35	627	627	Klebsiella pneumoniae	strong	151	195412	455721	5639370	no	-	ST35	1	0	0	0	ybt 8; ICEKp3	420	-	0	-	0	-	0	-	0	-	wzi37	KL22	K22	?-	Good	99.48%	KL22_07_wzy,KL22_09,KL22_10_wfeD	O1/O2v1	O1ab	none	Very high	98.11%		-	-	-	-	-
KP_NORM_BLD_115811	14738	0_0_220_7_18_0_0_0_0_0	Kp1	SL152	CG105	627	627	Klebsiella pneumoniae	strong	150	356111	635149	5420361	no	-	ST105	0	0	0	0	-	0	-	0	-	0	-	0	-	0	-	wzi383	unknown (KL102)	unknown (KL102)	?-	None	99.17%	KL102_08_wzy,KL102_09,KL102_11,KL102_12,KL102_13,KL102_14,KL102_15_wzx	O1/O2v2	O2afg	?-	Good	98.44%	O1/O2v2_01_wzm,O1/O2v2_08_gmlC	-	-	-	-	-
KP_NORM_BLD_1159	14739	1_0_31_0_2_0_0_0_0_0	Kp3	SL1875	CG3977	620	620	Klebsiella variicola subsp. variicola	strong	126	166689	390908	5329709	no	-	ST3977	0	0	0	0	-	0	-	0	-	0	-	0	-	0	-	wzi184	unknown (KL45)	unknown (K45)	?-+	None	93.51%	KL45_05_wzb,KL45_06_wzc,KL45_08_wcaJ,KL45_09_wcuP,KL45_10_wclI,KL45_11_wzy,KL45_13_wzx	O3/O3a	O3/O3a	none	Very high	99.32%		-	-	-	-	-
KP_NORM_BLD_115981	14740	0_0_91_0_0_3_0_0_0_0	Kp1	SL359	CG359	627	627	Klebsiella pneumoniae	strong	245	153894	349489	5458324	no	-	ST359	0	0	0	0	-	0	-	0	-	0	-	0	-	0	-	wzi236	KL10	K10	?-	Good	99.56%	KL10_06_wzc,KL10_12_wcaN	O1/O2v2	O1ab	none	Very high	99.41%		-	-	-	-	-
KP_NORM_BLD_115984	14741	0_0_1187_0_0_0_0_0_0_0	Kp1	SL11200	CG12085	608	608	Klebsiella pneumoniae	strong	96	396449	729881	5213393	no	-	ST292	0	0	0	0	-	0	-	0	-	0	-	0	-	0	-	wzi366	KL133	unknown (KL133)	?-+	Good	99.91%	KL133_07_wzy,KL133_19_ugd	O1/O2v1	O2a	none	Very high	98.81%		-	-	-	-	-
KP_NORM_BLD_115987	14653;14742;21790	0_0_907_0_0_0_0_0_1_0	Kp1	SL10833	CG11492	628	628	Klebsiella pneumoniae	strong	258	183530	402750	5639160	no	-	ST1114	0	0	0	0	-	0	-	0	-	0	-	0	-	0	-	-	KL105	unknown (KL105)	?-	Good	99.53%	KL105_13	O3b	O3b	none	Very high	99.26%		-	-	-	-	-
KP_NORM_BLD_115993	14744	0_0_91_4_2_0_0_0_0_0	Kp1	SL359	CG12086	621	621	Klebsiella pneumoniae	strong	309	96022	274755	5604779	no	-	ST359	0	0	0	0	-	0	-	0	-	0	-	0	-	0	-	wzi236	KL10	K10	?	Good	99.56%		O1/O2v2	unknown (O1/O2v2)	?-	Good	99.41%	O1/O2v2_09_gmlB	-	-	-	-	-
KP_NORM_BLD_116099	14295	0_0_1092_0_0_0_0_0_0_0	Kp1	SL11091	CG11942	627	627	Klebsiella pneumoniae	strong	810	52934	284874	5499736	no	-	ST4290	0	0	0	0	-	0	-	0	-	0	-	0	-	0	-	wzi356	KL117	unknown (KL117)	?-	Good	99.57%	KL117_03_wzi	O1/O2v2	O2afg	-	High	98.34%	O1/O2v2_09_gmlB	-	-	-	-	-
KP_NORM_BLD_1162	14745	0_0_407_1_0_0_0_0_0_0	Kp1	SL198	CG198	626	626	Klebsiella pneumoniae	strong	148	304213	624977	5447690	no	-	ST198	0	0	0	0	-	0	-	0	-	0	-	0	-	0	-	wzi8	KL8	K8	?-	Good	99.85%	KL8_07_wzy,KL8_13_wcsL	O1/O2v2	O1ab	none	Very high	98.44%		-	-	-	-	-
KP_NORM_BLD_116218	14746	0_0_63_0_2_0_0_0_0_0	Kp1	SL1574	CG1574	626	626	Klebsiella pneumoniae	strong	404	108862	388639	5883260	no	-	ST1574	0	0	0	0	-	0	-	0	-	0	-	0	-	0	-	wzi354	KL114	unknown (KL114)	none	Very high	99.17%		O3b	O3b	none	Very high	98.67%		-	-	-	-	-
KP_NORM_BLD_116220	14747	0_0_1_1_42_0_0_1_0_0	Kp1	SL14	CG14	621	621	Klebsiella pneumoniae	strong	176	108642	356691	5477918	no	-	ST14	0	0	0	0	-	0	-	0	-	0	-	0	-	0	-	wzi2	KL2	K2	none	Very high	99.75%		O1/O2v1	O1ab	none	Very high	99.99%		-	-	-	-	-
KP_NORM_BLD_116223	14748	1_0_111_4_1_0_0_0_0_0	Kp3	SL3699	CG3699	621	621	Klebsiella variicola subsp. variicola	strong	260	107074	299240	5775612	no	-	ST3919	0	0	0	0	-	0	-	0	-	0	-	0	-	0	-	-	KL60	K60	?	Good	99.01%		O5	O5	none	Very high	99.42%		-	-	-	-	-
KP_NORM_BLD_116226	14308	0_0_42_6_0_1_0_1_0_0	Kp1	SL3010	CG26	625	625	Klebsiella pneumoniae	strong	278	141737	629800	5521585	no	-	ST4273	0	0	0	0	-	0	-	0	-	0	-	0	-	0	-	wzi236	KL10	K10	none	Very high	99.57%		O1/O2v2	O1ab	none	Very high	99.41%		-	-	-	-	-
KP_NORM_BLD_116229	14749	2_1_58_0_0_1_0_0_0_0	Kp4	SL1224	CG1224	609	609	Klebsiella quasipneumoniae subsp. similipneumoniae	strong	194	142793	463388	5355687	no	-	ST1224	0	0	0	0	-	0	-	0	-	0	-	0	-	0	-	wzi60	KL60	K60	?-+	Good	97.54%	KL60_19_manB	O5	O5	?-*	Good	94.12%	O5_02_manB	-	-	-	-	-
KP_NORM_BLD_116231	14750	0_0_54_7_0_0_0_0_0_0	Kp1	SL628	CG12087	628	628	Klebsiella pneumoniae	strong	169	114754	402581	5394676	no	-	ST628	0	0	0	0	-	0	-	0	-	0	-	0	-	0	-	-	KL114	unknown (KL114)	?	Good	99.13%		O3b	O3b	none	Very high	98.68%		-	-	-	-	-
KP_NORM_BLD_116234	14751	0_0_400_0_2_0_0_0_0_0	Kp1	SL10	CG10	627	627	Klebsiella pneumoniae	strong	222	108788	276086	5395148	no	-	ST10-1LV	0	0	1	0	-	0	-	0	-	0	-	0	-	0	-	wzi98	KL122	unknown (KL122)	none	Very high	99.90%		O1/O2v2	O1ab	none	Very high	98.53%		-	-	-	-	-
KP_NORM_BLD_116236	14752	0_0_227_8_0_0_0_0_0_0	Kp1	SL1626	CG12088	623	623	Klebsiella pneumoniae	strong	188	128637	270660	5110820	no	-	ST788	0	0	1	1	-	0	-	0	-	0	-	0	-	0	-	-	KL20	K20	?-	Good	98.61%	KL20_16_manC	O3/O3a	O3/O3a	?-*	Good	95.77%	O3/O3a_01_manC	-	-	-	-	-
KP_NORM_BLD_116239	14753	0_0_109_1_8_0_0_1_0_0	Kp1	SL37	CG37	627	627	Klebsiella pneumoniae	strong	1	5315962	5315962	5315962	no	-	ST37	0	0	0	0	-	0	-	0	-	0	-	0	-	0	-	wzi96	KL38	K38	none	Very high	99.70%		O3b	O3b	none	Very high	99.30%		-	-	-	-	-
KP_NORM_BLD_116241	36622	0_0_1428_0_0_1_0_0_0_0	Kp1	SL11502	CG12681	627	627	Klebsiella pneumoniae	strong	1	5334129	5334129	5334129	no	-	ST4252	0	0	0	0	-	0	-	0	-	0	-	0	-	0	-	wzi5	KL5	K5	*	Very high	99.00%		O3/O3a	O3/O3a	*	Very high	95.52%		-	-	-	-	-
KP_NORM_BLD_116244	14754	0_0_122_1_3_0_0_0_0_0	Kp1	SL661	CG10003	624	624	Klebsiella pneumoniae	strong	155	222644	472941	5364895	no	-	ST661	1	0	0	0	ybt 4; plasmid	421	-	0	-	0	-	0	-	0	-	wzi27	KL27	K27	none	Very high	99.98%		O1/O2v2	O2afg	none	Very high	98.44%		-	-	-	-	-
KP_NORM_BLD_116247	36623	0_0_1315_0_1_0_0_0_0_0	Kp1	SL11503	CG12682	616	616	Klebsiella pneumoniae	strong	464	131147	424738	5185003	no	-	ST4382	0	0	0	0	-	0	-	0	-	0	-	0	-	0	-	-	KL55	K55	*	Very high	96.16%		O1/O2v1	O2a	none	Very high	98.80%		-	-	-	-	-
KP_NORM_BLD_116250	14755	0_0_22_2_106_0_0_0_0_0	Kp1	SL17	CG20	626	626	Klebsiella pneumoniae	strong	272	293564	871426	5670509	no	-	ST20	0	0	0	0	-	0	-	0	-	0	-	0	-	0	-	wzi84	KL28	K28	none	Very high	99.18%		O1/O2v2	O1ab	none	Very high	98.39%		-	-	-	-	-
KP_NORM_BLD_116252	14459	1_0_369_0_0_0_0_0_0_0	Kp3	SL11170	CG12045	618	618	Klebsiella variicola subsp. variicola	strong	161	107062	362527	5427381	no	-	ST4396	0	0	0	0	-	0	-	0	-	0	-	0	-	0	-	wzi324	KL63	K63	?-	Good	95.92%	KL63_09_wzx	O5	O5	?	Good	99.49%		-	-	-	-	-
KP_NORM_BLD_116255	14756	0_0_158_0_0_1_0_0_0_0	Kp1	SL45	CG10255	627	627	Klebsiella pneumoniae	strong	183	165966	382126	5365465	no	-	ST485	0	0	0	0	-	0	-	0	-	0	-	0	-	0	-	wzi5	KL5	K5	*	Very high	99.19%		O3b	O3b	none	Very high	99.56%		-	-	-	-	-
KP_NORM_BLD_116257	14757	0_0_250_10_0_0_0_0_0_0	Kp1	SL292	CG12089	628	628	Klebsiella pneumoniae	strong	123	280241	473913	5154532	no	-	ST469	0	0	0	0	-	0	-	0	-	0	-	0	-	0	-	wzi12	KL12	K12	none	Very high	99.43%		O3b	O3b	none	Very high	99.15%		-	-	-	-	-
KP_NORM_BLD_116338	14758	0_0_931_2_0_0_0_0_0_0	Kp1	SL10870	CG12090	626	626	Klebsiella pneumoniae	strong	106	204574	601291	5215958	no	-	ST3175	0	0	0	0	-	0	-	0	-	0	-	0	-	0	-	-	unknown (KL30)	unknown (K30)	?-+*	None	96.61%	KL30_08_wzx,KL30_10_wzy,KL30_14,KL30_15_wcuG	O1/O2v2	O2afg	none	Very high	98.53%		-	-	-	-	-
KP_NORM_BLD_116348	14408	1_0_360_0_0_0_0_0_0_0	Kp3	SL11148	CG12013	623	623	Klebsiella variicola subsp. variicola	strong	90	364752	595156	5343257	no	-	ST4076	0	0	0	0	-	0	-	0	-	0	-	0	-	0	-	wzi61	KL55	K55	?-	Good	99.69%	KL55_12_wcpJ	O3/O3a	O3/O3a	none	Very high	99.06%		-	-	-	-	-
KP_NORM_BLD_116351	14759	0_0_301_0_1_0_0_0_0_0	Kp1	SL942	CG942	627	627	Klebsiella pneumoniae	strong	161	145655	436353	5227291	no	-	ST942	0	0	1	0	-	0	-	0	-	0	-	0	-	0	-	wzi87	unknown (KL21)	unknown (K21)	?-	None	99.37%	KL21_08_wzy,KL21_14_wcaL,KL21_15_wzx,KL21_17_manC	O3b	O3b	?-	Good	99.08%	O3b_01_manC	-	-	-	-	-
KP_NORM_BLD_116354	14760	0_0_907_0_0_0_0_0_2_0	Kp1	SL10833	CG11492	627	627	Klebsiella pneumoniae	strong	414	116185	248010	5407926	no	-	ST1114	0	0	0	0	-	0	-	0	-	0	-	0	-	0	-	-	unknown (KL105)	unknown (KL105)	?-	None	99.51%	KL105_11,KL105_13,KL105_14_wzx,KL105_15,KL105_16	O3b	O3b	none	Very high	99.26%		-	-	-	-	-
KP_NORM_BLD_116361	14422	0_0_131_12_0_0_0_0_0_0	Kp1	SL35	CG12023	629	629	Klebsiella pneumoniae	strong	165	211746	450399	5670857	no	-	ST4284	0	0	1	1	-	0	-	0	-	0	-	0	-	0	-	wzi95	KL20	K20	?-	Good	99.95%	KL20_08_wzy	O1/O2v1	unknown (O1/O2v1)	none	Very high	98.97%		-	-	-	-	-
KP_NORM_BLD_116364	14761	0_0_29_9_24_0_0_0_0_0	Kp1	SL268	CG268	626	626	Klebsiella pneumoniae	strong	156	233417	627974	5390201	no	-	ST268	0	0	0	0	-	0	-	0	-	0	-	0	-	0	-	wzi95	KL20	K20	?-	Good	99.95%	KL20_09,KL20_10_wcaN	O1/O2v1	O2a	none	Very high	98.97%		-	-	-	-	-
KP_NORM_BLD_116367	14479	1_0_315_0_0_0_0_0_0_0	Kp3	SL11179	CG12055	619	619	Klebsiella variicola subsp. variicola	strong	157	209911	497545	5951889	no	-	ST4403	0	0	0	0	-	0	-	0	-	0	-	0	-	0	-	wzi210	KL103	unknown (KL103)	none	Very high	99.93%		O3/O3a	O3/O3a	none	Very high	99.38%		-	-	-	-	-
KP_NORM_BLD_116371	14762	0_0_308_8_0_0_0_1_0_0	Kp1	SL1628	CG12091	628	628	Klebsiella pneumoniae	strong	152	350436	649973	5369399	no	-	ST187	0	0	1	0	-	0	-	0	-	0	-	0	-	0	-	wzi419	KL7	K7	?-	Good	98.49%	KL7_08_wckC	O1/O2v2	O2afg	none	Very high	98.36%		-	-	-	-	-
KP_NORM_BLD_116378	14415	0_0_1069_0_0_0_0_0_0_0	Kp1	SL11152	CG12018	627	627	Klebsiella pneumoniae	strong	1	5215640	5215640	5215640	no	-	ST4283	0	0	0	0	-	0	-	0	-	0	-	0	-	0	-	wzi451	KL145	unknown (KL145)	-+*	Good	93.92%	KL145_02_cpsACP,KL145_11_wckF	O4	O4	none	Very high	99.71%		-	-	-	-	-
KP_NORM_BLD_116386	14764	0_0_22_2_97_0_0_0_0_0	Kp1	SL17	CG20	627	627	Klebsiella pneumoniae	strong	164	293567	1009020	5387716	no	-	ST20	0	0	0	0	-	0	-	0	-	0	-	0	-	0	-	wzi38	KL38	K38	none	Very high	98.24%		O1/O2v1	O1ab	none	Very high	98.28%		-	-	-	-	-
KP_NORM_BLD_116389	14765	0_0_213_0_6_0_0_0_0_0	Kp1	SL104	CG104	627	627	Klebsiella pneumoniae	strong	110	331627	705896	5365720	no	-	ST104	0	0	0	0	-	0	-	0	-	0	-	0	-	0	-	wzi102	KL31	K31	?	Good	98.98%		O3b	O3b	?	Good	99.78%		-	-	-	-	-
KP_NORM_BLD_116392	14766	0_0_197_0_0_0_3_0_0_0	Kp1	SL147	CG147	613	613	Klebsiella pneumoniae	strong	3	5206636	5206636	5257007	no	-	ST273	0	0	4	3	-	0	-	0	-	0	-	0	-	0	-	wzi174	KL74	K74	none	Very high	98.95%		O3b	O3b	-*	High	91.68%	O3b_08_wbdC	-	-	-	-	-
KP_NORM_BLD_116398	14767	0_0_1029_0_0_1_0_0_0_0	Kp1	SL11196	CG12075	629	629	Klebsiella pneumoniae	strong	168	215360	511794	5550687	no	-	ST3067	0	0	0	0	-	0	-	0	-	0	-	0	-	0	-	wzi324	KL63	K63	?	Good	96.05%		O3b	O3b	none	Very high	99.26%		-	-	-	-	-
KP_NORM_BLD_116404	36512	1_0_362_2_0_0_0_0_0_0	Kp3	SL11127	CG13288	621	621	Klebsiella variicola subsp. variicola	strong	393	100956	286055	5542799	no	-	ST2606	0	0	0	0	-	0	-	0	-	0	-	0	-	0	-	wzi32	KL31	K31	?-+*	Good	90.55%	KL31_19_manB	O3/O3a	O3/O3a	?-	Good	99.27%	O3/O3a_02_manB	-	-	-	-	-
KP_NORM_BLD_116407	14768	1_0_80_0_9_0_0_0_0_0	Kp3	SL641	CG641	620	620	Klebsiella variicola subsp. variicola	strong	185	218199	543775	5910615	no	-	ST641	0	0	0	0	-	0	-	0	-	0	-	0	-	0	-	wzi201	KL60	K60	?-	Good	99.04%	KL60_08_wcqW,KL60_10_wbaZ,KL60_13_wcqY	O5	O5	none	Very high	99.61%		-	-	-	-	-
KP_NORM_BLD_116410	14769	0_0_91_0_0_0_5_0_0_0	Kp1	SL359	CG359	627	627	Klebsiella pneumoniae	strong	248	120538	347165	5542162	no	-	ST359	0	0	1	2	-	0	-	0	-	0	-	0	-	0	-	wzi236	KL10	K10	?-	Good	99.56%	KL10_13_wcuK	O1/O2v2	O1ab	none	Very high	99.41%		strA.v1;strB.v1	-	-	-	-
KP_NORM_BLD_116413	14770	0_0_384_3_0_0_0_0_0_0	Kp1	SL60	CG12092	626	626	Klebsiella pneumoniae	strong	95	371909	812761	5185145	no	-	ST60	1	0	0	0	ybt 2; ICEKp1	422	-	0	-	0	iro 3 (truncated)	7	rmp 3; ICEKp1	47	-	wzi5	KL5	K5	none	Very high	99.97%		O1/O2v1	O1ab	none	Very high	98.11%		-	-	-	-	-
KP_NORM_BLD_116436	14771	1_0_66_3_2_0_0_0_0_0	Kp3	SL1562	CG10578	622	622	Klebsiella variicola subsp. variicola	strong	206	125053	285432	5673523	no	-	ST1562	0	0	0	0	-	0	-	0	-	0	-	0	-	0	-	wzi66	KL19	K19	none	Very high	99.52%		O3/O3a	O3/O3a	none	Very high	99.50%		-	-	-	-	-
KP_NORM_BLD_116439	14772	0_0_138_0_0_1_0_0_0_0	Kp1	SL465	CG465	628	628	Klebsiella pneumoniae	strong	294	81069	228578	5567738	no	-	ST465	0	0	0	0	-	0	-	0	-	0	-	0	-	0	-	wzi115	KL54	K54	none	Very high	99.94%		O1/O2v2	O1ab	none	Very high	99.14%		-	-	-	-	-
KP_NORM_BLD_116441	14773	0_0_308_8_0_0_0_0_0_0	Kp1	SL1628	CG12091	627	627	Klebsiella pneumoniae	strong	258	299912	468009	5412721	no	-	ST187	0	0	1	0	-	0	-	0	-	0	-	0	-	0	-	wzi419	KL7	K7	none	Very high	98.49%		O1/O2v2	O2afg	none	Very high	98.36%		-	-	-	-	-
KP_NORM_BLD_116444	14774	0_0_395_0_10_0_0_0_0_0	Kp1	SL86	CG86	621	621	Klebsiella pneumoniae	strong	330	85058	232831	5490425	no	-	ST86-1LV	3	0	0	0	-	0	-	0	iuc 1	1	iro 1	1	rmp 1; KpVP-1	26	rmpA2_9*-47%	wzi2	KL2	K2	?	Good	99.93%		O1/O2v1	O1ab	none	Very high	98.46%		-	-	-	-	-
KP_NORM_BLD_116446	14775	0_0_211_0_13_0_0_0_0_0	Kp1	SL70	CG70	627	627	Klebsiella pneumoniae	strong	255	160065	394617	5598727	no	-	ST70	0	0	0	0	-	0	-	0	-	0	-	0	-	0	-	wzi162	KL122	unknown (KL122)	none	Very high	99.95%		O1/O2v2	O1ab	none	Very high	98.51%		-	-	-	-	-
KP_NORM_BLD_116489	36624	2_0_171_0_0_0_0_0_0_0	Kp2	SL11780	CG13301	604	604	Klebsiella quasipneumoniae subsp. quasipneumoniae	strong	110	390586	685832	5284358	no	-	ST4349	0	0	0	0	-	0	-	0	-	0	-	0	-	0	-	-	KL124	unknown (KL124)	*	Very high	95.96%		O3/O3a	O3/O3a	none	Very high	96.09%		-	-	-	-	-
KP_NORM_BLD_1165	14776	1_0_41_1_1_0_0_0_0_0	Kp3	SL596	CG10069	617	617	Klebsiella variicola subsp. variicola	strong	154	108057	319263	5444273	no	-	ST596	0	0	0	0	-	0	-	0	-	0	-	0	-	0	-	wzi35	unknown (KL35)	unknown (K35)	?-*	None	95.56%	KL35_07_wzy,KL35_08_wcuC,KL35_10_wckL,KL35_11_wcuQ,KL35_12_wzx,KL35_16_wclK	O3/O3a	O3/O3a	none	Very high	99.21%		-	-	-	-	-
KP_NORM_BLD_116554	14777	0_0_105_18_1_0_0_0_0_0	Kp1	SL258	CG10811	619	619	Klebsiella pneumoniae	strong	185	166126	415171	5403726	no	-	ST11	0	0	0	0	-	0	-	0	-	0	-	0	-	0	-	wzi96	KL38	K38	none	Very high	99.97%		O3b	O3b	none	Very high	99.18%		-	-	-	-	-
KP_NORM_BLD_116562	14778	0_0_22_12_0_1_1_0_0_0	Kp1	SL17	CG1123	624	624	Klebsiella pneumoniae	strong	210	188697	326541	5437847	no	-	ST17	0	0	0	0	-	0	-	0	-	0	-	0	-	0	-	wzi186	KL2	K2	?-	Good	98.72%	KL2_14_wcaJ	O1/O2v2	O2afg	none	Very high	99.48%		-	-	-	-	-
KP_NORM_BLD_116566	14779	0_0_907_0_0_0_0_0_3_0	Kp1	SL10833	CG11492	627	627	Klebsiella pneumoniae	strong	2	5344919	5344919	5570657	no	-	ST1114	0	0	2	4	-	0	-	0	-	0	-	0	-	0	-	-	KL105	unknown (KL105)	none	Very high	99.53%		O3b	O3b	none	Very high	99.26%		strA.v1;strB.v1	-	-	-	-
KP_NORM_BLD_116570	14780	0_0_248_1_1_0_0_0_0_0	Kp1	SL1373	CG1373	621	621	Klebsiella pneumoniae	strong	1	5172703	5172703	5172703	no	-	ST1664	0	0	0	0	-	0	-	0	-	0	-	0	-	0	-	wzi25	KL25	K25	-	High	99.80%	KL25_09_wfeD	O3/O3a	O3/O3a	none	Very high	97.45%		-	-	-	-	-
KP_NORM_BLD_116574	14282;21820	0_0_951_0_0_0_0_0_0_0	Kp1	SL11086	CG11934	628	628	Klebsiella pneumoniae	strong	108	325297	643412	5232606	no	-	ST4232	0	0	0	0	-	0	-	0	-	0	-	0	-	0	-	wzi173	unknown (KL102)	unknown (KL102)	?-	Low	99.19%	KL102_08_wzy,KL102_09	O1/O2v2	O2afg	none	Very high	98.42%		-	-	-	-	-
KP_NORM_BLD_116578	14781	0_0_388_1_3_0_0_0_1_0	Kp1	SL25	CG25	626	626	Klebsiella pneumoniae	strong	152	253289	440081	5665041	no	-	ST25	1	0	2	2	ybt 6; ICEKp5	63	-	0	-	0	-	0	-	0	-	wzi72	KL2	K2	?-	Good	98.34%	KL2_14_wcaJ	O1/O2v2	O1ab	none	Very high	99.19%		aph3-Ia.v1*?	-	-	-	-
KP_NORM_BLD_116585	14782	0_0_233_0_10_0_0_0_0_0	Kp1	SL134	CG134	625	625	Klebsiella pneumoniae	strong	4	5524773	5524773	5590577	no	-	ST134	0	0	0	0	-	0	-	0	-	0	-	0	-	0	-	wzi168	KL60	K60	*	Very high	97.75%		O3/O3a	O3/O3a	none	Very high	98.77%		-	-	-	-	-
KP_NORM_BLD_116589	14784	0_0_148_0_1_0_0_0_0_0	Kp1	SL1411	CG10107	627	627	Klebsiella pneumoniae	strong	179	155525	468414	5233265	no	-	ST1411	0	0	0	0	-	0	-	0	-	0	-	0	-	0	-	wzi46	KL61	K61	?-+	Good	96.56%	KL61_10_wclP,KL61_11_wzx,KL61_17_manC	O5	O5	?-*	Good	94.46%	O5_01_manC	-	-	-	-	-
KP_NORM_BLD_116592	14786	1_0_5_0_1_0_0_0_0_0	Kp3	SL1915	CG1915	623	623	Klebsiella variicola subsp. variicola	strong	200	271380	912194	5528205	no	-	ST1915	0	0	0	0	-	0	-	0	-	0	-	0	-	0	-	-	unknown (KL60)	unknown (K60)	?-	None	99.01%	KL60_07_wzy,KL60_13_wcqY,KL60_18_manC,KL60_19_manB	O3/O3a	O3/O3a	?-	Good	99.19%	O3/O3a_01_manC,O3/O3a_02_manB	-	-	-	-	-
KP_NORM_BLD_116598	14787	0_0_194_2_0_0_0_0_0_0	Kp1	SL378	CG378	628	628	Klebsiella pneumoniae	strong	190	147520	372108	5244847	no	-	ST378	0	0	5	5	-	0	-	0	-	0	-	0	-	0	-	-	unknown (KL46)	unknown (K46)	?-+*	None	98.78%	KL46_11_wcuI,KL46_12_wcuF,KL46_13_wcuV,KL46_14_wclT,KL46_18_manC,KL46_19_manB	O3b	O3b	?-	Good	99.16%	O3b_01_manC,O3b_02_manB	aadA2^	-	-	qnrS1	-
KP_NORM_BLD_1166	14788	0_0_109_27_7_0_0_0_0_0	Kp1	SL37	CG10134	625	625	Klebsiella pneumoniae	strong	168	151344	368261	5400814	no	-	ST37	0	0	0	0	-	0	-	0	-	0	-	0	-	0	-	wzi50	unknown (KL15)	unknown (K15)	?-	None	99.79%	KL15_08_wceN,KL15_10_wcsR,KL15_11_wcaN,KL15_12_wzy,KL15_13_wckI,KL15_14_wzx	O4	O4	?-	Good	99.71%	O4_06_glycosyltransferase	-	-	-	-	-
KP_NORM_BLD_116604	14789	0_0_197_0_35_0_0_0_0_0	Kp1	SL147	CG147	626	626	Klebsiella pneumoniae	strong	148	199024	925074	5393698	no	-	ST273	1	0	7	12	ybt 14; ICEKp5	382	-	0	-	0	-	0	-	0	-	wzi114	KL177	unknown (KL177)	?-	Good	99.36%	KL177_07,KL177_12,KL177_23_rmlD	OL13	O13	?-*	Good	94.84%	OL13_03_rfbD	aac(6')-Ib-cr.v2;aadA16*;aph3-Ia.v1*?;strA.v1*;strB.v1*	-	-	qnrB6^	-
KP_NORM_BLD_1169	14790	0_0_212_2_0_0_0_0_0_0	Kp1	SL2958	CG2958	627	627	Klebsiella pneumoniae	strong	163	145970	431158	5248454	no	-	ST70	1	0	0	0	ybt 15; ICEKp11	423	-	0	-	0	-	0	-	0	-	-	unknown (KL39)	unknown (K39)	?-	None	99.50%	KL39_07,KL39_08_wzy,KL39_09_mshA,KL39_11_epsJ,KL39_13,KL39_14,KL39_19_manB	O3b	O3b	?-	Good	99.19%	O3b_02_manB	-	-	-	-	-
KP_NORM_BLD_117477	14791	0_0_122_0_29_0_1_0_0_0	Kp1	SL661	CG661	625	625	Klebsiella pneumoniae	strong	2	5219512	5219512	5382863	no	-	ST661	0	0	0	0	-	0	-	0	-	0	-	0	-	0	-	wzi27	KL27	K27	none	Very high	99.98%		O1/O2v2	O2afg	none	Very high	98.44%		-	-	-	-	-
KP_NORM_BLD_117483	14792	0_0_388_1_3_0_0_3_0_0	Kp1	SL25	CG25	626	626	Klebsiella pneumoniae	strong	136	239662	415681	5432656	no	-	ST25	1	0	5	7	ybt 6; ICEKp5 (truncated)	63-1LV	-	0	-	0	-	0	-	0	-	wzi72	KL2	K2	none	Very high	98.41%		O1/O2v2	O1ab	none	Very high	99.20%		aph3-Ia.v1*?;strA.v1^;strB.v1	-	-	-	-
KP_NORM_BLD_117487	14238	2_1_209_0_0_0_0_0_0_0	Kp4	SL11063	CG11904	611	611	Klebsiella quasipneumoniae subsp. similipneumoniae	strong	73	472064	1846171	5181703	no	-	ST4223	0	0	1	1	-	0	-	0	-	0	-	0	-	0	-	wzi401	KL143	unknown (KL143)	*	Very high	95.91%		O12	O12	none	Very high	99.09%		-	-	-	-	-
KP_NORM_BLD_117493	14793	1_0_20_0_4_0_0_0_0_0	Kp3	SL767	CG767	621	621	Klebsiella variicola subsp. variicola	strong	88	337654	541671	5528761	no	-	ST767	0	0	0	0	-	0	-	0	-	0	-	0	-	0	-	wzi469	KL35	K35	?*	Good	95.86%		O3/O3a	O3/O3a	none	Very high	99.34%		-	-	-	-	-
KP_NORM_BLD_117503	14794	0_0_13_8_2_2_0_0_0_0	Kp1	SL34	CG10062	625	625	Klebsiella pneumoniae	strong	250	200344	370497	5590088	no	-	ST643	0	0	0	0	-	0	-	0	-	0	-	0	-	0	-	wzi149	KL62	K62	?-	Good	99.32%	KL62_12	O1/O2v2	O1ab	?	Good	98.48%		-	-	-	-	-
KP_NORM_BLD_117512	14795	0_0_249_1_0_0_1_0_0_0	Kp1	SL200	CG966	629	629	Klebsiella pneumoniae	strong	102	328986	743406	5189545	no	-	ST966	0	0	0	0	-	0	-	0	-	0	-	0	-	0	-	-	KL123	unknown (KL123)	?-*	Good	95.00%	KL123_12_wzx	O3b	O3b	none	Very high	99.24%		-	-	-	-	-
KP_NORM_BLD_117519	14796	0_0_131_1_1_5_0_0_0_0	Kp1	SL35	CG35	627	627	Klebsiella pneumoniae	strong	195	255326	494029	5533123	no	-	ST35	0	0	0	0	-	0	-	0	-	0	-	0	-	0	-	wzi37	unknown (KL22)	unknown (K22)	?-+	None	99.43%	KL22_06_wzc,KL22_07_wzy,KL22_08,KL22_09,KL22_10_wfeD,KL22_13,KL22_14,KL22_15_wcaJ,KL22_17	O1/O2v1	O1ab	none	Very high	98.10%		-	-	-	-	-
KP_NORM_BLD_117525	14797	1_0_121_9_1_0_0_0_0_0	Kp3	SL10012	CG10058	620	620	Klebsiella variicola subsp. variicola	strong	109	314394	690424	5608658	no	-	ST197	0	0	0	0	-	0	-	0	-	0	-	0	-	0	-	-	KL9	K9	?-*	Good	96.65%	KL9_08	O3/O3a	O3/O3a	none	Very high	98.63%		-	-	-	-	-
KP_NORM_BLD_117530	14796;14798	0_0_131_1_1_5_0_0_0_0	Kp1	SL35	CG35	628	628	Klebsiella pneumoniae	strong	177	251942	465207	5534483	no	-	ST35	0	0	0	0	-	0	-	0	-	0	-	0	-	0	-	wzi37	unknown (KL22)	unknown (K22)	?-+	None	99.45%	KL22_06_wzc,KL22_07_wzy,KL22_11_wzx,KL22_17	O1/O2v1	O1ab	none	Very high	98.11%		-	-	-	-	-
KP_NORM_BLD_117537	14797	1_0_121_9_1_0_0_0_0_0	Kp3	SL10012	CG10058	620	620	Klebsiella variicola subsp. variicola	strong	97	339082	690405	5606155	no	-	ST197	0	0	0	0	-	0	-	0	-	0	-	0	-	0	-	-	KL9	K9	?-*	Good	96.62%	KL9_10,KL9_13_wzx	O3/O3a	O3/O3a	none	Very high	98.63%		-	-	-	-	-
KP_NORM_BLD_117546	14799	1_0_80_0_0_4_0_0_0_0	Kp3	SL641	CG641	618	618	Klebsiella variicola subsp. variicola	strong	172	171044	473765	5898109	no	-	ST641	0	0	0	0	-	0	-	0	-	0	-	0	-	0	-	wzi201	unknown (KL60)	unknown (K60)	?-	None	98.76%	KL60_08_wcqW,KL60_11_wcaJ,KL60_12_wcqX,KL60_16	O5	O5	none	Very high	99.61%		-	-	-	-	-
KP_NORM_BLD_117562	14800	0_0_105_0_3_0_1_44_0_0	Kp1	SL258	CG340	627	627	Klebsiella pneumoniae	strong	188	191898	457042	5559617	no	-	ST11	0	0	7	13	-	0	-	0	-	0	-	0	-	0	-	wzi75	KL105	unknown (KL105)	?-	Good	100.00%	KL105_11,KL105_13	O1/O2v2	O2afg	none	Very high	98.44%		aac(3)-IV;aadA2;aadA^;aph(4)-Ia;strA.v1;strB.v1	-	-	-	-
KP_NORM_BLD_117566	14378;21831	0_0_109_27_9_0_0_0_0_0	Kp1	SL37	CG10134	627	627	Klebsiella pneumoniae	strong	162	205938	428600	5463784	no	-	ST4300	0	0	0	0	-	0	-	0	-	0	-	0	-	0	-	wzi50	unknown (KL15)	unknown (K15)	?-	None	99.77%	KL15_08_wceN,KL15_09_wceM,KL15_13_wckI,KL15_14_wzx	O4	O4	?-	Good	99.69%	O4_01_hydrolase,O4_03_hypothetical	-	-	-	-	-
KP_NORM_BLD_117571	14465	0_0_1126_0_1_0_0_0_0_0	Kp1	SL11090	CG11940	626	626	Klebsiella pneumoniae	strong	237	240140	770538	5994663	no	-	ST4242	1	0	0	0	ybt 16; ICEKp12	424	-	0	-	0	-	0	-	0	-	wzi8	unknown (KL8)	unknown (K8)	?-	None	99.83%	KL8_07_wzy,KL8_09_wcsH,KL8_12_wcsK,KL8_13_wcsL	O1/O2v1	O1ab	none	Very high	98.05%		-	-	-	-	-
KP_NORM_BLD_117577	14801	0_0_22_37_5_0_0_0_0_0	Kp1	SL17	CG10407	626	626	Klebsiella pneumoniae	strong	115	416290	707596	5381680	no	-	ST636	0	0	0	0	-	0	-	0	-	0	-	0	-	0	-	wzi56	KL55	K55	*	Very high	96.23%		O5	O5	*	High	94.20%		-	-	-	-	-
KP_NORM_BLD_117583	14662;14802;16087	0_0_178_4_21_0_0_0_1_0	Kp1	SL461	CG461	624	624	Klebsiella pneumoniae	strong	338	158948	384005	5586771	no	-	ST461	0	0	0	0	-	0	-	0	-	0	-	0	-	0	-	wzi133	KL25	K25	?-	Good	98.52%	KL25_08_wzy,KL25_09_wfeD	O1/O2v1	O1ab	none	Very high	98.46%		-	-	-	-	-
KP_NORM_BLD_12765	14405	1_0_376_0_0_0_0_0_0_0	Kp3	SL11146	CG12011	621	621	Klebsiella variicola subsp. variicola	strong	123	437979	655447	5311463	no	-	ST4154	0	0	0	0	-	0	-	0	-	0	-	0	-	0	-	wzi35	KL35	K35	?-+*	Good	95.85%	KL35_19_manB	O3/O3a	O3/O3a	?-	Good	99.37%	O3/O3a_02_manB	-	-	-	-	-
KP_NORM_BLD_12768	14803	1_0_146_0_0_1_0_0_0_0	Kp3	SL10052	CG10318	624	624	Klebsiella variicola subsp. variicola	strong	174	181022	970566	5596940	no	-	ST318	0	0	0	0	-	0	-	0	-	0	-	0	-	0	-	wzi38	KL38	K38	?*	Good	97.74%		O5	O5	none	Very high	99.56%		-	-	-	-	-
KP_NORM_BLD_12769	36521	2_0_169_0_0_0_0_0_0_0	Kp2	SL11772	CG13289	610	610	Klebsiella quasipneumoniae subsp. quasipneumoniae	strong	164	391984	741603	5475743	no	-	ST440	0	0	0	0	-	0	-	0	-	0	-	0	-	0	-	wzi425	KL127	unknown (KL127)	?-*	Good	94.61%	KL127_16_rmlA,KL127_18_rmlC	OL103	unknown (OL103)	?-	Good	98.55%	OL103_06_wbbL	-	-	-	-	-
KP_NORM_BLD_12850	14804	0_0_109_23_15_0_0_0_0_0	Kp1	SL37	CG3648	627	627	Klebsiella pneumoniae	strong	1	5380178	5380178	5380178	no	-	ST37	0	0	0	0	-	0	-	0	-	0	-	0	-	0	-	wzi50	KL15	K15	none	Very high	99.66%		O4	O4	none	Very high	99.71%		-	-	-	-	-
KP_NORM_BLD_12851	14805	0_0_429_0_60_1_0_0_0_0	Kp1	SL23	CG23	627	627	Klebsiella pneumoniae	strong	153	139959	357865	5600083	no	-	ST23	5	0	0	0	ybt 1; ICEKp10	47-1LV	clb 2	29	iuc 1	1	iro 1	2	rmp 1; KpVP-1 (truncated)	61-1LV	-	wzi1	KL1	K1	?-	Good	99.98%	KL1_07_wzx,KL1_08_wclY,KL1_09_wzy	O1/O2v2	O1ab	none	Very high	99.13%		-	-	-	-	-
KP_NORM_BLD_12876	14806	0_0_76_0_1_0_0_0_0_0	Kp1	SL968	CG968	626	626	Klebsiella pneumoniae	strong	114	266091	469675	5385687	no	-	ST968	0	0	0	0	-	0	-	0	-	0	-	0	-	0	-	wzi5	KL5	K5	?-	Good	99.97%	KL5_07	O1/O2v1	O1ab	none	Very high	98.10%		-	-	-	-	-
KP_NORM_BLD_12877	14807	0_0_169_0_5_0_0_0_0_0	Kp1	SL2791	CG2791	627	627	Klebsiella pneumoniae	strong	261	127088	314229	5742630	no	-	ST2791	0	0	0	0	-	0	-	0	-	0	-	0	-	0	-	wzi22	KL48	K48	*	High	94.76%		O1/O2v1	O1ab	none	Very high	98.00%		-	-	-	-	-
KP_NORM_BLD_12878	14808	1_0_71_3_1_0_0_0_0_0	Kp3	SL344	CG10556	620	620	Klebsiella variicola subsp. variicola	strong	540	74621	256211	5758690	no	-	ST3570	0	0	0	0	-	0	-	0	-	0	-	0	-	0	-	-	KL7	K7	?-*	Good	95.36%	KL7_07_wcuE,KL7_08_wckC	O3/O3a	O3/O3a	none	Very high	99.17%		-	-	-	-	-
KP_NORM_BLD_12880	14809	0_0_75_0_11_1_0_0_0_0	Kp1	SL290	CG290	627	627	Klebsiella pneumoniae	strong	105	355847	885231	5153950	no	-	ST290	0	0	0	0	-	0	-	0	-	0	-	0	-	0	-	wzi21	KL21	K21	?*	Good	98.56%		O1/O2v1	O1ab	none	Very high	98.11%		-	-	-	-	-
KP_NORM_BLD_12881	14810	2_1_2_2_1_0_0_0_0_0	Kp4	SL334	CG334	610	610	Klebsiella quasipneumoniae subsp. similipneumoniae	strong	218	119572	345120	5440843	no	-	ST334	0	0	0	0	-	0	-	0	-	0	-	0	-	0	-	wzi436	KL28	K28	?-*	Good	91.24%	KL28_06_wzc,KL28_07_wckC,KL28_17_manC	O5	O5	?-*	Good	94.83%	O5_01_manC	-	-	-	-	-
KP_NORM_BLD_12882	14811	0_0_42_16_2_0_0_0_0_0	Kp1	SL3010	CG10182	624	624	Klebsiella pneumoniae	strong	193	165592	409435	5411927	no	-	ST26	0	0	0	0	-	0	-	0	-	0	-	0	-	0	-	wzi25	KL25	K25	?-	Good	99.85%	KL25_08_wzy,KL25_09_wfeD,KL25_12_wzx	O1/O2v2	O1ab	?	Good	99.39%		-	-	-	-	-
KP_NORM_BLD_12930	14812;21837	0_0_374_1_2_0_0_0_0_0	Kp1	SL405	CG2286	625	625	Klebsiella pneumoniae	strong	185	209937	561206	5472513	no	-	ST2286	0	0	0	0	-	0	-	0	-	0	-	0	-	0	-	wzi100	unknown (KL10)	unknown (K10)	?-	None	96.93%	KL10_09_wclP,KL10_10_wzx,KL10_12_wcaN,KL10_18_manC,KL10_19_manB	O3b	O3b	?-	Good	99.13%	O3b_01_manC,O3b_02_manB	-	-	-	-	-
KP_NORM_BLD_12931	14813	0_0_42_14_2_0_2_0_0_0	Kp1	SL3010	CG704	622	622	Klebsiella pneumoniae	strong	189	178499	560795	5577293	no	-	ST704	1	0	0	0	ybt 14; ICEKp5	425	-	0	-	0	-	0	-	0	-	wzi7	KL7	K7	?-	Good	98.49%	KL7_02_cpsACP,KL7_08_wckC,KL7_12_wclS	O1/O2v1	O1ab	none	Very high	98.62%		-	-	-	-	-
KP_NORM_BLD_12932	14814	0_0_42_50_0_0_0_0_0_0	Kp1	SL3010	CG12093	624	624	Klebsiella pneumoniae	strong	232	156473	688411	5710493	no	-	ST240	0	0	0	0	-	0	-	0	-	0	-	0	-	0	-	wzi236	KL10	K10	?-	Good	99.99%	KL10_07_wbaP,KL10_13_wcuK,KL10_15_wcsO	O1/O2v2	O1ab	?-*	Good	96.48%	O1/O2v2_06_wbbO	-	-	-	-	-
KP_NORM_BLD_12934	14815	1_0_31_2_1_0_0_0_0_0	Kp3	SL1875	CG10083	619	619	Klebsiella variicola subsp. variicola	strong	2	5465346	5465346	5626390	no	-	ST360	0	0	0	0	-	0	-	0	-	0	-	0	-	0	-	wzi53	KL53	K53	none	Very high	99.97%		O3/O3a	O3/O3a	none	Very high	99.33%		-	-	-	-	-
KP_NORM_BLD_12935	14816	1_0_432_0_0_0_0_0_0_0	Kp3	SL11201	CG12094	619	619	Klebsiella variicola subsp. variicola	strong	129	266776	494224	5458969	no	-	ST2738	0	0	0	0	-	0	-	0	-	0	-	0	-	0	-	-	KL149	unknown (KL149)	?*	Good	96.04%		O3/O3a	O3/O3a	none	Very high	99.32%		-	-	-	-	-
KP_NORM_BLD_12936	14817	0_0_127_0_1_0_0_0_0_0	Kp1	SL6	CG3829	624	624	Klebsiella pneumoniae	strong	260	144909	462069	5598607	no	-	ST3829	0	0	0	0	-	0	-	0	-	0	-	0	-	0	-	wzi7	unknown (KL7)	unknown (K7)	?-	None	98.47%	KL7_08_wckC,KL7_10_wzy,KL7_11_wckD,KL7_14_wzx	O1/O2v1	O1ab	none	Very high	98.61%		-	-	-	-	-
KP_NORM_BLD_12937	14818	0_0_91_0_12_0_0_0_0_0	Kp1	SL359	CG359	615	615	Klebsiella pneumoniae	strong	243	96021	261384	5085896	no	-	ST359	0	0	0	0	-	0	-	0	-	0	-	0	-	0	-	wzi24	KL24	K24	?-	Good	99.96%	KL24_13_wcuG	O1/O2v1	O2a	?-	Good	98.41%	O1/O2v1_04_glf	-	-	-	-	-
KP_NORM_BLD_12938	14819	0_0_434_0_3_1_0_0_0_0	Kp1	SL321	CG321	625	625	Klebsiella pneumoniae	strong	168	204280	581945	5477944	no	-	ST321	0	0	0	0	-	0	-	0	-	0	-	0	-	0	-	wzi131	KL3	K3	?-	Good	99.62%	KL3_11,KL3_12	O1/O2v2	O2afg	none	Very high	98.54%		-	-	-	-	-
KP_NORM_BLD_12939	14309	0_0_1139_0_0_0_0_0_0_0	Kp1	SL11096	CG11948	626	626	Klebsiella pneumoniae	strong	124	184871	482448	5310710	no	-	ST4234	0	0	1	1	-	0	-	0	-	0	-	0	-	0	-	wzi45	KL45	K45	?-	Good	98.43%	KL45_10_wclI	O1/O2v2	O1ab	none	Very high	98.48%		-	-	-	-	-
KP_NORM_BLD_12943	14304	1_0_307_0_1_0_0_0_0_0	Kp3	SL11093	CG11945	619	619	Klebsiella variicola subsp. variicola	strong	118	356908	1153730	5524055	no	-	ST4315	1	0	0	0	ybt 21; ICEKp11	426	-	0	-	0	-	0	-	0	-	-	KL43	K43	?-+*	Good	98.51%	KL43_15_wcpZ,KL43_17_manC	O3/O3a	O3/O3a	?-	Good	99.23%	O3/O3a_01_manC	-	-	-	-	-
KP_NORM_BLD_12945	14820	0_0_29_0_0_0_2_0_0_0	Kp1	SL268	CG36	627	627	Klebsiella pneumoniae	strong	185	189144	421753	5581435	no	-	ST2599	0	0	0	0	-	0	-	0	-	0	-	0	-	0	-	wzi27	unknown (KL27)	unknown (K27)	?-	Low	99.98%	KL27_09_wckS,KL27_11_wzy,KL27_16_wctF	O1/O2v2	O2afg	none	Very high	98.44%		-	-	-	-	-
KP_NORM_BLD_12946	14385	1_0_426_0_0_0_0_0_0_0	Kp3	SL11136	CG11999	620	620	Klebsiella variicola subsp. variicola	strong	121	248698	724481	5514521	no	-	ST4348	0	0	0	0	-	0	-	0	-	0	-	0	-	0	-	wzi359	unknown (KL121)	unknown (KL121)	?-+	None	99.26%	KL121_07_wzx,KL121_08_wclT,KL121_09_wzy,KL121_11_wcqS,KL121_18_wcaJ,KL121_19,KL121_20_wcsO,KL121_22_manC,KL121_23_manB	O5	O5	?-	Good	99.55%	O5_01_manC,O5_02_manB	-	-	-	-	-
KP_NORM_BLD_12948	14821	1_0_219_1_2_0_0_0_0_0	Kp3	SL10181	CG11542	618	618	Klebsiella variicola subsp. variicola	strong	179	150581	450141	6019760	no	-	ST3084	0	0	0	0	-	0	-	0	-	0	-	0	-	0	-	wzi188	unknown (KL125)	unknown (KL125)	?-	None	99.98%	KL125_09_wzy,KL125_12_wcaG,KL125_13_wcuH,KL125_15	O5	O5	none	Very high	99.52%		-	-	-	-	-
KP_NORM_BLD_13117	14303	0_0_1058_0_0_0_0_0_0_0	Kp1	SL11092	CG11944	623	623	Klebsiella pneumoniae	strong	134	321391	558772	5331242	no	-	ST4328	0	0	2	2	-	0	-	0	-	0	-	0	-	0	-	-	KL123	unknown (KL123)	?-*	Good	95.18%	KL123_09_wzy,KL123_12_wzx	O3/O3a	O3/O3a	*	Very high	95.52%		-	-	-	qnrS1	-
KP_NORM_BLD_13121	14822	0_0_137_4_0_1_0_0_0_0	Kp1	SL29	CG10164	627	627	Klebsiella pneumoniae	strong	159	311436	596310	5534104	no	-	ST29	0	0	0	0	-	0	-	0	-	0	-	0	-	0	-	wzi354	KL114	unknown (KL114)	?-	Good	99.18%	KL114_09_wciP,KL114_11_wcqZ,KL114_13	O1/O2v2	O1ab	none	Very high	99.41%		-	-	-	-	-
KP_NORM_BLD_13122	14823	0_0_19_1_6_0_0_0_0_0	Kp1	SL889	CG889	627	627	Klebsiella pneumoniae	strong	112	353964	601225	5442178	no	-	ST889	1	0	0	0	ybt 9; ICEKp3	183	-	0	-	0	-	0	-	0	-	wzi117	KL54	K54	none	Very high	99.49%		O1/O2v1	O1ab	none	Very high	98.18%		-	-	-	-	-
KP_NORM_BLD_13123	14824	0_0_179_0_12_0_0_0_0_0	Kp1	SL188	CG188	627	627	Klebsiella pneumoniae	strong	3	5302499	5302499	5309799	no	-	ST188	0	0	0	0	-	0	-	0	-	0	-	0	-	0	-	wzi31	KL31	K31	none	Very high	99.48%		O3b	O3b	-	High	98.84%	O3b_05_wbdD	-	-	-	-	-
KP_NORM_BLD_13124	14232	0_0_1158_0_0_0_0_0_0_0	Kp1	SL11060	CG11901	628	628	Klebsiella pneumoniae	strong	161	258418	443693	5486025	no	-	ST4263	1	0	0	0	ybt 10; ICEKp4	427	-	0	-	0	-	0	-	0	-	wzi219	unknown (KL25)	unknown (K25)	?-	None	99.11%	KL25_08_wzy,KL25_09_wfeD,KL25_11_wcuB,KL25_12_wzx	O5	O5	*	High	94.31%		-	-	-	-	-
KP_NORM_BLD_13125	14825	0_0_54_6_2_0_0_0_0_0	Kp1	SL628	CG11143	628	628	Klebsiella pneumoniae	strong	125	314479	1029603	5411838	no	-	ST628	0	0	0	0	-	0	-	0	-	0	-	0	-	0	-	wzi114	KL177	unknown (KL177)	?-+	Good	99.96%	KL177_14_wzx,KL177_19_manC,KL177_20_manB	O3b	O3b	?-	Good	99.26%	O3b_01_manC,O3b_02_manB,O3b_08_wbdC	-	-	-	-	-
KP_NORM_BLD_13127	14826	1_0_80_0_0_3_5_0_0_0	Kp3	SL641	CG641	619	619	Klebsiella variicola subsp. variicola	strong	4	5567709	5567709	5802815	no	-	ST641	0	0	0	0	-	0	-	0	-	0	-	0	-	0	-	wzi201	KL60	K60	none	Very high	99.05%		O5	O5	-	High	99.61%	O5_08_wbdC	-	-	-	-	-
KP_NORM_BLD_13128	14827	0_0_117_0_3_0_0_0_0_0	Kp1	SL3676	CG3676	628	628	Klebsiella pneumoniae	strong	189	295062	594596	5392084	no	-	ST2441	0	0	0	0	-	0	-	0	-	0	-	0	-	0	-	wzi14	KL14	K14	?-+	Good	99.86%	KL14_08_wzx,KL14_19_manC,KL14_20_manB	O3b	O3b	?-	Good	99.73%	O3b_01_manC,O3b_02_manB	-	-	-	-	-
KP_NORM_BLD_13129	14828	0_0_127_10_1_1_0_0_0_0	Kp1	SL6	CG10691	627	627	Klebsiella pneumoniae	strong	7	5210170	5210170	5522794	no	-	ST950	0	0	0	0	-	0	-	0	-	0	-	0	-	0	-	wzi7	KL7	K7	none	Very high	98.53%		O1/O2v1	O1ab	none	Very high	98.62%		-	-	-	-	-
KP_NORM_BLD_13130	14829	1_0_41_0_0_2_0_0_0_0	Kp3	SL596	CG10039	621	621	Klebsiella variicola subsp. variicola	strong	120	329554	501733	5492557	no	-	ST596	0	0	0	0	-	0	-	0	-	0	-	0	-	0	-	wzi184	unknown (KL45)	unknown (K45)	-+	Low	93.90%	KL45_05_wzb,KL45_06_wzc	O3/O3a	O3/O3a	none	Very high	99.25%		-	-	-	-	-
KP_NORM_BLD_13131	14830	1_0_81_1_0_1_1_0_0_0	Kp3	SL250	CG10029	622	622	Klebsiella variicola subsp. variicola	strong	204	162659	468546	5776094	no	-	ST250	0	0	0	0	-	0	-	0	-	0	-	0	-	0	-	wzi100	KL10	K10	?-+	Good	96.71%	KL10_13_wcuK,KL10_15_wcsO,KL10_19_manB	O3/O3a	O3/O3a	?-	Good	97.98%	O3/O3a_02_manB	-	-	-	-	-
KP_NORM_BLD_13133	14831	0_0_42_16_1_0_1_0_0_0	Kp1	SL3010	CG10182	625	625	Klebsiella pneumoniae	strong	157	202749	434206	5458135	no	-	ST26	0	0	0	0	-	0	-	0	-	0	-	0	-	0	-	wzi267	KL142	unknown (KL142)	?-	Good	99.82%	KL142_11_wzy	O1/O2v1	O1ab	none	Very high	98.34%		-	-	-	-	-
KP_NORM_BLD_13135	14832	0_0_35_4_4_0_0_0_0_0	Kp1	SL27	CG11529	628	628	Klebsiella pneumoniae	strong	286	102473	283497	5583929	no	-	ST27	0	0	0	0	-	0	-	0	-	0	-	0	-	0	-	wzi25	unknown (KL25)	unknown (K25)	?-	Low	99.84%	KL25_08_wzy,KL25_09_wfeD,KL25_12_wzx	O1/O2v2	O1ab	?	Good	99.39%		-	-	-	-	-
KP_NORM_BLD_13137	14833	1_0_66_12_0_0_0_0_0_0	Kp3	SL1562	CG12095	623	623	Klebsiella variicola subsp. variicola	strong	436	125795	421646	5766482	no	-	ST1562	0	0	0	0	-	0	-	0	-	0	-	0	-	0	-	wzi320	unknown (KL61)	unknown (K61)	?-+	None	99.64%	KL61_07_wclQ,KL61_09_wzy,KL61_10_wclP,KL61_11_wzx,KL61_12_wcqZ,KL61_13_wcuK,KL61_18_manB	O3/O3a	O3/O3a	?-	Good	99.32%	O3/O3a_02_manB,O3/O3a_08_wbdC	-	-	-	-	-
KP_NORM_BLD_13138	14834	1_0_80_0_0_3_6_0_0_0	Kp3	SL641	CG641	619	619	Klebsiella variicola subsp. variicola	strong	210	161969	433500	5933546	no	-	ST641	0	0	1	2	-	0	-	0	-	0	-	0	-	0	-	wzi201	unknown (KL60)	unknown (K60)	?-	None	98.97%	KL60_06_wzc,KL60_08_wcqW,KL60_11_wcaJ,KL60_12_wcqX,KL60_13_wcqY,KL60_14_wcuH	O5	O5	none	Very high	99.61%		strA.v1;strB.v1	-	-	-	-
KP_NORM_BLD_13139	14832	0_0_35_4_4_0_0_0_0_0	Kp1	SL27	CG11529	628	628	Klebsiella pneumoniae	strong	266	115948	283497	5585472	no	-	ST27	0	0	1	0	-	0	-	0	-	0	-	0	-	0	-	wzi25	KL25	K25	?-	Good	99.86%	KL25_08_wzy,KL25_09_wfeD	O1/O2v2	O1ab	none	Very high	99.39%		-	-	-	-	-
KP_NORM_BLD_13372	14835;14879	0_0_3_0_12_0_0_0_0_0	Kp1	SL322	CG322	627	627	Klebsiella pneumoniae	strong	335	289322	1059481	5699488	no	-	ST322	0	0	0	0	-	0	-	0	-	0	-	0	-	0	-	wzi50	KL17	K17	none	Very high	98.53%		O4	O4	none	Very high	99.76%		-	-	-	-	-
KP_NORM_BLD_13373	14836	0_0_910_0_2_0_0_0_0_0	Kp1	SL10783	CG11422	627	627	Klebsiella pneumoniae	strong	172	299026	512785	5673797	no	-	ST1873	1	0	1	0	ybt 25; ICEKp2	428	-	0	-	0	-	0	-	0	-	wzi84	KL28	K28	none	Very high	99.45%		O1/O2v1	O2a	none	Very high	98.87%		-	-	-	-	-
KP_NORM_BLD_13374	14837	0_0_22_52_5_0_0_0_0_0	Kp1	SL17	CG10985	626	626	Klebsiella pneumoniae	strong	213	363116	1227199	5569116	no	-	ST22	0	0	0	0	-	0	-	0	-	0	-	0	-	0	-	wzi349	KL147	unknown (KL147)	none	Very high	99.99%		O1/O2v2	O2afg	none	Very high	98.42%		-	-	-	-	-
KP_NORM_BLD_13375	14838	0_0_0_0_2_0_0_118_0_0	Kp1	SL15	CG15	629	629	Klebsiella pneumoniae	strong	6	5260848	5260848	5566104	no	-	ST15	0	0	2	2	-	0	-	0	-	0	-	0	-	0	-	wzi24	KL24	K24	-	Good	99.99%	KL24_13_wcuG,KL24_14_wzy	O1/O2v1	O1ab	none	Very high	98.52%		strA.v1;strB.v1	-	-	-	-
KP_NORM_BLD_13376	14839	0_0_331_0_1_0_0_0_0_0	Kp1	SL1193	CG1193	629	629	Klebsiella pneumoniae	strong	209	302240	905727	5515239	no	-	ST1193	0	0	0	0	-	0	-	0	-	0	-	0	-	0	-	wzi22	KL22	K22	none	Perfect	100.00%		O1/O2v1	O2a	none	Very high	98.69%		-	-	-	-	-
KP_NORM_BLD_13377	36625	2_1_241_0_0_0_0_0_0_0	Kp4	SL11781	CG13302	611	611	Klebsiella quasipneumoniae subsp. similipneumoniae	strong	1	5085062	5085062	5085062	no	-	ST4217	0	0	1	1	-	0	-	0	-	0	-	0	-	0	-	-	KL21	K21	*	Very high	96.81%		O3/O3a	O3/O3a	none	Very high	96.02%		-	-	fosA7*	-	-
KP_NORM_BLD_13378	14840	0_0_178_4_2_1_3_1_1_0	Kp1	SL461	CG461	625	625	Klebsiella pneumoniae	strong	205	204604	501276	5634809	no	-	ST461	0	0	0	0	-	0	-	0	-	0	-	0	-	0	-	wzi149	KL62	K62	?-	Good	99.32%	KL62_12	O1/O2v2	unknown (O1/O2v2)	none	Very high	98.48%		-	-	-	-	-
KP_NORM_BLD_13379	14841	0_0_400_1_6_6_0_0_0_0	Kp1	SL10	CG10	625	625	Klebsiella pneumoniae	strong	4	5373551	5373551	5732075	no	-	ST10	0	0	0	0	-	0	-	0	-	0	-	0	-	0	-	wzi173	KL102	unknown (KL102)	none	Very high	99.28%		O1/O2v1	O1ab	none	Very high	98.54%		-	-	-	-	-
KP_NORM_BLD_13380	14225	0_0_46_26_0_0_0_0_0_0	Kp1	SL76	CG11897	627	627	Klebsiella pneumoniae	strong	6	5290279	5290279	5734326	no	-	ST4327	0	0	5	5	-	0	-	0	-	0	-	0	-	0	-	wzi59	KL3	K3	none	Very high	99.59%		O1/O2v2	O2afg	none	Very high	98.40%		aadA1.v1^	-	-	-	-
KP_NORM_BLD_13381	14842	0_0_22_2_85_0_0_0_0_0	Kp1	SL17	CG20	627	627	Klebsiella pneumoniae	strong	161	311240	979059	5559762	no	-	ST20	0	0	0	0	-	0	-	0	-	0	-	0	-	0	-	wzi84	KL28	K28	?	Good	99.18%		O1/O2v2	O1ab	none	Very high	98.39%		-	-	-	-	-
KP_NORM_BLD_13382	14843	0_0_42_35_2_0_0_0_0_0	Kp1	SL3010	CG11498	623	623	Klebsiella pneumoniae	strong	5	5207570	5207570	5428738	no	-	ST26	0	0	0	0	-	0	-	0	-	0	-	0	-	0	-	wzi84	KL28	K28	none	Very high	99.19%		unknown (O1/O2v1)	unknown (O1ab)	?-	None	97.74%	O1/O2v1_02_wzt,O1/O2v1_05_wbbN,O1/O2v1_06_wbbO,O1/O2v1_07_kfoC	-	-	-	-	-
KP_NORM_BLD_13383	14844	0_0_437_0_2_0_0_0_0_0	Kp1	SL3370	CG3370	625	625	Klebsiella pneumoniae	strong	1	5383757	5383757	5383757	no	-	ST3370	1	0	0	0	ybt 24; ICEKp16	403	-	0	-	0	-	0	-	0	-	wzi39	KL39	K39	none	Very high	99.53%		O5	O5	*	High	94.27%		-	-	-	-	-
KP_NORM_BLD_13386	14845	0_0_42_19_2_0_0_0_0_0	Kp1	SL3010	CG10281	625	625	Klebsiella pneumoniae	strong	232	160889	342811	5413872	no	-	ST240	0	0	0	0	-	0	-	0	-	0	-	0	-	0	-	wzi321	KL61	K61	?-	Good	96.56%	KL61_12_wcqZ	O1/O2v1	O1ab	none	Very high	98.60%		-	-	-	-	-
KP_NORM_BLD_13387	14846	1_0_288_1_0_0_0_0_0_0	Kp3	SL10761	CG12096	621	621	Klebsiella variicola subsp. variicola	strong	144	223260	611357	5519199	no	-	ST1984	0	0	0	0	-	0	-	0	-	0	-	0	-	0	-	wzi32	KL31	K31	?-*	Good	90.70%	KL31_18_manC,KL31_19_manB	O3/O3a	O3/O3a	?-	Good	98.78%	O3/O3a_01_manC,O3/O3a_02_manB	-	-	-	-	-
KP_NORM_BLD_13388	14387	0_0_1046_0_0_0_0_0_0_0	Kp1	SL11138	CG12001	629	629	Klebsiella pneumoniae	strong	106	407773	830093	5284798	no	-	ST4233	0	0	0	0	-	0	-	0	-	0	-	0	-	0	-	wzi150	KL46	K46	?-+	Good	99.16%	KL46_18_manC,KL46_19_manB	O3b	O3b	?-	Good	99.29%	O3b_01_manC,O3b_02_manB	-	-	-	-	-
KP_NORM_BLD_1339	14847	1_0_15_0_3_0_0_0_0_0	Kp3	SL595	CG3950	620	620	Klebsiella variicola subsp. variicola	strong	1	5527376	5527376	5527376	no	-	ST595	0	0	0	0	-	0	-	0	-	0	-	0	-	0	-	wzi251	KL16	K16	-*	High	97.32%	KL16_07_wzx	O5	O5	none	Very high	99.60%		-	-	-	-	-
KP_NORM_BLD_1341	14848;21848	0_0_109_14_7_0_0_0_0_0	Kp1	SL37	CG10226	627	627	Klebsiella pneumoniae	strong	168	212097	813797	5607269	no	-	ST37	0	0	0	0	-	0	-	0	-	0	-	0	-	0	-	wzi123	KL136	unknown (KL136)	none	Very high	99.90%		O1/O2v2	O1ab	none	Very high	98.53%		-	-	-	-	-
KP_NORM_BLD_1342	14849;21849	0_0_137_11_19_1_0_0_0_0	Kp1	SL29	CG711	626	626	Klebsiella pneumoniae	strong	121	388206	905643	5474838	no	-	ST29	1	0	0	0	ybt 10; ICEKp4	429	-	0	-	0	-	0	-	0	-	wzi115	KL54	K54	?	Good	99.93%		O1/O2v2	O1ab	none	Very high	99.16%		-	-	-	-	-
KP_NORM_BLD_1344	14850	0_0_53_12_0_0_0_0_0_0	Kp1	SL611	CG12097	628	628	Klebsiella pneumoniae	strong	79	377169	852706	5379303	no	-	ST3070	0	0	0	0	-	0	-	0	-	0	-	0	-	0	-	wzi178	KL166	unknown (KL166)	none	Very high	99.24%		O3b	O3b	none	Very high	99.23%		-	-	-	-	-
KP_NORM_BLD_1345	14851	1_0_1_10_0_0_0_0_0_0	Kp3	SL919	CG12098	625	625	Klebsiella variicola subsp. variicola	strong	121	418714	875203	5671110	no	-	ST919	0	0	0	0	-	0	-	0	-	0	-	0	-	0	-	wzi188	KL125	unknown (KL125)	none	Very high	99.99%		O5	O5	none	Very high	99.52%		-	-	-	-	-
KP_NORM_BLD_1347	14241	0_0_1182_0_0_0_0_0_0_0	Kp1	SL11065	CG11906	628	628	Klebsiella pneumoniae	strong	2	5304565	5304565	5408823	no	-	ST4228	0	0	2	2	-	0	-	0	-	0	-	0	-	0	-	-	KL61	K61	none	Very high	96.54%		O1/O2v1	O1ab	none	Very high	97.73%		-	-	-	-	-
KP_NORM_BLD_1348	14852	1_0_31_1_5_0_0_0_0_0	Kp3	SL1875	CG1875	621	621	Klebsiella variicola subsp. variicola	strong	3	5395428	5395428	5510789	no	-	ST1875	0	0	0	0	-	0	-	0	-	0	-	0	-	0	-	wzi53	KL53	K53	none	Very high	99.99%		O3/O3a	O3/O3a	none	Very high	99.33%		-	-	-	-	-
KP_NORM_BLD_13532	14334	1_0_327_0_0_0_0_0_0_0	Kp3	SL11112	CG11968	622	622	Klebsiella variicola subsp. variicola	strong	127	647149	902794	5529504	no	-	ST4203	0	0	0	0	-	0	-	0	-	0	-	0	-	0	-	wzi324	KL63	K63	?-*	Good	96.01%	KL63_18_manC	O5	O5	?-	Good	99.54%	O5_01_manC	-	-	-	-	-
KP_NORM_BLD_13534	36535	0_0_95_1_4_0_0_0_1_0	Kp1	SL1082	CG1082	629	629	Klebsiella pneumoniae	strong	5	5308841	5308841	5533638	no	-	ST129	0	0	0	0	-	0	-	0	-	0	-	0	-	0	-	wzi105	KL108	unknown (KL108)	none	Perfect	100.00%		O1/O2v2	O1ab	none	Very high	98.97%		-	-	-	-	-
KP_NORM_BLD_13535	14335	1_0_327_0_0_0_0_0_1_0	Kp3	SL11112	CG11968	622	622	Klebsiella variicola subsp. variicola	strong	149	653923	1437491	5535607	no	-	ST4203	0	0	0	0	-	0	-	0	-	0	-	0	-	0	-	wzi324	unknown (KL63)	unknown (K63)	?-+*	Low	96.00%	KL63_18_manC,KL63_19_manB	O5	O5	?-	Good	99.53%	O5_01_manC,O5_02_manB	-	-	-	-	-
KP_NORM_BLD_13538	36626	2_0_168_0_0_0_0_0_0_0	Kp2	SL11782	CG13303	612	612	Klebsiella quasipneumoniae subsp. quasipneumoniae	strong	684	62718	222183	5481456	no	-	ST4208	0	0	0	0	-	0	-	0	-	0	-	0	-	0	-	-	KL39	K39	?-*	Good	93.06%	KL39_18_manC	O5	O5	?-	Good	94.82%	O5_01_manC	-	-	-	-	-
KP_NORM_BLD_13539	14853	0_0_1094_0_0_0_0_0_0_0	Kp1	SL11202	CG12099	627	627	Klebsiella pneumoniae	strong	207	250618	1066326	5444235	no	-	ST248	0	0	0	0	-	0	-	0	-	0	-	0	-	0	-	-	KL22	K22	none	Very high	99.28%		O3b	O3b	none	Very high	99.27%		-	-	-	-	-
KP_NORM_BLD_13540	14854	0_0_367_0_8_0_0_0_0_0	Kp1	SL10019	CG10254	626	626	Klebsiella pneumoniae	strong	807	54504	223322	5596831	no	-	ST234-1LV	0	0	0	0	-	0	-	0	-	0	-	0	-	0	-	wzi114	KL30	K30	?-*	Good	96.34%	KL30_10_wzy	O1/O2v2	O1ab	none	Very high	99.54%		-	-	-	-	-
KP_NORM_BLD_13541	14414;21854	0_0_761_1_0_0_0_0_0_0	Kp1	SL10716	CG12017	627	627	Klebsiella pneumoniae	strong	166	256551	695576	5291355	no	-	ST4254	0	0	0	0	-	0	-	0	-	0	-	0	-	0	-	-	KL21	K21	?-+	Good	99.49%	KL21_17_manC,KL21_18_manB	O3b	O3b	?-	Good	99.26%	O3b_01_manC,O3b_02_manB	-	-	-	-	-
KP_NORM_BLD_1355	14855	0_0_42_47_0_0_0_0_0_0	Kp1	SL3010	CG12100	625	625	Klebsiella pneumoniae	strong	183	185130	551731	5383165	no	-	ST163	0	0	0	0	-	0	-	0	-	0	-	0	-	0	-	wzi123	KL136	unknown (KL136)	?-	Good	99.92%	KL136_08_wcuO,KL136_14,KL136_17_wcoX	O1/O2v2	O1ab	none	Very high	98.52%		-	-	-	-	-
KP_NORM_BLD_1356	36627	2_0_167_0_0_0_0_0_0_0	Kp2	SL11783	CG13304	609	609	Klebsiella quasipneumoniae subsp. quasipneumoniae	strong	624	121945	330226	5390673	no	-	ST4209	0	0	0	0	-	0	-	0	-	0	-	0	-	0	-	wzi461	KL31	K31	?-+*	Good	90.43%	KL31_18_manC,KL31_19_manB	O3/O3a	O3/O3a	?-	Good	96.14%	O3/O3a_01_manC,O3/O3a_02_manB	-	-	-	-	-
KP_NORM_BLD_13736	14856	0_0_147_0_1_0_1_0_0_0	Kp1	SL48	CG48	625	625	Klebsiella pneumoniae	strong	228	271302	739261	5425876	no	-	ST48	1	0	3	3	ybt 10; ICEKp4	81	-	0	-	0	-	0	-	0	-	wzi167	KL124	unknown (KL124)	none	Very high	99.62%		O1/O2v1	O1ab	none	Very high	98.29%		strB.v1	-	-	-	-
KP_NORM_BLD_13737	14857	0_0_178_4_2_6_0_0_0_0	Kp1	SL461	CG461	619	619	Klebsiella pneumoniae	strong	270	78311	281853	5699608	no	-	ST461	0	0	0	0	-	0	-	0	-	0	-	0	-	0	-	wzi149	KL62	K62	?-	Good	99.32%	KL62_12	O1/O2v2	O1ab	none	Very high	98.48%		-	-	-	-	-
KP_NORM_BLD_13738	14858	0_0_35_4_5_0_0_0_0_0	Kp1	SL27	CG11529	628	628	Klebsiella pneumoniae	strong	7	5320172	5320172	5535744	no	-	ST27	0	0	0	0	-	0	-	0	-	0	-	0	-	0	-	wzi25	KL25	K25	-	High	99.84%	KL25_09_wfeD	O1/O2v2	O2afg	none	Very high	99.39%		-	-	-	-	-
KP_NORM_BLD_13739	14859	0_0_137_1_6_1_0_0_0_0	Kp1	SL29	CG29	628	628	Klebsiella pneumoniae	strong	205	356756	727037	5333877	no	-	ST29	0	0	0	0	-	0	-	0	-	0	-	0	-	0	-	wzi85	KL30	K30	-+*	Good	96.55%	KL30_15_wcuG	O1/O2v2	unknown (O1/O2v2)	none	Very high	99.40%		-	-	-	-	-
KP_NORM_BLD_13741	14860	0_0_22_2_75_0_0_0_0_0	Kp1	SL17	CG20	626	626	Klebsiella pneumoniae	strong	124	439266	999478	5240365	no	-	ST20	0	0	0	0	-	0	-	0	-	0	-	0	-	0	-	wzi84	KL28	K28	none	Very high	99.17%		O1/O2v2	O1ab	none	Very high	98.36%		-	-	-	-	-
KP_NORM_BLD_13742	14273	1_0_265_1_0_0_0_0_0_0	Kp3	SL10811	CG11925	621	621	Klebsiella variicola subsp. variicola	strong	495	147180	395991	5753347	no	-	ST4199	0	0	0	0	-	0	-	0	-	0	-	0	-	0	-	-	KL109	unknown (KL109)	none	Very high	97.74%		OL103	unknown (OL103)	-	High	98.73%	OL103_04_hydrolase	-	-	-	-	-
KP_NORM_BLD_13743	14364	1_0_342_0_2_0_0_0_0_0	Kp3	SL11129	CG11989	617	617	Klebsiella variicola subsp. variicola	strong	158	169990	362217	5803405	no	-	ST4314	0	0	0	0	-	0	-	0	-	0	-	0	-	0	-	wzi548	KL3	K3	?-*	Good	97.19%	KL3_18_manB	O3/O3a	O3/O3a	?-	Good	99.32%	O3/O3a_02_manB	-	-	-	-	-
KP_NORM_BLD_13744	14861	1_0_107_1_0_0_0_0_0_0	Kp3	SL1407	CG1407	620	620	Klebsiella variicola subsp. variicola	strong	98	505215	2607317	5577396	no	-	ST1407	0	0	0	0	-	0	-	0	-	0	-	0	-	0	-	wzi357	KL120	unknown (KL120)	none	Very high	99.82%		O3/O3a	O3/O3a	none	Very high	99.38%		-	-	-	-	-
KP_NORM_BLD_13748	37043	0_0_127_4_3_0_0_0_0_0	Kp1	SL6	CG10264	610	610	Klebsiella pneumoniae	strong	9	5284064	5284064	5652160	no	-	ST299	0	0	0	0	-	0	-	0	-	0	-	0	-	0	-	wzi7	KL7	K7	none	Very high	98.54%		O1/O2v1	O1ab	none	Very high	98.61%		-	-	-	-	-
KP_NORM_BLD_13749	14862	0_0_29_9_25_0_0_0_0_0	Kp1	SL268	CG268	627	627	Klebsiella pneumoniae	strong	522	82729	202203	5319360	no	-	ST268	1	0	0	0	ybt 0; ICEKp2	430	-	0	-	0	-	0	-	0	-	wzi95	KL20	K20	none	Very high	99.95%		O1/O2v1	O2a	none	Very high	98.96%		-	-	-	-	-
KP_NORM_BLD_13751	14863	1_0_1_1_1_0_0_0_0_0	Kp3	SL919	CG10242	615	615	Klebsiella variicola subsp. variicola	strong	234	74124	188765	5505198	no	-	ST919	0	0	0	0	-	0	-	0	-	0	-	0	-	0	-	wzi198	KL67	K67	?-*	Good	97.62%	KL67_08_wcuI,KL67_23_rmlC	OL103	unknown (OL103)	none	Very high	96.47%		-	-	-	-	-
KP_NORM_BLD_13753	14864	1_0_80_0_0_3_4_0_0_0	Kp3	SL641	CG641	620	620	Klebsiella variicola subsp. variicola	strong	218	138200	316372	5875929	no	-	ST641	0	0	0	0	-	0	-	0	-	0	-	0	-	0	-	wzi201	KL60	K60	?-	Good	99.05%	KL60_13_wcqY,KL60_14_wcuH,KL60_15_wzx	O5	O5	?	Good	99.55%		-	-	-	-	-
KP_NORM_BLD_13757	14865	2_1_21_0_3_0_0_0_0_0	Kp4	SL1535	CG1535	607	607	Klebsiella quasipneumoniae subsp. similipneumoniae	strong	4	5172975	5172975	5292564	no	-	ST1535	0	0	0	0	-	0	-	0	-	0	-	0	-	0	-	wzi207	KL114	unknown (KL114)	none	Very high	98.46%		O3/O3a	O3/O3a	none	Very high	95.95%		-	-	-	-	-
KP_NORM_BLD_13758	14866	0_0_91_4_0_0_0_0_0_0	Kp1	SL359	CG12086	625	625	Klebsiella pneumoniae	strong	298	78293	222004	5332002	no	-	ST359	0	0	0	0	-	0	-	0	-	0	-	0	-	0	-	wzi236	KL10	K10	none	Very high	99.57%		O1/O2v2	O2afg	?	Good	99.40%		-	-	-	-	-
KP_NORM_BLD_13877	14867;21861	0_0_429_0_42_2_0_1_0_0	Kp1	SL23	CG23	629	629	Klebsiella pneumoniae	strong	139	258378	596172	5666191	no	-	ST23	5	0	4	5	ybt 1; ICEKp10 (truncated)	47-2LV	clb 2	68	iuc 1	1	iro 1	2	rmp 1; KpVP-1	26-1LV	rmpA2_6-60%	wzi1	KL1	K1	?	Good	100.00%		O1/O2v2	O2afg	none	Very high	99.13%		strA.v1^;strB.v1*	-	-	-	-
KP_NORM_BLD_13880	14868	0_0_435_0_2_0_0_0_0_0	Kp1	SL453	CG453	626	626	Klebsiella pneumoniae	strong	5	5450082	5450082	5792977	no	-	ST453	0	0	0	0	-	0	-	0	-	0	-	0	-	0	-	-	KL8	K8	none	Very high	98.91%		O1/O2v2	O2afg	none	Very high	98.34%		-	-	-	-	-
KP_NORM_BLD_13882	14869;14876	1_0_141_1_2_0_0_0_0_0	Kp3	SL10047	CG10708	620	620	Klebsiella variicola subsp. variicola	strong	251	233957	469006	5953039	no	-	ST616	0	0	1	1	-	0	-	0	-	0	-	0	-	0	-	wzi304	unknown (KL54)	unknown (K54)	?-+*	None	94.45%	KL54_06_wzc,KL54_08_wzx,KL54_09_wzy,KL54_10_wckB,KL54_18_manC,KL54_19_manB	O5	O5	?-	Good	99.59%	O5_01_manC,O5_02_manB	-	-	fosA7*	-	-
KP_NORM_BLD_13885	14870	0_0_42_35_0_1_0_0_0_0	Kp1	SL3010	CG11498	621	621	Klebsiella pneumoniae	strong	194	143586	291980	5410594	no	-	ST26	0	0	1	1	-	0	-	0	-	0	-	0	-	0	-	wzi84	unknown (KL28)	unknown (K28)	?-	None	99.12%	KL28_06_wzc,KL28_07_wckC,KL28_08_wcuC,KL28_09_wckD,KL28_10_wzy,KL28_12_wcuE,KL28_13_wzx	O1/O2v2	O1ab	?-	Good	99.49%	O1/O2v2_08_gmlC	-	-	-	-	-
KP_NORM_BLD_13886	14871	1_0_74_2_0_0_0_0_0_0	Kp3	SL1169	CG1169	620	620	Klebsiella variicola subsp. variicola	strong	2	5530897	5530897	5718021	no	-	ST347	0	0	1	1	-	0	-	0	-	0	-	0	-	0	-	-	KL34	K34	*	Very high	95.98%		O3/O3a	O3/O3a	none	Very high	99.34%		-	-	fosA7*	-	-
KP_NORM_BLD_13887	14872	1_0_370_1_0_0_0_0_0_0	Kp3	SL11203	CG12101	618	618	Klebsiella variicola subsp. variicola	strong	199	113814	323110	5824912	no	-	ST1778	0	0	0	0	-	0	-	0	-	0	-	0	-	0	-	-	KL113	unknown (KL113)	?-	Good	98.90%	KL113_06_wzc,KL113_08,KL113_14	O3/O3a	O3/O3a	?	Good	99.21%		-	-	-	-	-
KP_NORM_BLD_13888	14873	0_0_42_40_0_0_0_0_0_0	Kp1	SL3010	CG12102	623	623	Klebsiella pneumoniae	strong	252	109682	358524	5603512	no	-	ST253	0	0	0	0	-	0	-	0	-	0	-	0	-	0	-	wzi236	unknown (KL10)	unknown (K10)	?-	None	99.98%	KL10_07_wbaP,KL10_08_wclQ,KL10_09_wclP,KL10_10_wzx,KL10_12_wcaN,KL10_13_wcuK,KL10_15_wcsO	O1/O2v2	O1ab	?-*	Good	96.45%	O1/O2v2_07_kfoC	-	-	-	-	-
KP_NORM_BLD_13889	14874	0_0_9_0_6_0_0_0_0_0	Kp1	SL416	CG416	617	617	Klebsiella pneumoniae	strong	6	5125844	5125844	5361183	no	-	ST416	0	0	0	0	-	0	-	0	-	0	-	0	-	0	-	wzi273	KL30	K30	*	Good	96.42%		O1/O2v2	O1ab	none	Very high	99.49%		-	-	-	-	-
KP_NORM_BLD_13890	14875	0_0_400_1_3_1_0_0_0_0	Kp1	SL10	CG10	626	626	Klebsiella pneumoniae	strong	223	181379	394127	5585969	no	-	ST10	0	0	0	0	-	0	-	0	-	0	-	0	-	0	-	wzi173	KL102	unknown (KL102)	?-	Good	99.27%	KL102_09,KL102_13,KL102_14	O1/O2v1	O1ab	none	Very high	98.54%		-	-	-	-	-
KP_NORM_BLD_13891	14876	1_0_141_1_2_0_0_0_0_0	Kp3	SL10047	CG10708	619	619	Klebsiella variicola subsp. variicola	strong	232	229868	485048	5957455	no	-	ST616	0	0	1	1	-	0	-	0	-	0	-	0	-	0	-	wzi304	KL54	K54	?-*	Good	94.45%	KL54_08_wzx,KL54_19_manB	O5	O5	?-	Good	99.56%	O5_02_manB	-	-	fosA7*	-	-
KP_NORM_BLD_13892	14877	0_0_22_2_44_0_1_1_0_0	Kp1	SL17	CG20	626	626	Klebsiella pneumoniae	strong	182	307611	585785	5449764	no	-	ST20	0	0	0	0	-	0	-	0	-	0	-	0	-	0	-	wzi84	unknown (KL28)	unknown (K28)	?-	None	99.14%	KL28_06_wzc,KL28_07_wckC,KL28_08_wcuC,KL28_09_wckD,KL28_12_wcuE	O1/O2v2	O1ab	none	Very high	98.39%		-	-	-	-	-
KP_NORM_BLD_13897	14878	0_0_316_1_0_0_0_0_0_0	Kp1	SL1609	CG1609	627	627	Klebsiella pneumoniae	strong	209	197674	506256	5554964	no	-	ST1609	1	0	0	0	ybt 4; plasmid	65	-	0	-	0	-	0	-	0	-	wzi275	unknown (KL38)	unknown (K38)	?-*	None	96.47%	KL38_08_wzy,KL38_11_wzx,KL38_12_wckS,KL38_14,KL38_15	O12	O12	?	Good	98.14%		-	-	-	-	-
KP_NORM_BLD_13975	14879	0_0_3_0_12_0_0_0_0_0	Kp1	SL322	CG322	626	626	Klebsiella pneumoniae	strong	108	360533	1059481	5564714	no	-	ST322	0	0	0	0	-	0	-	0	-	0	-	0	-	0	-	wzi50	KL17	K17	none	Very high	98.53%		O4	O4	none	Very high	99.76%		-	-	-	-	-
KP_NORM_BLD_13976	14880	0_0_117_0_3_0_0_1_0_0	Kp1	SL3676	CG3676	628	628	Klebsiella pneumoniae	strong	116	452881	658719	5228348	no	-	ST2441	0	0	0	0	-	0	-	0	-	0	-	0	-	0	-	wzi14	KL14	K14	?-	Good	99.87%	KL14_08_wzx,KL14_19_manC	O3b	O3b	?-	Good	99.79%	O3b_01_manC	-	-	-	-	-
KP_NORM_BLD_13978	14881	0_0_127_8_14_1_1_0_0_0	Kp1	SL6	CG6	629	629	Klebsiella pneumoniae	strong	172	196677	455733	5595433	no	-	ST6	1	0	0	0	ybt 13; ICEKp2	431	-	0	-	0	-	0	-	0	-	wzi7	KL7	K7	?-	Good	98.54%	KL7_08_wckC	O1/O2v1	O1ab	none	Very high	98.61%		-	-	-	-	-
KP_NORM_BLD_13982	14413	0_0_1121_0_0_0_0_0_0_0	Kp1	SL11151	CG12016	626	626	Klebsiella pneumoniae	strong	110	269620	850676	5548114	no	-	ST4239	0	0	0	0	-	0	-	0	-	0	-	0	-	0	-	wzi274	KL30	K30	none	Very high	99.15%		O1/O2v1	O1ab	none	Very high	99.88%		-	-	-	-	-
KP_NORM_BLD_13983	14882	0_0_178_4_2_1_3_2_0_0	Kp1	SL461	CG461	625	625	Klebsiella pneumoniae	strong	365	137118	408355	5972868	no	-	ST461	0	0	0	0	-	0	-	0	-	0	-	0	-	0	-	wzi149	KL62	K62	?-	Good	99.31%	KL62_12,KL62_14	O1/O2v2	O2afg	none	Very high	98.48%		-	-	-	-	-
KP_NORM_BLD_13985	14831	0_0_42_16_1_0_1_0_0_0	Kp1	SL3010	CG10182	625	625	Klebsiella pneumoniae	strong	157	262133	458774	5462225	no	-	ST26	0	0	0	0	-	0	-	0	-	0	-	0	-	0	-	wzi267	KL142	unknown (KL142)	?	Good	99.82%		O1/O2v1	O1ab	none	Very high	98.34%		-	-	-	-	-
KP_NORM_BLD_14162	14883	1_0_433_0_0_0_0_0_0_0	Kp3	SL11204	CG12103	621	621	Klebsiella variicola subsp. variicola	strong	128	629635	1126418	5627428	no	-	ST312	0	0	0	0	-	0	-	0	-	0	-	0	-	0	-	-	KL34	K34	*	Very high	95.97%		O3/O3a	O3/O3a	none	Very high	99.45%		-	-	-	-	-
KP_NORM_BLD_14163	14884	1_0_254_0_1_0_0_0_0_0	Kp3	SL10389	CG10849	618	618	Klebsiella variicola subsp. variicola	strong	576	103123	263323	5566973	no	-	ST214	0	0	0	0	-	0	-	0	-	0	-	0	-	0	-	wzi379	KL143	unknown (KL143)	?-+*	Good	95.43%	KL143_19_manC,KL143_20_manB	O3/O3a	O3/O3a	?-	Good	98.54%	O3/O3a_01_manC,O3/O3a_02_manB	-	-	-	-	-
KP_NORM_BLD_14164	36545	2_1_47_4_0_0_0_0_0_0	Kp4	SL384	CG13290	608	608	Klebsiella quasipneumoniae subsp. similipneumoniae	strong	4	5229386	5229386	5281690	no	-	ST384	0	0	0	0	-	0	-	0	-	0	-	0	-	0	-	-	KL151	unknown (KL151)	*	Very high	97.01%		OL103	unknown (OL103)	none	Very high	98.86%		-	-	-	-	-
KP_NORM_BLD_14165	14271	0_0_972_0_0_0_0_0_0_0	Kp1	SL11076	CG11923	629	629	Klebsiella pneumoniae	strong	510	95894	297050	5386833	no	-	ST4251	0	0	0	0	-	0	-	0	-	0	-	0	-	0	-	wzi102	KL31	K31	?-	Good	99.10%	KL31_18_manC,KL31_19_manB	O3/O3a	O3/O3a	?-	Good	98.00%	O3/O3a_01_manC,O3/O3a_02_manB	-	-	-	-	-
KP_NORM_BLD_14167	14885	0_0_109_25_17_0_0_0_0_0	Kp1	SL37	CG309	628	628	Klebsiella pneumoniae	strong	131	330030	475491	5303968	no	-	ST309	0	0	0	0	-	0	-	0	-	0	-	0	-	0	-	wzi42	unknown (KL42)	unknown (K42)	?-	None	99.96%	KL42_08_wcuO,KL42_09_wzy,KL42_12_wcpX,KL42_16_wckH	O4	O4	none	Very high	99.91%		-	-	-	-	-
KP_NORM_BLD_14168	14886	0_0_13_12_5_0_0_0_0_0	Kp1	SL34	CG592	627	627	Klebsiella pneumoniae	strong	141	250569	497090	5579001	no	-	ST592	5	0	0	0	ybt 20; ICEKp10	432	clb 3	69	iuc 1	5	iro 1	1	rmp 1; KpVP-1	26-1LV	rmpA2_5-54%	wzi206	KL57	K57	?-	Good	99.77%	KL57_13_vanT,KL57_16_manC	O3b	O3b	?-	Good	98.95%	O3b_01_manC	-	-	-	-	-
KP_NORM_BLD_14169	14887	0_0_42_41_0_0_0_0_0_0	Kp1	SL3010	CG12104	624	624	Klebsiella pneumoniae	strong	211	213983	562391	5707513	no	-	ST253	0	0	0	0	-	0	-	0	-	0	-	0	-	0	-	wzi31	KL31	K31	none	Very high	99.50%		O1/O2v1	O1ab	none	Very high	98.25%		-	-	-	-	-
KP_NORM_BLD_14170	14888	1_0_386_0_1_0_0_0_0_0	Kp3	SL11205	CG12105	620	620	Klebsiella variicola subsp. variicola	strong	96	392195	503655	5481830	no	-	ST475	0	0	0	0	-	0	-	0	-	0	-	0	-	0	-	wzi357	KL120	unknown (KL120)	?-	Good	99.73%	KL120_11_wcuR	O3/O3a	O3/O3a	none	Very high	99.23%		-	-	-	-	-
KP_NORM_BLD_14171	14889	0_0_23_3_0_0_0_0_0_0	Kp1	SL22	CG12106	624	624	Klebsiella pneumoniae	strong	88	317300	1094701	5317884	no	-	ST22	0	0	0	0	-	0	-	0	-	0	-	0	-	0	-	wzi9	KL9	K9	none	Very high	99.97%		O1/O2v2	O2afg	none	Very high	98.41%		-	-	-	-	-
KP_NORM_BLD_14172	14890	0_0_52_4_18_0_0_0_0_0	Kp1	SL2004	CG584	622	622	Klebsiella pneumoniae	strong	437	167194	482470	5432775	no	-	ST584	0	0	0	0	-	0	-	0	-	0	-	0	-	0	-	wzi96	KL38	K38	none	Very high	99.97%		O3b	O3b	none	Very high	99.18%		-	-	-	-	-
KP_NORM_BLD_14173	14891	0_0_1_1_44_0_0_0_0_0	Kp1	SL14	CG14	628	628	Klebsiella pneumoniae	strong	104	243175	809174	5357494	no	-	ST14	0	0	0	0	-	0	-	0	-	0	-	0	-	0	-	wzi2	unknown (KL2)	unknown (K2)	?-	None	99.74%	KL2_07,KL2_09,KL2_10,KL2_14_wcaJ	O1/O2v1	O1ab	none	Very high	99.99%		-	-	-	-	-
KP_NORM_BLD_14174	14461	1_0_359_0_0_0_0_0_0_0	Kp3	SL11171	CG12046	621	621	Klebsiella variicola subsp. variicola	strong	116	213472	479924	5581920	no	-	ST4360	0	0	0	0	-	0	-	0	-	0	-	0	-	0	-	-	unknown (KL1)	unknown (K1)	?-+*	None	90.17%	KL1_07_wzx,KL1_08_wclY,KL1_14_wcaH,KL1_19_manB	O3/O3a	O3/O3a	?-	Good	99.30%	O3/O3a_02_manB,O3/O3a_08_wbdC	-	-	-	-	-
KP_NORM_BLD_14175	14892	0_0_13_8_2_1_1_1_0_0	Kp1	SL34	CG10062	626	626	Klebsiella pneumoniae	strong	195	381460	923597	5396665	no	-	ST643	0	0	0	0	-	0	-	0	-	0	-	0	-	0	-	wzi149	KL62	K62	?-	Good	99.32%	KL62_12	O1/O2v2	O1ab	none	Very high	98.48%		-	-	-	-	-
KP_NORM_BLD_14176	14433	2_1_203_0_0_0_0_0_0_0	Kp4	SL11159	CG12030	606	606	Klebsiella quasipneumoniae subsp. similipneumoniae	strong	512	101775	359571	5596716	no	-	ST4400-1LV	0	0	0	0	-	0	-	0	-	0	-	0	-	0	-	-	unknown (KL10)	unknown (K10)	?-	None	95.81%	KL10_08_wclQ,KL10_09_wclP,KL10_10_wzx,KL10_13_wcuK,KL10_18_manC	O5	O5	?-*	Good	94.25%	O5_01_manC	-	-	-	-	-
KP_NORM_BLD_14177	14893	0_0_42_39_0_1_0_0_0_0	Kp1	SL3010	CG11490	620	620	Klebsiella pneumoniae	strong	5	5346999	5346999	5472546	no	-	ST253	0	0	0	0	-	0	-	0	-	0	-	0	-	0	-	wzi25	KL25	K25	none	Very high	99.85%		O1/O2v2	O1ab	-	High	99.37%	O1/O2v2_08_gmlC	-	-	-	-	-
KP_NORM_BLD_14178	14418	1_0_452_0_0_0_0_0_0_0	Kp3	SL11154	CG12021	620	620	Klebsiella variicola subsp. variicola	strong	105	939215	1967923	5737260	no	-	ST4188	0	0	0	0	-	0	-	0	-	0	-	0	-	0	-	wzi210	KL103	unknown (KL103)	none	Very high	99.92%		O3/O3a	O3/O3a	none	Very high	99.22%		-	-	-	-	-
KP_NORM_BLD_14179	14894;21874	0_0_91_0_0_0_4_0_0_0	Kp1	SL359	CG359	626	626	Klebsiella pneumoniae	strong	3	5150123	5150123	5409891	no	-	ST359	0	0	0	0	-	0	-	0	-	0	-	0	-	0	-	wzi236	KL10	K10	none	Very high	99.56%		O1/O2v2	O1ab	none	Very high	99.40%		-	-	-	-	-
KP_NORM_BLD_14180	14895	0_0_9_0_7_0_0_0_0_0	Kp1	SL416	CG416	627	627	Klebsiella pneumoniae	strong	267	133698	429111	5600574	no	-	ST416	0	0	0	0	-	0	-	0	-	0	-	0	-	0	-	wzi273	unknown (KL30)	unknown (K30)	?-+*	None	96.78%	KL30_06_wzc,KL30_07_wcuL,KL30_08_wzx,KL30_10_wzy,KL30_11_wckP,KL30_13_wckN,KL30_15_wcuG,KL30_16_wcaJ	unknown (O1/O2v2)	unknown (O1/O2v2)	?-	Low	99.46%	O1/O2v2_06_wbbO,O1/O2v2_07_kfoC,O1/O2v2_08_gmlC	-	-	-	-	-
KP_NORM_BLD_14222	14896	0_0_237_1_0_0_2_0_0_0	Kp1	SL30	CG30	627	627	Klebsiella pneumoniae	strong	4	5249680	5249680	5455880	no	-	ST30	0	0	0	0	-	0	-	0	-	0	-	0	-	0	-	wzi64	KL64	K64	none	Very high	99.89%		O1/O2v1	O1ab	none	Very high	98.65%		-	-	-	-	-
KP_NORM_BLD_1672	14897	0_0_22_24_9_1_1_0_0_0	Kp1	SL17	CG17	622	622	Klebsiella pneumoniae	strong	110	479615	1384983	5506025	no	-	ST17	1	0	5	6	ybt 15; ICEKp11	230	-	0	-	0	-	0	-	0	-	wzi141	KL25	K25	-	High	99.16%	KL25_09_wfeD	O5	O5	*	High	94.21%		strA.v1*;strB.v1*	-	-	-	-
KP_NORM_BLD_1673	14898	0_0_178_4_2_1_3_3_0_0	Kp1	SL461	CG461	625	625	Klebsiella pneumoniae	strong	216	214695	523734	5729985	no	-	ST461	0	0	0	0	-	0	-	0	-	0	-	0	-	0	-	wzi149	KL62	K62	?-	Good	99.32%	KL62_12	unknown (O1/O2v1)	unknown (O1ab)	?-	None	98.91%	O1/O2v1_01_wzm,O1/O2v1_04_glf,O1/O2v1_05_wbbN,O1/O2v1_06_wbbO,O1/O2v1_07_kfoC	-	-	-	-	-
KP_NORM_BLD_1675	14899	0_0_587_1_0_0_0_0_0_0	Kp1	SL10299	CG12107	627	627	Klebsiella pneumoniae	strong	210	258331	530886	5700220	no	-	ST1192	0	0	0	0	-	0	-	0	-	0	-	0	-	0	-	wzi99	KL128	unknown (KL128)	none	Very high	99.99%		O3b	O3b	none	Very high	99.43%		-	-	-	-	-
KP_NORM_BLD_1676	14900	0_0_42_24_1_0_0_0_0_0	Kp1	SL3010	CG10539	623	623	Klebsiella pneumoniae	strong	277	227127	374648	5655339	no	-	ST253	0	0	0	0	-	0	-	0	-	0	-	0	-	0	-	wzi160	KL39	K39	none	Very high	99.30%		O1/O2v1	O1ab	none	Very high	98.06%		-	-	-	-	-
KP_NORM_BLD_1678	14901	0_0_233_0_0_3_1_0_0_0	Kp1	SL134	CG134	624	624	Klebsiella pneumoniae	strong	264	295552	668741	5497523	no	-	ST134	0	0	0	0	-	0	-	0	-	0	-	0	-	0	-	wzi168	unknown (KL25)	unknown (K25)	?-	None	98.20%	KL25_08_wzy,KL25_09_wfeD,KL25_11_wcuB,KL25_12_wzx	O5	O5	*	High	94.18%		-	-	-	-	-
KP_NORM_BLD_1679	36547	2_0_138_2_0_0_0_0_0_0	Kp2	SL10898	CG13291	607	607	Klebsiella quasipneumoniae subsp. quasipneumoniae	strong	207	294068	795290	5368644	no	-	ST978	0	0	0	0	-	0	-	0	-	0	-	0	-	0	-	wzi295	KL103	unknown (KL103)	*	Very high	95.98%		O3/O3a	O3/O3a	none	Very high	95.99%		-	-	-	-	-
KP_NORM_BLD_1683	14902	0_0_1027_0_1_0_0_0_0_0	Kp1	SL11206	CG12108	625	625	Klebsiella pneumoniae	strong	283	293389	560567	5694935	no	-	ST2082	0	0	0	0	-	0	-	0	-	0	-	0	-	0	-	wzi24	KL108	unknown (KL108)	?-+	Good	99.00%	KL108_03_wzi,KL108_10	O1/O2v1	O1ab	none	Very high	99.80%		-	-	-	-	-
KP_NORM_BLD_1684	14903	0_0_400_1_6_1_0_0_0_0	Kp1	SL10	CG10	626	626	Klebsiella pneumoniae	strong	201	181810	504250	5540225	no	-	ST10	0	0	0	0	-	0	-	0	-	0	-	0	-	0	-	wzi173	KL102	unknown (KL102)	none	Very high	99.28%		O1/O2v1	O1ab	none	Very high	98.54%		-	-	-	-	-
KP_NORM_BLD_1686	14904	0_0_109_8_36_0_0_0_0_0	Kp1	SL37	CG3796	628	628	Klebsiella pneumoniae	strong	141	467353	779942	5464644	no	-	ST37	0	0	0	0	-	0	-	0	-	0	-	0	-	0	-	wzi14	KL14	K14	none	Very high	99.98%		O3b	O3b	?	Good	99.28%		-	-	-	-	-
KP_NORM_BLD_1687	14905	0_0_3_0_3_0_1_0_0_0	Kp1	SL322	CG322	626	626	Klebsiella pneumoniae	strong	96	323897	893386	5357399	no	-	ST474	0	0	0	0	-	0	-	0	-	0	-	0	-	0	-	wzi50	KL17	K17	none	Very high	98.53%		O4	O4	none	Very high	99.76%		-	-	-	-	-
KP_NORM_BLD_1689	14906	0_0_1_1_7_4_0_0_0_0	Kp1	SL14	CG14	629	629	Klebsiella pneumoniae	strong	505	76008	292361	5563579	no	-	ST14	0	0	1	0	-	0	-	0	-	0	-	0	-	0	-	wzi2	KL2	K2	none	Very high	99.74%		O1/O2v1	O1ab	?-	Good	99.96%	O1/O2v1_06_wbbO	-	-	-	-	-
KP_NORM_BLD_1690	14386	1_0_416_0_0_0_0_0_0_0	Kp3	SL11137	CG12000	623	623	Klebsiella variicola subsp. variicola	strong	149	359488	839422	5626863	no	-	ST4316	0	0	0	0	-	0	-	0	-	0	-	0	-	0	-	wzi340	KL107	unknown (KL107)	?*	Good	96.15%		O3/O3a	O3/O3a	none	Very high	99.34%		-	-	-	-	-
KP_NORM_BLD_1692	14907	0_0_731_2_0_0_0_0_0_0	Kp1	SL10375	CG12109	624	624	Klebsiella pneumoniae	strong	1	5207251	5207251	5207251	no	-	ST2344	0	0	0	0	-	0	-	0	-	0	-	0	-	0	-	wzi84	KL28	K28	-	High	99.17%	KL28_12_wcuE	O1/O2v1	O2a	none	Very high	99.00%		-	-	-	-	-
KP_NORM_BLD_1693	14908	0_0_22_46_6_0_0_0_0_0	Kp1	SL17	CG10529	626	626	Klebsiella pneumoniae	strong	527	115617	392416	5509931	no	-	ST20	0	0	0	0	-	0	-	0	-	0	-	0	-	0	-	wzi84	KL28	K28	?	Good	98.67%		O1/O2v2	O1ab	none	Very high	98.38%		-	-	-	-	-
KP_NORM_BLD_1865	14909	1_0_74_2_1_0_0_0_0_0	Kp3	SL1169	CG1169	621	621	Klebsiella variicola subsp. variicola	strong	89	979350	1130076	5875972	no	-	ST347	0	0	1	0	-	0	-	0	-	0	-	0	-	0	-	-	KL34	K34	*	Very high	95.93%		O3/O3a	O3/O3a	none	Very high	99.34%		-	-	-	-	-
KP_NORM_BLD_1870	14910	1_0_80_0_0_3_9_0_0_0	Kp3	SL641	CG641	620	620	Klebsiella variicola subsp. variicola	strong	147	274151	572940	5859478	no	-	ST641	0	0	0	0	-	0	-	0	-	0	-	0	-	0	-	wzi201	KL60	K60	none	Very high	99.05%		O5	O5	none	Very high	99.61%		-	-	-	-	-
KP_NORM_BLD_1871	14911	0_0_42_14_2_5_0_0_0_0	Kp1	SL3010	CG704	623	623	Klebsiella pneumoniae	strong	292	163452	734878	5862474	no	-	ST704	1	0	0	0	ybt 14; ICEKp5	425	-	0	-	0	-	0	-	0	-	wzi7	KL7	K7	?-	Good	98.52%	KL7_16_wcaJ	O1/O2v1	O1ab	none	Very high	98.62%		-	-	-	-	-
KP_NORM_BLD_1875	14912	0_0_407_0_1_1_2_0_0_0	Kp1	SL198	CG198	624	624	Klebsiella pneumoniae	strong	404	120170	310432	5347418	no	-	ST198	1	0	0	0	ybt 2; ICEKp1	323	-	0	-	0	iro 3 (truncated)	7	rmp 3; ICEKp1	47	-	wzi85	KL30	K30	*	Very high	96.45%		O1/O2v1	O1ab	none	Very high	98.16%		-	-	-	-	-
KP_NORM_BLD_1878	14466	1_0_384_0_0_0_0_0_0_0	Kp3	SL11173	CG12048	622	622	Klebsiella variicola subsp. variicola	strong	142	265576	1030262	5971472	no	-	ST4368	0	0	0	0	-	0	-	0	-	0	-	0	-	0	-	wzi198	KL67	K67	*	Very high	97.69%		OL103	unknown (OL103)	none	Very high	98.96%		-	-	-	-	-
KP_NORM_BLD_1880	14913	0_0_191_1_1_0_0_0_0_0	Kp1	SL2428	CG2428	627	627	Klebsiella pneumoniae	strong	162	193797	387117	5265729	no	-	ST2428	0	0	1	0	-	0	-	0	-	0	-	0	-	0	-	wzi26	KL46	K46	?-*	Good	98.82%	KL46_19_manB	O3b	O3b	?-	Good	99.13%	O3b_02_manB	-	-	-	-	-
KP_NORM_BLD_1882	14400	1_0_378_0_0_0_0_0_0_0	Kp3	SL11141	CG12006	622	622	Klebsiella variicola subsp. variicola	strong	164	315191	930385	5581937	no	-	ST4177	0	0	0	0	-	0	-	0	-	0	-	0	-	0	-	-	KL137	unknown (KL137)	?-	Good	99.75%	KL137_13_wcqH	O3/O3a	O3/O3a	?-	Good	99.31%	O3/O3a_02_manB	-	-	-	-	-
KP_NORM_BLD_1883	14914	0_0_42_9_5_0_0_0_0_0	Kp1	SL3010	CG163	627	627	Klebsiella pneumoniae	strong	5	5239635	5239635	5805850	no	-	ST163	0	0	0	0	-	0	-	0	-	0	-	0	-	0	-	wzi84	KL28	K28	-	High	99.17%	KL28_08_wcuC,KL28_10_wzy	O1/O2v2	O1ab	none	Very high	99.48%		-	-	-	-	-
KP_NORM_BLD_1886	14915	1_0_148_0_2_0_0_0_0_0	Kp3	SL10054	CG10320	618	618	Klebsiella variicola subsp. variicola	strong	243	187173	348448	5881204	no	-	ST1980	0	0	0	0	-	0	-	0	-	0	-	0	-	0	-	wzi227	unknown (KL60)	unknown (K60)	?-+	None	99.42%	KL60_08_wcqW,KL60_13_wcqY,KL60_18_manC,KL60_19_manB	O3/O3a	O3/O3a	?-	Good	98.69%	O3/O3a_01_manC,O3/O3a_02_manB	-	-	-	-	-
KP_NORM_BLD_1887	14916	0_0_221_1_34_0_0_0_0_0	Kp1	SL111	CG111	629	629	Klebsiella pneumoniae	strong	206	263447	608992	5402083	no	-	ST111	0	0	0	0	-	0	-	0	-	0	-	0	-	0	-	wzi63	KL63	K63	?-	Good	99.35%	KL63_10_wzy,KL63_11_wcsE,KL63_16	O1/O2v2	O1ab	none	Very high	99.28%		-	-	-	-	-
KP_NORM_BLD_2004_19607	14917;21888	0_0_46_21_0_0_0_0_0_0	Kp1	SL76	CG11745	624	624	Klebsiella pneumoniae	strong	430	91611	228119	5481006	no	-	ST2945	0	0	6	7	-	0	-	0	-	0	-	0	-	0	-	wzi516	unknown (KL49)	unknown (K49)	?-+*	None	96.91%	KL49_11_wclK,KL49_13_wzx,KL49_14_wcpF,KL49_15	OL13	O13	-	Good	95.23%	OL13_09_glycosylhydrolase	aadA2;aadA^	-	-	qnrB7^	-
KP_NORM_BLD_2005_1167	13504	0_0_131_1_78_0_0_0_0_0	Kp1	SL35	CG35	628	628	Klebsiella pneumoniae	strong	6	5366933	5366933	5740802	no	-	ST35	1	1	1	1	ybt 8; ICEKp3	433	-	0	-	0	-	0	-	0	-	wzi37	unknown (KL22)	unknown (K22)	-+	Low	99.49%	KL22_17	O1/O2v1	O1ab	none	Very high	98.11%		-	-	-	-	-
KP_NORM_BLD_2005_3083	14955	0_0_131_1_90_0_0_0_0_0	Kp1	SL35	CG35	629	629	Klebsiella pneumoniae	strong	238	284734	497514	5590583	no	-	ST449	1	0	1	1	ybt 10; ICEKp4	383	-	0	-	0	-	0	-	0	-	wzi37	KL22	K22	none	Very high	99.48%		O1/O2v1	O1ab	none	Very high	98.11%		-	-	-	-	-
KP_NORM_BLD_2006_36504	14961	0_0_23_1_5_0_1_0_0_0	Kp1	SL22	CG22	624	624	Klebsiella pneumoniae	strong	4	5299847	5299847	5585900	no	-	ST22	1	1	8	12	ybt 9; ICEKp3	434	-	0	-	0	-	0	-	0	-	wzi9	KL9	K9	none	Very high	99.98%		O1/O2v2	O2afg	none	Very high	98.45%		aac(3)-IIa.v1^;aac(6')-Ib-cr.v2;strA.v1^;strB.v1	-	-	qnrB1.v2^	-
KP_NORM_BLD_2006_37102	14962	0_0_124_0_0_0_0_1_0_0	Kp1	SL874	CG874	624	624	Klebsiella pneumoniae	strong	190	213093	576512	5421915	no	-	ST874	0	1	8	9	-	0	-	0	-	0	-	0	-	0	-	wzi222	KL45	K45	?	Good	98.41%		O1/O2v2	O1ab	none	Very high	99.49%		aadA2^;aph3-Ia.v1^	-	-	-	-
KP_NORM_BLD_2007_46696	13393	0_0_1089_0_0_0_0_0_0_0	Kp1	SL10971	CG11746	627	627	Klebsiella pneumoniae	strong	3	5270700	5270700	5496607	no	-	ST2946	0	1	4	7	-	0	-	0	-	0	-	0	-	0	-	wzi19	KL19	K19	-*	High	94.97%	KL19_07_wcaJ	O1/O2v1	O1ab	none	Very high	98.35%		aadA^	-	-	-	-
KP_NORM_BLD_2007_48102	14968	0_0_158_8_0_0_1_11_1_0	Kp1	SL45	CG45	627	627	Klebsiella pneumoniae	strong	3	5313537	5313537	5629086	no	-	ST45	1	0	1	1	ybt 10; ICEKp4	78	-	0	-	0	-	0	-	0	-	wzi101	KL24	K24	none	Very high	99.01%		O1/O2v1	O2a	none	Very high	98.76%		-	-	-	-	-
KP_NORM_BLD_2007_48114	14969	0_0_221_1_40_0_0_0_0_0	Kp1	SL111	CG111	628	628	Klebsiella pneumoniae	strong	1	5315965	5315965	5315965	no	-	ST111	0	0	0	0	-	0	-	0	-	0	-	0	-	0	-	wzi63	KL63	K63	none	Very high	99.35%		O1/O2v2	O1ab	none	Very high	99.29%		-	-	-	-	-
KP_NORM_BLD_2007_48130	13395	0_0_22_24_42_0_0_1_0_0	Kp1	SL17	CG17	625	625	Klebsiella pneumoniae	strong	156	400512	1097725	5499194	no	-	ST336	0	1	4	5	-	0	-	0	-	0	-	0	-	0	-	wzi141	KL25	K25	-	High	99.15%	KL25_09_wfeD	O5	O5	*	High	94.21%		-	-	-	qnrB1.v1	-
KP_NORM_BLD_2007_48136	13396	0_0_261_0_0_0_3_0_0_0	Kp1	SL716	CG716	628	628	Klebsiella pneumoniae	strong	129	372669	893886	5437576	no	-	ST716	0	1	8	11	-	0	-	0	-	0	-	0	-	0	-	wzi89	KL110	unknown (KL110)	?-	Good	99.54%	KL110_08_wckV,KL110_13_wcuC,KL110_14_wzy	O1/O2v1	O2a	none	Very high	98.51%		aac(6')-Ib-cr.v2;strA.v1^;strB.v1	-	-	qnrB1.v2^	-
KP_NORM_BLD_2008_52120	13399	0_0_42_35_0_0_2_1_0_0	Kp1	SL3010	CG11498	624	624	Klebsiella pneumoniae	strong	160	147758	362209	5387915	no	-	ST26	0	1	1	1	-	0	-	0	-	0	-	0	-	0	-	wzi84	KL28	K28	?-	Good	98.67%	KL28_07_wckC,KL28_13_wzx	O1/O2v2	O1ab	-	Good	99.50%	O1/O2v2_01_wzm	-	-	-	-	-
KP_NORM_BLD_2008_53804	13401;14973	0_0_88_0_0_0_16_0_0_0	Kp1	SL231	CG231	626	626	Klebsiella pneumoniae	strong	160	206678	446524	5567039	no	-	ST231	1	0	6	8	ybt 9; ICEKp3	183	-	0	-	0	-	0	-	0	-	wzi104	unknown (KL51)	unknown (K51)	?-	None	99.40%	KL51_08_wcpB,KL51_09_wzy,KL51_11_wcpA,KL51_12_wzx,KL51_13,KL51_14_wcoZ	O1/O2v2	O1ab	none	Very high	98.45%		aac(3)-IId^;aac(6')-Iaf*;aadA^	-	-	qnrA1	-
KP_NORM_BLD_2008_54367	13401	0_0_88_0_0_0_16_0_0_0	Kp1	SL231	CG231	625	625	Klebsiella pneumoniae	strong	6	5313767	5313767	5565045	no	-	ST231	1	1	7	12	ybt 9; ICEKp3	183	-	0	-	0	-	0	-	0	-	wzi104	KL51	K51	-	High	99.40%	KL51_13,KL51_14_wcoZ	O1/O2v2	O1ab	none	Very high	98.45%		aac(3)-IId^;aac(6')-Iaf*;aadA^	-	-	qnrA1	-
KP_NORM_BLD_2008_54468	13397	0_0_42_6_9_1_5_0_0_0	Kp1	SL3010	CG26	614	614	Klebsiella pneumoniae	strong	205	195672	716089	5160972	no	-	ST26	0	0	0	0	-	0	-	0	-	0	-	0	-	0	-	wzi236	KL10	K10	?	Good	99.56%		O1/O2v2	O1ab	?	Good	99.41%		-	-	-	-	-
KP_NORM_BLD_2008_54822	9408;31631	0_0_105_6_0_0_0_5_48_0	Kp1	SL258	CG258	627	627	Klebsiella pneumoniae	strong	228	220890	804618	5698518	no	-	ST258	0	2	7	8	-	0	-	0	-	0	-	0	-	0	-	wzi29	KL106	unknown (KL106)	?-	Good	99.96%	KL106_10_wecB	O1/O2v2	O2afg	none	Very high	98.48%		aac(6')-Ib'.v1;aadA2^;aph3-Ia.v1^	-	-	-	-
KP_NORM_BLD_2008_54823	14975	0_0_105_6_0_0_0_5_68_0	Kp1	SL258	CG258	627	627	Klebsiella pneumoniae	strong	5	5384962	5384962	5761975	no	-	ST258	0	2	9	10	-	0	-	0	-	0	-	0	-	0	-	wzi29	KL106	unknown (KL106)	?	Good	99.96%		O1/O2v2	O2afg	none	Very high	98.48%		aac(6')-Ib'.v1;aadA2^;aph3-Ia.v1^	-	-	-	-
KP_NORM_BLD_2008_54824	13398	0_0_206_0_7_1_0_0_0_0	Kp1	SL397	CG397	624	624	Klebsiella pneumoniae	strong	128	284843	628885	5486260	no	-	ST397	0	0	5	7	-	0	-	0	-	0	-	0	-	0	-	wzi475	KL158	unknown (KL158)	none	Very high	99.71%		O1/O2v1	O1ab	none	Very high	98.52%		strA.v1;strB.v1	-	-	-	-
KP_NORM_BLD_2008_55014	13402	0_0_487_0_2_0_0_0_0_0	Kp1	SL10194	CG10533	629	629	Klebsiella pneumoniae	strong	4	5231607	5231607	5579904	no	-	ST753	0	1	3	2	-	0	-	0	-	0	-	0	-	0	-	-	KL3	K3	none	Very high	99.60%		O1/O2v2	O2afg	none	Very high	98.42%		-	-	-	-	-
KP_NORM_BLD_2008_55153	13403	0_0_35_4_1_0_0_0_0_0	Kp1	SL27	CG11529	625	625	Klebsiella pneumoniae	strong	4	5195711	5195711	5644178	no	-	ST27	0	1	5	4	-	0	-	0	-	0	-	0	-	0	-	wzi90	KL22	K22	-+	Good	99.31%	KL22_12_rutE	O1/O2v1	O1ab	none	Very high	98.61%		aac(3)-IIa.v1?	-	-	-	-
KP_NORM_BLD_2009_61035	15007	0_0_193_3_0_0_0_1_0_0	Kp1	SL277	CG10463	627	627	Klebsiella pneumoniae	strong	136	279105	677903	5601702	no	-	ST277	0	1	8	12	-	0	-	0	-	0	-	0	-	0	-	wzi97	KL46	K46	?-+*	Good	99.64%	KL46_18_manC	O3b	O3b	?-	Good	99.29%	O3b_01_manC	aac(3)-IIa.v1^;aac(6')-Ib-cr.v2;strA.v1^;strB.v1	-	-	qnrB1.v2^	-
KP_NORM_BLD_2009_61037	12924;12926;12928	0_0_22_24_15_1_0_0_1_0	Kp1	SL17	CG17	625	625	Klebsiella pneumoniae	strong	139	258559	1219746	5595078	no	-	ST17	1	1	6	8	ybt 16; ICEKp12	435	-	0	-	0	-	0	-	0	-	wzi141	KL25	K25	?-	Good	99.11%	KL25_08_wzy,KL25_09_wfeD,KL25_11_wcuB	O5	O5	*	High	94.21%		aac(3)-IIa.v1;strA.v1*;strB.v1*	-	-	-	-
KP_NORM_BLD_2009_61298	13406	0_0_1_1_13_0_0_5_0_1	Kp1	SL14	CG14	629	629	Klebsiella pneumoniae	strong	2	5221833	5221833	5381131	no	-	ST14	0	1	8	11	-	0	-	0	-	0	-	0	-	0	-	wzi2	KL2	K2	none	Very high	99.75%		O1/O2v1	O1ab	none	Very high	99.97%		aac(6')-Ib-cr.v2;strA.v1^;strB.v1	-	-	qnrB1.v2^	-
KP_NORM_BLD_2009_61633	13408	0_0_328_0_0_0_0_2_0_0	Kp1	SL251	CG251	627	627	Klebsiella pneumoniae	strong	160	445350	566218	5464215	no	-	ST251	0	1	4	5	-	0	-	0	-	0	-	0	-	0	-	wzi241	KL13	K13	?-	Good	98.76%	KL13_08_wclX,KL13_17_manC	O3b	O3b	?-	Good	99.19%	O3b_01_manC,O3b_06_wbdA	aadA1.v1^	-	-	-	-
KP_NORM_BLD_2009_61895	15044	0_0_0_0_2_0_76_0_0_0	Kp1	SL15	CG15	629	629	Klebsiella pneumoniae	strong	7	5325221	5325221	5653305	no	-	ST15	1	1	6	10	ybt 16; ICEKp12	436	-	0	-	0	-	0	-	0	-	wzi93	KL112	unknown (KL112)	none	Very high	98.65%		O1/O2v1	O1ab	none	Very high	98.52%		aac(3)-IId^;aac(6')-Ib'.v1;aadA*;strA.v1*;strB.v1*	-	-	qnrB1.v1	-
KP_NORM_BLD_2009_61903	13410	0_0_1124_0_0_0_1_0_0_0	Kp1	SL10970	CG11744	628	628	Klebsiella pneumoniae	strong	175	367304	626293	5445847	no	-	ST261	0	1	7	11	-	0	-	0	-	0	-	0	-	0	-	wzi173	KL38	K38	-	High	98.18%	KL38_14	O1/O2v2	O2afg	none	Very high	98.49%		aac(3)-IId^;strA.v1^;strB.v1	-	-	qnrS1	-
KP_NORM_BLD_2009_62172	13413	0_0_88_0_0_0_17_0_0_0	Kp1	SL231	CG231	626	626	Klebsiella pneumoniae	strong	4	5309067	5309067	5743121	no	-	ST2947	1	1	9	18	ybt 14; ICEKp5	437	-	0	-	0	-	0	-	0	-	wzi104	KL51	K51	-	High	99.40%	KL51_14_wcoZ	O1/O2v2	O1ab	none	Very high	98.45%		aac(3)-IId^;aac(6')-Ib-cr.v2;aac(6')-Ib-cr.v2;aadA16*;aph3-Ia.v1^;strA.v1^;strB.v1	-	-	qnrB6^	-
KP_NORM_BLD_2009_62208	13414;13416;15082	0_0_1_1_13_0_0_5_0_0	Kp1	SL14	CG14	629	629	Klebsiella pneumoniae	strong	109	303608	777748	5356258	no	-	ST14	0	1	8	11	-	0	-	0	-	0	-	0	-	0	-	wzi2	KL2	K2	none	Very high	99.75%		O1/O2v1	O1ab	none	Very high	99.97%		aac(6')-Ib-cr.v2;strA.v1^;strB.v1	-	-	qnrB1.v2^	-
KP_NORM_BLD_2009_62777	15082	0_0_1_1_13_0_0_5_0_0	Kp1	SL14	CG14	627	627	Klebsiella pneumoniae	strong	2	5221832	5221832	5381950	no	-	ST14	0	1	8	11	-	0	-	0	-	0	-	0	-	0	-	wzi2	KL2	K2	none	Very high	99.75%		O1/O2v1	O1ab	none	Very high	99.97%		aac(6')-Ib-cr.v2;strA.v1^;strB.v1	-	-	qnrB1.v2^	-
KP_NORM_BLD_2009_62924	15086	0_0_1124_0_0_0_1_1_1_0	Kp1	SL10970	CG11744	627	627	Klebsiella pneumoniae	strong	165	383796	625942	5508803	no	-	ST261	0	1	7	9	-	0	-	0	-	0	-	0	-	0	-	wzi173	KL38	K38	-	High	98.18%	KL38_14	O1/O2v2	O2afg	none	Very high	98.49%		strA.v1^;strB.v1	-	-	qnrS1	-
KP_NORM_BLD_2009_63475	13418;21898	0_0_131_1_88_0_0_0_0_0	Kp1	SL35	CG35	628	628	Klebsiella pneumoniae	strong	6	5286108	5286108	5947326	no	-	ST35	1	1	3	6	ybt 9; ICEKp3 (truncated)	438	-	0	-	0	-	0	-	0	-	wzi37	KL22	K22	-	High	99.49%	KL22_07_wzy	O1/O2v1	O1ab	none	Very high	98.10%		aadA^;aadA^	-	-	-	-
KP_NORM_BLD_2009_63477	13418;13419;21898	0_0_131_1_88_0_0_0_0_0	Kp1	SL35	CG35	629	629	Klebsiella pneumoniae	strong	193	259994	463055	5596084	no	-	ST35	1	0	2	2	ybt 9; ICEKp3 (truncated)	438	-	0	-	0	-	0	-	0	-	wzi37	KL22	K22	?-	Good	99.48%	KL22_08,KL22_09,KL22_14	O1/O2v1	O1ab	none	Very high	98.10%		aadA^	-	-	-	-
KP_NORM_BLD_2009_63480	13420	0_0_392_0_0_0_5_0_0_0	Kp1	SL881	CG881	627	627	Klebsiella pneumoniae	strong	391	106831	270070	5607150	no	-	ST881	0	1	9	13	-	0	-	0	-	0	-	0	-	0	-	wzi72	KL2	K2	?-	Good	98.36%	KL2_10,KL2_11_wzx	O1/O2v2	O1ab	?	Good	99.00%		aac(3)-IId^;strA.v1^;strB.v1	-	-	qnrS1	-
KP_NORM_BLD_2009_63807	15108	0_0_22_24_42_0_0_0_0_0	Kp1	SL17	CG17	616	616	Klebsiella pneumoniae	strong	4	5192135	5192135	5448855	no	-	ST336	0	1	4	3	-	0	-	0	-	0	-	0	-	0	-	wzi141	KL25	K25	-	High	99.16%	KL25_08_wzy	O5	O5	*	High	94.21%		-	-	-	-	-
KP_NORM_BLD_2010_70236	13372;13425	0_0_211_1_0_0_0_0_1_0	Kp1	SL70	CG10234	627	627	Klebsiella pneumoniae	strong	3	5315892	5315892	5516449	no	-	ST70	1	1	8	12	ybt 8; ICEKp9	195	-	0	-	0	-	0	-	0	-	wzi123	KL136	unknown (KL136)	none	Very high	99.00%		O1/O2v2	O1ab	none	Very high	98.55%		aac(3)-IIa.v1^;aac(6')-Ib-cr.v2;strA.v1^;strB.v1	-	-	qnrB1.v2^	-
KP_NORM_BLD_2010_70364	13431	0_0_967_0_0_0_0_0_0_0	Kp1	SL10972	CG11747	629	629	Klebsiella pneumoniae	strong	4	5231088	5231088	5500922	no	-	ST2949	0	1	7	11	-	0	-	0	-	0	-	0	-	0	-	wzi173	KL102	unknown (KL102)	-	High	99.94%	KL102_13	O1/O2v2	O2afg	none	Very high	98.45%		aac(3)-IIa.v1^;aac(6')-Ib-cr.v2;strA.v1^;strB.v1	-	-	qnrB1.v2^	-
KP_NORM_BLD_2010_71621	15124	0_0_105_17_0_1_0_0_1_0	Kp1	SL258	CG10277	627	627	Klebsiella pneumoniae	strong	6	5316617	5316617	5574001	no	-	ST2948	3	1	5	7	-	0	-	0	iuc 3	25	-	0	-	0	-	wzi436	KL28	K28	-*	High	91.03%	KL28_09_wckD	O5	O5	*	High	94.47%		aac(3)-IId^;strA.v1;strB.v1	-	-	qnrS1	-
KP_NORM_BLD_2010_71624	13372;13425	0_0_211_1_0_0_0_0_1_0	Kp1	SL70	CG10234	627	627	Klebsiella pneumoniae	strong	244	504750	737800	5593290	no	-	ST70	1	1	8	11	ybt 8; ICEKp9	195	-	0	-	0	-	0	-	0	-	wzi123	KL136	unknown (KL136)	none	Very high	99.00%		O1/O2v2	O1ab	none	Very high	98.55%		aac(3)-IIa.v1^;aac(6')-Ib-cr.v2;strA.v1^	-	-	qnrB1.v2^	-
KP_NORM_BLD_2010_71723	15125	0_0_211_1_0_0_4_0_0_0	Kp1	SL70	CG10234	607	607	Klebsiella pneumoniae	strong	177	345297	504960	5520653	no	-	ST70	1	1	6	8	ybt 8; ICEKp9	195	-	0	-	0	-	0	-	0	-	wzi123	KL136	unknown (KL136)	?-	Good	98.99%	KL136_07_wzy	unknown (O1/O2v1)	unknown (O1ab)	-	None	98.28%	O1/O2v1_04_glf,O1/O2v1_05_wbbN,O1/O2v1_06_wbbO,O1/O2v1_07_kfoC	aac(3)-IIa.v1^;strA.v1^;strB.v1	-	-	qnrB1.v2^	-
KP_NORM_BLD_2010_72017	13432;15127	0_0_406_0_0_0_4_0_0_0	Kp1	SL551	CG551	625	625	Klebsiella pneumoniae	strong	199	171201	476858	5450623	no	-	ST551	0	1	8	12	-	0	-	0	-	0	-	0	-	0	-	wzi18	KL10	K10	none	Very high	96.63%		O1/O2v1	O1ab	none	Very high	98.06%		aac(3)-IIa.v1^;aac(6')-Ib-cr.v2;strA.v1^;strB.v1	-	-	qnrB1.v2^	-
KP_NORM_BLD_2010_72019	15128	0_0_191_0_1_0_0_0_1_0	Kp1	SL2428	CG10001	628	628	Klebsiella pneumoniae	strong	151	195218	351576	5354351	no	-	ST2428	0	1	1	1	-	0	-	0	-	0	-	0	-	0	-	wzi26	KL46	K46	?-+*	Good	98.74%	KL46_13_wcuV,KL46_18_manC,KL46_19_manB	O3b	O3b	?-	Good	99.10%	O3b_01_manC,O3b_02_manB	-	-	-	-	-
KP_NORM_BLD_2010_72046	13434;15129	0_0_406_0_0_0_4_0_1_0	Kp1	SL551	CG551	625	625	Klebsiella pneumoniae	strong	212	232930	479828	5468302	no	-	ST551	0	1	8	12	-	0	-	0	-	0	-	0	-	0	-	wzi18	KL10	K10	none	Very high	96.63%		O1/O2v1	O1ab	none	Very high	98.06%		aac(3)-IIa.v1^;aac(6')-Ib-cr.v2;strA.v1^;strB.v1	-	-	qnrB1.v2^	-
KP_NORM_BLD_2011_72744	15130	0_0_1_1_0_1_0_0_2_0	Kp1	SL14	CG14	629	629	Klebsiella pneumoniae	strong	163	350192	881897	5465265	no	-	ST14	0	0	2	2	-	0	-	0	-	0	-	0	-	0	-	wzi2	KL2	K2	none	Very high	99.74%		O1/O2v1	O1ab	none	Very high	99.99%		strA.v1	-	-	-	-
KP_NORM_BLD_2011_72749	15131	0_0_152_1_0_0_1_0_0_0	Kp1	SL442	CG377	611	611	Klebsiella pneumoniae	strong	574	120855	351458	5529319	no	-	ST377	0	1	7	10	-	0	-	0	-	0	-	0	-	0	-	wzi173	KL102	unknown (KL102)	?-	Good	99.45%	KL102_08_wzy,KL102_09,KL102_15_wzx	O1/O2v2	O2afg	?-	Good	98.53%	O1/O2v2_06_wbbO	aac(3)-IIa.v1^;aac(6')-Ib-cr.v2	-	-	qnrS1	-
KP_NORM_BLD_2011_73262	13436	1_0_326_0_0_0_0_0_0_0	Kp3	SL10973	CG11748	623	623	Klebsiella variicola subsp. variicola	strong	169	293127	527651	5751918	no	-	ST2950	0	1	6	5	-	0	-	0	-	0	-	0	-	0	-	wzi35	unknown (KL35)	unknown (K35)	?-+*	None	95.87%	KL35_07_wzy,KL35_08_wcuC,KL35_09_wckM,KL35_12_wzx,KL35_14_wbaZ,KL35_19_manB	O3/O3a	O3/O3a	?-	Good	99.29%	O3/O3a_02_manB	aac(3)-IIa.v1	-	-	-	-
KP_NORM_BLD_2011_73881	13437;15132;20223	0_0_1_1_46_0_0_0_0_0	Kp1	SL14	CG14	629	629	Klebsiella pneumoniae	strong	563	142968	325170	5524861	no	-	ST14	0	1	7	10	-	0	-	0	-	0	-	0	-	0	-	wzi2	KL2	K2	?-	Good	99.74%	KL2_10	O1/O2v1	O1ab	none	Very high	99.99%		aac(3)-IIa.v1^;aac(6')-Ib-cr.v2;strA.v1^	-	-	qnrB1.v2^	-
KP_NORM_BLD_2011_74194	13438	0_0_109_1_3_0_1_0_0_0	Kp1	SL37	CG37	627	627	Klebsiella pneumoniae	strong	215	373678	666959	5380735	no	-	ST37	0	1	8	12	-	0	-	0	-	0	-	0	-	0	-	wzi96	KL38	K38	?	Good	99.70%		O3b	O3b	none	Very high	99.29%		aac(6')-Ib-cr.v2;strA.v1^;strB.v1	-	-	qnrB1.v2^	-
KP_NORM_BLD_2011_74197	13439	0_0_109_1_3_0_1_0_1_0	Kp1	SL37	CG37	627	627	Klebsiella pneumoniae	strong	198	373678	856871	5365124	no	-	ST37	0	1	7	7	-	0	-	0	-	0	-	0	-	0	-	wzi96	KL38	K38	none	Very high	99.71%		O3b	O3b	none	Very high	99.29%		aac(6')-Ib-cr.v2	-	-	qnrB1.v2^	-
KP_NORM_BLD_2011_74363	13452;15133	0_0_1038_0_0_0_0_0_1_0	Kp1	SL10974	CG11749	627	627	Klebsiella pneumoniae	strong	126	380083	953985	5569370	no	-	ST686	1	1	7	7	ybt 14; ICEKp2	439	-	0	-	0	-	0	-	0	-	wzi5	KL5	K5	none	Very high	99.97%		O1/O2v1	O1ab	none	Very high	98.10%		aac(3)-IId^	-	-	qnrS1	-
KP_NORM_BLD_2011_74829	13431	0_0_967_0_0_0_0_0_0_0	Kp1	SL10972	CG11747	629	629	Klebsiella pneumoniae	strong	367	166839	415735	5444788	no	-	ST2949	0	1	8	12	-	0	-	0	-	0	-	0	-	0	-	wzi173	KL102	unknown (KL102)	?-	Good	99.94%	KL102_13	O1/O2v2	O2afg	none	Very high	98.44%		aac(3)-IIa.v1^;aac(6')-Ib-cr.v2;strA.v1^;strB.v1	-	-	qnrB1.v2^	-
KP_NORM_BLD_2011_74835	15134	0_0_0_0_2_0_0_31_17_0	Kp1	SL15	CG15	627	627	Klebsiella pneumoniae	strong	255	204212	584958	5758927	no	-	ST15	1	1	8	11	ybt 10; ICEKp4	28	-	0	-	0	-	0	-	0	-	wzi24	KL24	K24	-	High	99.99%	KL24_13_wcuG	O1/O2v1	O1ab	none	Very high	98.51%		aac(3)-IId^;aac(6')-Ib-cr.v2;strA.v1^;strB.v1	-	-	-	-
KP_NORM_BLD_2011_74837	15135	2_1_24_0_0_0_0_0_0_0	Kp4	SL489	CG489	610	610	Klebsiella quasipneumoniae subsp. similipneumoniae	strong	345	363567	764072	5580351	no	-	ST489	0	1	4	4	-	0	-	0	-	0	-	0	-	0	-	wzi171	KL53	K53	?-	Good	98.38%	KL53_17_manC,KL53_18_manB	O3/O3a	O3/O3a	?-	Good	96.15%	O3/O3a_01_manC,O3/O3a_02_manB	ant(2'')-Ia	-	-	-	-
KP_NORM_BLD_2011_74838	15136	0_0_87_12_1_0_0_0_0_0	Kp1	SL383	CG11750	627	627	Klebsiella pneumoniae	strong	270	275139	762381	5536808	no	-	ST110	0	0	2	2	-	0	-	0	-	0	-	0	-	0	-	wzi194	KL108	unknown (KL108)	*	Very high	97.50%		O1/O2v2	O1ab	?-	Good	98.49%	O1/O2v2_06_wbbO	aac(3)-IId^	-	-	qnrS1	-
KP_NORM_BLD_2011_74841	15137	0_0_1_1_13_0_0_5_0_2	Kp1	SL14	CG14	629	629	Klebsiella pneumoniae	strong	130	266165	853007	5358014	no	-	ST14	0	1	7	8	-	0	-	0	-	0	-	0	-	0	-	wzi2	KL2	K2	?-	Good	99.75%	KL2_08	O1/O2v1	O1ab	none	Very high	99.97%		strA.v1^;strB.v1	-	-	qnrB1.v2^	-
KP_NORM_BLD_2011_74861	15138	0_0_22_27_0_0_29_0_0_0	Kp1	SL17	CG16	626	626	Klebsiella pneumoniae	strong	141	170100	398086	5437625	no	-	ST16	0	1	9	11	-	0	-	0	-	0	-	0	-	0	-	wzi50	unknown (KL51)	unknown (K51)	?-	None	99.88%	KL51_07_wcaJ,KL51_08_wcpB,KL51_09_wzy,KL51_11_wcpA,KL51_12_wzx,KL51_13,KL51_14_wcoZ	O3b	O3b	none	Very high	99.08%		aac(6')-Ib-cr.v2;aadA2^;aph3-Ia.v1^	-	-	-	-
KP_NORM_BLD_2011_74862	13372;13425	0_0_211_1_0_0_0_0_1_0	Kp1	SL70	CG10234	627	627	Klebsiella pneumoniae	strong	568	111850	802520	5564701	no	-	ST70	1	1	8	12	ybt 8; ICEKp9	195	-	0	-	0	-	0	-	0	-	wzi123	KL136	unknown (KL136)	?-	Good	98.95%	KL136_07_wzy,KL136_15_wzx	O1/O2v2	O1ab	?-	Good	98.56%	O1/O2v2_06_wbbO,O1/O2v2_07_kfoC	aac(3)-IIa.v1^;aac(6')-Ib-cr.v2;strA.v1^;strB.v1	-	-	qnrB1.v2^	-
KP_NORM_BLD_2011_75117	9124;21908	0_0_158_20_0_0_0_0_0_0	Kp1	SL45	CG10812	629	629	Klebsiella pneumoniae	strong	4	5472811	5472811	5897707	no	-	ST45	1	1	9	22	ybt 9; ICEKp3	440	-	0	-	0	-	0	-	0	-	wzi101	KL24	K24	none	Very high	99.02%		O1/O2v1	O2a	none	Very high	98.76%		aac(3)-IIa.v1;aadA*;aph(3')-Ia*?	-	-	qnrA1^	-
KP_NORM_BLD_2011_75132	9125;21909	0_0_158_8_18_0_0_1_0_0	Kp1	SL45	CG45	628	628	Klebsiella pneumoniae	strong	207	357800	1158835	5606325	no	-	ST45	1	1	7	10	ybt 10; ICEKp4	473	-	0	-	0	-	0	-	0	-	wzi101	KL24	K24	none	Very high	99.01%		O1/O2v1	O2a	none	Very high	98.76%		aac(6')-Ib-cr.v2;strA.v1^;strB.v1	-	-	qnrB1.v2^	-
KP_NORM_BLD_2011_75140	13445;13490;15175	0_0_0_0_2_0_0_108_0_0	Kp1	SL15	CG15	629	629	Klebsiella pneumoniae	strong	157	240592	429339	5523402	no	-	ST15	0	1	7	10	-	0	-	0	-	0	-	0	-	0	-	wzi93	KL112	unknown (KL112)	none	Very high	98.65%		O1/O2v1	O1ab	none	Very high	98.52%		aac(3)-IIa.v1^;aac(6')-Ib-cr.v2;strA.v1^;strB.v1	-	-	-	-
KP_NORM_BLD_2011_75453	13446	0_0_109_36_1_0_0_2_0_0	Kp1	SL37	CG896	629	629	Klebsiella pneumoniae	strong	134	374772	738548	5567025	no	-	ST394	1	1	6	7	ybt 14; ICEKp12	441	-	0	-	0	-	0	-	0	-	wzi59	KL3	K3	?-	Good	99.60%	KL3_10_pglJ	O1/O2v2	O2afg	none	Very high	98.42%		strA.v1^;strB.v1	-	-	-	-
KP_NORM_BLD_2011_75461	15139;21910	0_0_109_32_3_1_0_0_0_0	Kp1	SL37	CG10010	629	629	Klebsiella pneumoniae	strong	5	5172910	5172910	5679040	no	-	ST37	0	1	11	36	-	0	-	0	-	0	-	0	-	0	-	wzi50	KL15	K15	none	Very high	99.78%		O4	O4	none	Very high	99.72%		aac(3)-IIg;aac(6')-IIc;aac(6')-Ib-cr.v2^;aac(6')-Ib-cr.v2^;aac(6')-Ib-cr.v2^;aadA2;aadA^;aph3-Ia.v1^;strA.v1;strB.v1	mcr-9.1	-	qnrB4	-
KP_NORM_BLD_2011_76199	15140	0_0_3_0_3_0_0_1_0_0	Kp1	SL322	CG322	626	626	Klebsiella pneumoniae	strong	164	321596	896859	5549004	no	-	ST474	0	1	7	8	-	0	-	0	-	0	-	0	-	0	-	wzi50	KL17	K17	none	Very high	98.52%		O4	O4	none	Very high	99.76%		strA.v1^;strB.v1	-	-	qnrB1.v2^	-
KP_NORM_BLD_2011_76205	13449	0_0_406_0_0_0_4_0_2_0	Kp1	SL551	CG551	624	624	Klebsiella pneumoniae	strong	456	133046	302598	5494059	no	-	ST551	0	1	8	12	-	0	-	0	-	0	-	0	-	0	-	wzi18	KL10	K10	?-	Good	96.60%	KL10_08_wclQ,KL10_13_wcuK	O1/O2v1	O1ab	none	Very high	98.06%		aac(3)-IIa.v1^;aac(6')-Ib-cr.v2;strA.v1^;strB.v1	-	-	qnrB1.v2^	-
KP_NORM_BLD_2011_76220	13451	0_0_211_1_0_0_0_0_6_0	Kp1	SL70	CG10234	626	626	Klebsiella pneumoniae	strong	160	275984	478663	5497204	no	-	ST70	1	1	8	12	ybt 8; ICEKp9	195	-	0	-	0	-	0	-	0	-	wzi123	KL136	unknown (KL136)	?-	Good	98.97%	KL136_08_wcuO,KL136_16_wcuI	O1/O2v2	O1ab	none	Very high	98.55%		aac(3)-IIa.v1^;aac(6')-Ib-cr.v2;strA.v1^;strB.v1	-	-	qnrB1.v2^	-
KP_NORM_BLD_2011_76225	13372;13425	0_0_211_1_0_0_0_0_1_0	Kp1	SL70	CG10234	627	627	Klebsiella pneumoniae	strong	162	478127	1437688	5513779	no	-	ST70	1	1	7	11	ybt 8; ICEKp9	195	-	0	-	0	-	0	-	0	-	wzi123	KL136	unknown (KL136)	none	Very high	99.00%		O1/O2v2	O1ab	none	Very high	98.55%		aac(3)-IIa.v1^;aac(6')-Ib-cr.v2;strA.v1^;strB.v1	-	-	-	-
KP_NORM_BLD_2011_76233	13451	0_0_211_1_0_0_0_0_6_0	Kp1	SL70	CG10234	626	626	Klebsiella pneumoniae	strong	159	465032	853307	5500532	no	-	ST70	1	1	7	8	ybt 8; ICEKp9	195	-	0	-	0	-	0	-	0	-	wzi123	KL136	unknown (KL136)	?-	Good	98.99%	KL136_08_wcuO	O1/O2v2	O1ab	none	Very high	98.55%		strA.v1^;strB.v1	-	-	qnrB1.v2^	-
KP_NORM_BLD_2012_83884	15147	0_0_1_1_13_0_0_5_1_0	Kp1	SL14	CG14	627	627	Klebsiella pneumoniae	strong	153	229064	600772	5226428	no	-	ST14	0	1	2	2	-	0	-	0	-	0	-	0	-	0	-	wzi2	unknown (KL2)	unknown (K2)	?-	None	99.72%	KL2_07,KL2_08,KL2_09,KL2_10,KL2_13	O1/O2v1	O1ab	none	Very high	99.97%		-	-	-	-	-
KP_NORM_BLD_2012_84087	9480	0_0_369_0_0_0_0_0_7_0	Kp1	SL307	CG307	625	625	Klebsiella pneumoniae	strong	163	378137	1108360	5448670	no	-	ST307	0	1	8	12	-	0	-	0	-	0	-	0	-	0	-	wzi173	KL102	unknown (KL102)	?-	Good	99.27%	KL102_08_wzy,KL102_13	O1/O2v2	O2afg	none	Very high	98.45%		aac(3)-IIa.v1^;aac(6')-Ib-cr.v2;strA.v1^;strB.v1	-	-	qnrB1.v2^	-
KP_NORM_BLD_2012_84379	15148	0_0_1_1_13_0_5_0_1_0	Kp1	SL14	CG14	627	627	Klebsiella pneumoniae	strong	134	231348	458660	5598627	no	-	ST14	0	1	7	8	-	0	-	0	-	0	-	0	-	0	-	wzi2	unknown (KL2)	unknown (K2)	?-	None	99.68%	KL2_07,KL2_08,KL2_10,KL2_14_wcaJ	O1/O2v1	O1ab	none	Very high	99.97%		strA.v1^;strB.v1	-	-	qnrB1.v2^	-
KP_NORM_BLD_2012_85054	9479	0_0_369_0_0_0_0_109_0_0	Kp1	SL307	CG307	628	628	Klebsiella pneumoniae	strong	3	5280684	5280684	5531852	no	-	ST307	0	1	8	12	-	0	-	0	-	0	-	0	-	0	-	wzi173	KL102	unknown (KL102)	none	Very high	99.27%		O1/O2v2	O2afg	none	Very high	98.45%		aac(3)-IIa.v1^;aac(6')-Ib-cr.v2;strA.v1^;strB.v1	-	-	qnrB1.v2^	-
KP_NORM_BLD_2012_85067	13452	0_0_1038_0_0_0_0_0_1_0	Kp1	SL10974	CG11749	626	626	Klebsiella pneumoniae	strong	403	161981	414728	5633383	no	-	ST686	1	1	7	11	ybt 14; ICEKp2	439	-	0	-	0	-	0	-	0	-	wzi5	KL5	K5	?	Good	99.97%		O1/O2v1	O1ab	none	Very high	98.10%		aac(3)-IId^;strA.v1^;strB.v1	-	-	qnrS1	-
KP_NORM_BLD_2012_85073	13453	0_0_817_0_0_1_0_0_1_0	Kp1	SL10395	CG10857	626	626	Klebsiella pneumoniae	strong	113	421701	1254726	5347138	no	-	ST904	0	0	4	4	-	0	-	0	-	0	-	0	-	0	-	wzi547	KL43	K43	-	Good	97.05%	KL43_15_wcpZ	O1/O2v1	O1ab	none	Very high	97.79%		aadA	-	-	-	-
KP_NORM_BLD_2012_85408	515;734;22128	0_0_105_0_11_0_0_7_0_0	Kp1	SL258	CG340	627	627	Klebsiella pneumoniae	strong	6	5216010	5216010	5518062	no	-	ST340	0	2	6	11	-	0	-	0	-	0	-	0	-	0	-	wzi50	KL15	K15	none	Very high	99.98%		O4	O4	none	Very high	99.66%		aadA2;aadA2^;aadA^;aph(3')-VIa*;aph3-Ia.v1^	-	-	qnrB19^	-
KP_NORM_BLD_2012_85426	15149	0_0_967_0_0_0_0_1_0_0	Kp1	SL10972	CG11747	628	628	Klebsiella pneumoniae	strong	193	109152	362686	5368969	no	-	ST2949	0	1	5	6	-	0	-	0	-	0	-	0	-	0	-	wzi173	unknown (KL102)	unknown (KL102)	?-	None	99.84%	KL102_06_wzc,KL102_09,KL102_10,KL102_11,KL102_13,KL102_15_wzx	O1/O2v2	O2afg	none	Very high	98.45%		strA.v1^;strB.v1	-	-	-	-
KP_NORM_BLD_2012_85462	13457	0_0_88_0_0_0_17_1_0_0	Kp1	SL231	CG231	627	627	Klebsiella pneumoniae	strong	142	338797	629203	5617587	no	-	ST2947	1	1	7	8	ybt 14; ICEKp5	437	-	0	-	0	-	0	-	0	-	wzi104	KL51	K51	?-	Good	99.39%	KL51_14_wcoZ	O1/O2v2	O1ab	none	Very high	98.45%		aac(6')-Ib-cr.v2;aadA16*	-	-	-	-
KP_NORM_BLD_2012_85827	15150	0_0_131_1_40_0_0_2_0_0	Kp1	SL35	CG35	628	628	Klebsiella pneumoniae	strong	183	291472	512817	5609869	no	-	ST35	1	0	5	5	ybt 16; ICEKp12	287	-	0	-	0	-	0	-	0	-	wzi2	KL2	K2	none	Very high	99.75%		O1/O2v1	O1ab	none	Very high	99.99%		aadA	-	-	-	-
KP_NORM_BLD_2012_86314	10174	1_0_143_0_0_1_1_0_2_0	Kp3	SL10049	CG10315	622	622	Klebsiella variicola subsp. variicola	strong	177	373676	856644	5679389	no	-	ST1563	0	0	1	1	-	0	-	0	-	0	-	0	-	0	-	-	KL123	unknown (KL123)	*	Very high	95.56%		O5	O5	none	Very high	99.53%		-	-	-	-	-
KP_NORM_BLD_2012_86925	13453	0_0_817_0_0_1_0_0_1_0	Kp1	SL10395	CG10857	626	626	Klebsiella pneumoniae	strong	2	5183370	5183370	5367824	no	-	ST904	0	1	5	5	-	0	-	0	-	0	-	0	-	0	-	wzi547	KL43	K43	-	Good	97.06%	KL43_15_wcpZ	O1/O2v1	O1ab	none	Very high	97.79%		aadA	-	-	-	-
KP_NORM_BLD_2012_86927	7570;34349	0_0_158_8_6_0_3_0_0_0	Kp1	SL45	CG45	629	629	Klebsiella pneumoniae	strong	205	437163	974410	5534642	no	-	ST45	1	1	7	8	ybt 10; ICEKp4	78	-	0	-	0	-	0	-	0	-	wzi149	KL62	K62	?-	Good	99.97%	KL62_11_wzy	O1/O2v1	O2a	none	Very high	98.88%		strA.v1^;strB.v1	-	-	qnrB1.v2^	-
KP_NORM_BLD_2012_86962	13372;13425	0_0_211_1_0_0_0_0_1_0	Kp1	SL70	CG10234	627	627	Klebsiella pneumoniae	strong	2	5316981	5316981	5500608	no	-	ST70	1	1	7	8	ybt 8; ICEKp9	195	-	0	-	0	-	0	-	0	-	wzi123	KL136	unknown (KL136)	-	High	98.99%	KL136_08_wcuO	O1/O2v2	O1ab	none	Very high	98.55%		aac(3)-IIa.v1^;aac(6')-Ib-cr.v2	-	-	qnrB1.v2^	-
KP_NORM_BLD_2012_86974	13460	0_0_817_0_0_1_0_0_2_0	Kp1	SL10395	CG10857	625	625	Klebsiella pneumoniae	strong	323	216635	412169	5387228	no	-	ST904	0	0	4	4	-	0	-	0	-	0	-	0	-	0	-	wzi547	KL43	K43	-	Good	97.06%	KL43_15_wcpZ	O1/O2v1	O1ab	none	Very high	97.79%		aadA	-	-	-	-
KP_NORM_BLD_2012_86987	13461	0_0_0_0_2_0_0_113_0_0	Kp1	SL15	CG15	628	628	Klebsiella pneumoniae	strong	219	227802	585296	5703121	no	-	ST15	1	1	7	6	ybt 10; ICEKp4	28	-	0	-	0	-	0	-	0	-	wzi24	KL24	K24	none	Very high	100.00%		O1/O2v1	O1ab	?-	Good	98.53%	O1/O2v1_06_wbbO	aadA2^	-	-	-	-
KP_NORM_BLD_2013_88977	521	0_0_105_6_0_0_17_62_0_0	Kp1	SL258	CG258	626	626	Klebsiella pneumoniae	strong	4	5425881	5425881	5590029	no	-	ST258	0	3	5	4	-	0	-	0	-	0	-	0	-	0	-	wzi154	KL107	unknown (KL107)	none	Very high	99.99%		O1/O2v2	O2afg	none	Very high	98.38%		aac(6')-Ib'.v1;aadA2	-	-	-	-
KP_NORM_BLD_2013_89829	13471	0_0_152_0_8_0_0_0_0_0	Kp1	SL442	CG442	629	629	Klebsiella pneumoniae	strong	522	156871	315046	5495087	no	-	ST442	0	1	10	17	-	0	-	0	-	0	-	0	-	0	-	wzi154	KL107	unknown (KL107)	none	Very high	99.98%		O1/O2v2	O2afg	none	Very high	98.38%		aac(3)-IId^;aac(6')-Ib-cr.v2;aadA16*;aph3-Ia.v1;strA.v1^;strB.v1	-	-	qnrS1	-
KP_NORM_BLD_2013_90216	13480;15151	0_0_221_1_2_0_4_0_0_0	Kp1	SL111	CG111	629	629	Klebsiella pneumoniae	strong	166	265812	960835	5631457	no	-	ST111	1	1	6	7	ybt 14; ICEKp5	442	-	0	-	0	-	0	-	0	-	wzi63	KL63	K63	none	Very high	99.35%		O1/O2v2	O1ab	none	Very high	99.29%		aac(3)-IIa.v1^;aac(6')-Ib-cr.v2	-	-	qnrB1.v2^	-
KP_NORM_BLD_2013_90851	15152	0_0_226_1_1_0_0_0_1_0	Kp1	SL427	CG427	626	626	Klebsiella pneumoniae	strong	4	5213805	5213805	5404399	no	-	ST2943	0	0	0	0	-	0	-	0	-	0	-	0	-	0	-	wzi39	KL13	K13	none	Very high	98.71%		O3b	O3b	none	Very high	99.16%		-	-	-	-	-
KP_NORM_BLD_2013_90871	15153	0_0_158_8_0_15_0_0_1_0	Kp1	SL45	CG45	627	627	Klebsiella pneumoniae	strong	135	262003	812739	5521486	no	-	ST45	1	1	4	4	ybt 10; ICEKp4	78	-	0	-	0	-	0	-	0	-	wzi101	KL24	K24	?-	Good	98.99%	KL24_13_wcuG,KL24_14_wzy	O1/O2v1	O2a	none	Very high	98.75%		aac(6')-Il	-	-	-	-
KP_NORM_BLD_2013_91198	13468	0_0_88_0_0_0_17_0_1_0	Kp1	SL231	CG231	626	626	Klebsiella pneumoniae	strong	3	5310972	5310972	5536851	no	-	ST2947	1	0	5	6	ybt 14; ICEKp5	437	-	0	-	0	-	0	-	0	-	wzi104	KL51	K51	-	High	99.39%	KL51_14_wcoZ	O1/O2v2	O1ab	none	Very high	98.45%		aph3-Ia.v1^;strA.v1^;strB.v1	-	-	-	-
KP_NORM_BLD_2013_91433	9127;9129	0_0_158_8_18_0_0_2_0_0	Kp1	SL45	CG45	628	628	Klebsiella pneumoniae	strong	231	358395	1373805	5631346	no	-	ST45	1	1	7	10	ybt 10; ICEKp4	473	-	0	-	0	-	0	-	0	-	wzi101	KL24	K24	-	High	98.99%	KL24_13_wcuG	O1/O2v1	O2a	none	Very high	98.76%		aac(6')-Ib-cr.v2;strA.v1^;strB.v1	-	-	qnrB1.v2^	-
KP_NORM_BLD_2013_91444	13477	0_0_105_0_11_0_24_0_0_0	Kp1	SL258	CG340	627	627	Klebsiella pneumoniae	strong	5	5280692	5280692	5626895	no	-	ST340	0	1	9	19	-	0	-	0	-	0	-	0	-	0	-	wzi50	KL15	K15	none	Very high	99.76%		O4	O4	none	Very high	99.66%		aac(3)-IIa.v1^;aac(6')-Ib-cr.v2;aadA2;aadA2^;aph3-Ia.v1^;strA.v1^;strB.v1	-	-	qnrB1.v2^	-
KP_NORM_BLD_2013_91700	13475	0_0_374_0_2_1_0_0_1_0	Kp1	SL405	CG405	624	624	Klebsiella pneumoniae	strong	263	310421	498453	5778454	no	-	ST405	1	1	8	12	ybt 13; ICEKp2	500	-	0	-	0	-	0	-	0	-	wzi424	KL151	unknown (KL151)	?-	Good	99.22%	KL151_10_pglI,KL151_11_wzy,KL151_12	O4	O4	none	Very high	99.70%		aac(3)-IIa.v1^;aac(6')-Ib-cr.v2;strA.v1^;strB.v1	-	-	qnrB1.v2^	-
KP_NORM_BLD_2013_91760	9481	0_0_369_0_0_0_0_0_1_56	Kp1	SL307	CG307	629	629	Klebsiella pneumoniae	strong	145	286846	594504	5481342	no	-	ST307	0	1	8	13	-	0	-	0	-	0	-	0	-	0	-	wzi173	KL102	unknown (KL102)	?-	Good	99.26%	KL102_09,KL102_13	O1/O2v2	O2afg	none	Very high	98.45%		aac(3)-IIa.v1^;aac(6')-Ib-cr.v2;aph3-Ia.v1^;strA.v1^;strB.v1	-	-	qnrB1.v2^	-
KP_NORM_BLD_2013_92320	13465	0_0_554_0_0_0_0_1_0_0	Kp1	SL10147	CG10464	627	627	Klebsiella pneumoniae	strong	212	239840	754591	5583935	no	-	ST2552	0	1	5	5	-	0	-	0	-	0	-	0	-	0	-	wzi149	KL62	K62	none	Very high	99.97%		O1/O2v1	O2a	none	Very high	98.86%		aadA	-	-	-	-
KP_NORM_BLD_2013_92325	13464;22046	0_0_147_1_0_5_0_0_2_0	Kp1	SL48	CG48	627	627	Klebsiella pneumoniae	strong	1890	159537	306593	5604011	no	-	ST48	1	1	8	11	ybt 10; ICEKp4	443	-	0	-	0	-	0	-	0	-	wzi62	KL62	K62	?-	Good	99.71%	KL62_12	O1/O2v1	O1ab	-	High	97.86%	O1/O2v1_06_wbbO	strA.v1^;strB.v1	-	-	qnrB1.v2^	-
KP_NORM_BLD_2013_92328	13466	0_0_127_10_3_0_0_0_0_0	Kp1	SL6	CG10691	626	626	Klebsiella pneumoniae	strong	5	5397762	5397762	5585389	no	-	ST950	0	1	2	2	-	0	-	0	-	0	-	0	-	0	-	wzi7	KL7	K7	none	Very high	98.53%		O1/O2v1	O1ab	none	Very high	98.62%		-	-	-	-	-
KP_NORM_BLD_2013_92550	13453	0_0_817_0_0_1_0_0_1_0	Kp1	SL10395	CG10857	626	626	Klebsiella pneumoniae	strong	152	355159	1030635	5388421	no	-	ST904	0	0	4	4	-	0	-	0	-	0	-	0	-	0	-	wzi547	KL43	K43	-	Good	97.05%	KL43_15_wcpZ	O1/O2v1	O1ab	none	Very high	97.79%		aadA	-	-	-	-
KP_NORM_BLD_2013_92925	15154	0_0_29_0_27_0_0_0_0_0	Kp1	SL268	CG36	626	626	Klebsiella pneumoniae	strong	190	296250	409082	5182205	no	-	ST36	0	0	0	0	-	0	-	0	-	0	-	0	-	0	-	wzi27	KL27	K27	?-	Good	99.99%	KL27_09_wckS	O1/O2v2	O2afg	none	Very high	98.44%		-	-	-	-	-
KP_NORM_BLD_2013_92929	13483	0_0_109_32_3_2_0_0_0_0	Kp1	SL37	CG10010	627	627	Klebsiella pneumoniae	strong	204	289085	464046	5599748	no	-	ST37	0	0	10	20	-	0	-	0	-	0	-	0	-	0	-	wzi50	KL15	K15	none	Very high	99.78%		O4	O4	none	Very high	99.70%		aac(3)-IIg;aac(6')-IIc;aac(6')-Ib-cr.v2^;aadA2;aadA^;aph3-Ia.v1^;strA.v1;strB.v1	mcr-9.1	-	qnrB4	-
KP_NORM_BLD_2013_92947	9482	0_0_369_0_0_0_39_0_0_0	Kp1	SL307	CG307	629	629	Klebsiella pneumoniae	strong	100	378136	738795	5673353	no	-	ST307	0	1	8	11	-	0	-	0	-	0	-	0	-	0	-	wzi173	KL102	unknown (KL102)	none	Very high	99.27%		O1/O2v2	O2afg	none	Very high	98.45%		aac(6')-Ib-cr.v2;strA.v1^;strB.v1	-	-	qnrB1.v2^	-
KP_NORM_BLD_2013_92959	13481	0_0_84_0_8_0_0_0_33_0	Kp1	SL101	CG101	624	624	Klebsiella pneumoniae	strong	126	239228	442525	5436623	no	-	ST101	1	1	7	10	ybt 9; ICEKp3	183	-	0	-	0	-	0	-	0	-	wzi137	KL17	K17	none	Very high	100.00%		O1/O2v1	O1ab	none	Very high	98.03%		aac(3)-IIa.v1^;aac(6')-Ib-cr.v2;aadA*	-	-	-	-
KP_NORM_BLD_2014_100833	13609;13620	0_0_105_0_11_10_0_0_0_0	Kp1	SL258	CG340	626	626	Klebsiella pneumoniae	strong	5	5375683	5375683	5667209	no	-	ST340	1	1	9	9	ybt 13; ICEKp2	303-1LV	-	0	-	0	-	0	-	0	-	wzi50	KL15	K15	none	Very high	99.80%		O4	O4	none	Very high	99.66%		aac(6')-Ib-cr.v2;aadA2^	-	-	-	-
KP_NORM_BLD_2014_100848	7219;9478;15160;15955;16096;20501	0_0_369_0_0_0_0_67_0_0	Kp1	SL307	CG307	629	629	Klebsiella pneumoniae	strong	2	5261421	5261421	5508146	no	-	ST307	0	1	8	12	-	0	-	0	-	0	-	0	-	0	-	wzi173	KL102	unknown (KL102)	none	Very high	99.27%		O1/O2v2	O2afg	none	Very high	98.45%		aac(3)-IIa.v1^;aac(6')-Ib-cr.v2;strA.v1^;strB.v1	-	-	qnrB1.v2^	-
KP_NORM_BLD_2014_100991	7219;9478;15160;15955;16096;20501	0_0_369_0_0_0_0_67_0_0	Kp1	SL307	CG307	629	629	Klebsiella pneumoniae	strong	658	226789	651412	5558211	no	-	ST307	0	1	8	12	-	0	-	0	-	0	-	0	-	0	-	wzi173	KL102	unknown (KL102)	none	Very high	99.27%		O1/O2v2	O2afg	none	Very high	98.45%		aac(3)-IIa.v1^;aac(6')-Ib-cr.v2;strA.v1^;strB.v1	-	-	qnrB1.v2^	-
KP_NORM_BLD_2014_100998	9481	0_0_369_0_0_0_0_0_1_56	Kp1	SL307	CG307	629	629	Klebsiella pneumoniae	strong	144	470707	738799	5486917	no	-	ST307	0	1	8	13	-	0	-	0	-	0	-	0	-	0	-	wzi173	KL102	unknown (KL102)	none	Very high	99.27%		O1/O2v2	O2afg	none	Very high	98.45%		aac(3)-IIa.v1^;aac(6')-Ib-cr.v2;aph3-Ia.v1^;strA.v1^;strB.v1	-	-	qnrB1.v2^	-
KP_NORM_BLD_2014_101320	14599	0_0_369_0_0_0_0_0_1_73	Kp1	SL307	CG307	629	629	Klebsiella pneumoniae	strong	2	5292296	5292296	5513385	no	-	ST307	0	1	8	13	-	0	-	0	-	0	-	0	-	0	-	wzi173	KL102	unknown (KL102)	none	Very high	99.27%		O1/O2v2	O2afg	none	Very high	98.45%		aac(3)-IIa.v1^;aac(6')-Ib-cr.v2;aph3-Ia.v1^;strA.v1^;strB.v1	-	-	qnrB1.v2^	-
KP_NORM_BLD_2014_101477	37039	0_0_1_1_54_0_0_0_1_0	Kp1	SL14	CG14	626	626	Klebsiella pneumoniae	strong	312	94344	420853	5880962	no	-	ST14	0	0	3	4	-	0	-	0	-	0	-	0	-	0	-	wzi2	KL2	K2	?	Good	99.23%		O1/O2v1	O1ab	none	Very high	99.99%		aac(3)-IIa.v1;aph3-Ia.v1^	-	-	-	-
KP_NORM_BLD_2014_101655	9478;15160;20501	0_0_369_0_0_0_0_67_0_0	Kp1	SL307	CG307	628	628	Klebsiella pneumoniae	strong	148	225931	912280	5465352	no	-	ST307	0	1	7	8	-	0	-	0	-	0	-	0	-	0	-	wzi173	unknown (KL102)	unknown (KL102)	?-	None	99.24%	KL102_08_wzy,KL102_11,KL102_13,KL102_15_wzx	O1/O2v2	O2afg	none	Very high	98.45%		aac(3)-IIa.v1^;aac(6')-Ib-cr.v2	-	-	qnrB1.v2^	-
KP_NORM_BLD_2014_101814	9494	0_0_369_0_0_0_0_0_78_0	Kp1	SL307	CG307	629	629	Klebsiella pneumoniae	strong	145	308031	733829	5468431	no	-	ST307	1	1	8	12	ybt 10; ICEKp4	384	-	0	-	0	-	0	-	0	-	wzi173	KL102	unknown (KL102)	none	Very high	99.27%		O1/O2v2	O2afg	none	Very high	98.45%		aac(3)-IIa.v1^;aac(6')-Ib-cr.v2;strA.v1^;strB.v1	-	-	qnrB1.v2^	-
KP_NORM_BLD_2014_101821	13623	0_0_197_0_17_0_0_2_2_0	Kp1	SL147	CG147	627	627	Klebsiella pneumoniae	strong	6	5498474	5498474	5593154	no	-	ST147	1	1	8	13	ybt 9; ICEKp3	444	-	0	-	0	-	0	-	0	-	wzi420	KL10	K10	none	Very high	96.76%		O3/O3a	O3/O3a	none	Very high	97.98%		aac(3)-IIa.v1^;aac(6')-Ib'.v1;aac(6')-Ib-cr.v2;aadA*;aadA*	-	-	-	-
KP_NORM_BLD_2014_101840	13611	0_0_109_8_19_2_0_0_0_0	Kp1	SL37	CG3796	628	628	Klebsiella pneumoniae	strong	1425	266568	1096222	5729339	no	-	ST37	1	1	7	10	ybt 10; ICEKp4	445	-	0	-	0	-	0	-	0	-	wzi14	KL14	K14	none	Very high	99.98%		O3b	O3b	none	Very high	99.16%		aac(6')-Ib-cr.v2;strA.v1^;strB.v1	-	-	qnrB1.v2^	-
KP_NORM_BLD_2014_101841	14601	0_0_197_0_25_0_15_1_0_0	Kp1	SL147	CG147	627	627	Klebsiella pneumoniae	strong	211	198914	323130	5468948	no	-	ST392	0	1	8	12	-	0	-	0	-	0	-	0	-	0	-	wzi187	KL27	K27	?-	Good	99.27%	KL27_09_wckS	O4	O4	none	Very high	99.71%		aac(3)-IIa.v1^;aac(6')-Ib-cr.v2;strA.v1*;strB.v1*	-	-	qnrB1.v2^	-
KP_NORM_BLD_2014_102382	14602	0_0_211_1_0_0_0_0_1_0	Kp1	SL70	CG10234	626	626	Klebsiella pneumoniae	strong	127	449679	1399594	5521555	no	-	ST70	1	1	7	8	ybt 8; ICEKp9	446	-	0	-	0	-	0	-	0	-	wzi123	KL136	unknown (KL136)	none	Very high	99.00%		O1/O2v2	O1ab	none	Very high	98.55%		aac(6')-Ib-cr.v2	-	-	qnrB1.v2^	-
KP_NORM_BLD_2014_102434	14603	2_1_2_0_5_0_0_0_0_0	Kp4	SL334	CG334	613	613	Klebsiella quasipneumoniae subsp. similipneumoniae	strong	257	229765	909527	5493751	no	-	ST334	0	1	2	2	-	0	-	0	-	0	-	0	-	0	-	wzi337	KL103	unknown (KL103)	*	Very high	96.08%		O5	O5	*	High	94.66%		-	-	-	qnrB1.v1	-
KP_NORM_BLD_2014_102435	439;536;8202;9493;9505;9594;17901;34085	0_0_369_0_0_0_0_0_1_0	Kp1	SL307	CG307	629	629	Klebsiella pneumoniae	strong	137	470741	1251289	5473049	no	-	ST307	0	1	7	11	-	0	-	0	-	0	-	0	-	0	-	wzi173	KL102	unknown (KL102)	none	Very high	99.27%		O1/O2v2	O2afg	none	Very high	98.45%		aac(3)-IIa.v1^;aac(6')-Ib-cr.v2;aph3-Ia.v1^;strA.v1^;strB.v1	-	-	-	-
KP_NORM_BLD_2014_102946	13612	0_0_0_0_2_0_0_15_5_0	Kp1	SL15	CG15	629	629	Klebsiella pneumoniae	strong	5	5336499	5336499	5646362	no	-	ST15	1	1	8	12	ybt 10; ICEKp4	17	-	0	-	0	-	0	-	0	-	wzi93	KL112	unknown (KL112)	none	Very high	98.65%		O1/O2v1	O1ab	none	Very high	98.51%		aac(3)-IIa.v1^;aac(6')-Ib-cr.v2;strA.v1^;strB.v1	-	-	qnrB1.v2^	-
KP_NORM_BLD_2014_103381	9492;16028	0_0_369_0_0_0_0_0_91_0	Kp1	SL307	CG307	629	629	Klebsiella pneumoniae	strong	3	5287605	5287605	5485652	no	-	ST307	0	1	8	12	-	0	-	0	-	0	-	0	-	0	-	wzi173	KL102	unknown (KL102)	none	Very high	99.27%		O1/O2v2	O2afg	none	Very high	98.45%		aac(3)-IIa.v1^;aac(6')-Ib-cr.v2;strA.v1^;strB.v1	-	-	qnrB1.v2^	-
KP_NORM_BLD_2014_103384	13613	0_0_0_0_2_0_54_0_1_0	Kp1	SL15	CG15	628	628	Klebsiella pneumoniae	strong	381	196898	535586	5554936	no	-	ST15	0	1	9	15	-	0	-	0	-	0	-	0	-	0	-	wzi151	KL48	K48	*	High	94.78%		O1/O2v1	O1ab	none	Very high	98.02%		aac(6')-Ib-cr.v2;aadA*;aadA2^;aph3-Ia.v1^	-	-	-	-
KP_NORM_BLD_2014_103973	7219;9478;15160;15955;16096;20501	0_0_369_0_0_0_0_67_0_0	Kp1	SL307	CG307	629	629	Klebsiella pneumoniae	strong	947	185250	508685	5623881	no	-	ST307	0	1	8	12	-	0	-	0	-	0	-	0	-	0	-	wzi173	KL102	unknown (KL102)	none	Very high	99.27%		O1/O2v2	O2afg	none	Very high	98.45%		aac(3)-IIa.v1^;aac(6')-Ib-cr.v2;strA.v1^;strB.v1	-	-	qnrB1.v2^	-
KP_NORM_BLD_2014_104014	3483	0_0_0_0_9_0_0_0_0_0	Kp1	SL15	CG15	629	629	Klebsiella pneumoniae	strong	8	5319653	5319653	5920038	no	-	ST15	4	1	7	14	ybt 0; ICEKp4 (truncated)	449-1LV	-	0	iuc 1	1	-	0	-	0	rmpA2_8*-60%	wzi24	KL24	K24	-	High	99.98%	KL24_13_wcuG	O1/O2v1	O1ab	none	Very high	98.52%		aac(3)-IIa.v1;aac(6')-Ib-cr.v2;aadA^;aph(3')-Ia;sat-2	-	-	-	-
KP_NORM_BLD_2014_104302	14609	0_0_1_1_13_0_0_4_0_0	Kp1	SL14	CG14	629	629	Klebsiella pneumoniae	strong	2	5235327	5235327	5516106	no	-	ST14	0	1	7	8	-	0	-	0	-	0	-	0	-	0	-	wzi2	KL2	K2	none	Very high	99.75%		O1/O2v1	O1ab	none	Very high	99.96%		strA.v1^;strB.v1	-	-	qnrB1.v2^	-
KP_NORM_BLD_2014_104308	14610	0_0_374_0_2_5_0_0_0_0	Kp1	SL405	CG405	625	625	Klebsiella pneumoniae	strong	144	314960	1560150	5765926	no	-	ST405	1	1	7	11	ybt 13; ICEKp2	447	-	0	-	0	-	0	-	0	-	wzi424	KL151	unknown (KL151)	none	Very high	99.23%		O4	O4	none	Very high	99.70%		aac(3)-IIa.v1^;aac(6')-Ib-cr.v2;strA.v1^;strB.v1	-	-	qnrB1.v2^	-
KP_NORM_BLD_2014_104360	13610	0_0_447_0_0_0_0_1_1_0	Kp1	SL10088	CG10369	628	628	Klebsiella pneumoniae	strong	810	176621	779346	5599049	no	-	ST627	1	1	2	2	ybt 16; ICEKp12	448	-	0	-	0	-	0	-	0	-	wzi24	KL24	K24	none	Very high	99.98%		O1/O2v1	O1ab	none	Very high	98.52%		-	-	-	-	-
KP_NORM_BLD_2014_104728	13615	0_0_105_0_11_0_13_0_10_0	Kp1	SL258	CG340	625	625	Klebsiella pneumoniae	strong	197	176195	390944	5649515	no	-	ST340	0	1	9	14	-	0	-	0	-	0	-	0	-	0	-	wzi50	KL15	K15	none	Very high	99.80%		O4	O4	none	Very high	99.65%		aac(3)-IIa.v1^;aac(6')-Ib-cr.v2;aadA2^;armA	-	-	qnrB1.v2^	-
KP_NORM_BLD_2014_107242	439;536;8202;9493;9505;9594;17901;34085	0_0_369_0_0_0_0_0_1_0	Kp1	SL307	CG307	629	629	Klebsiella pneumoniae	strong	306	200612	508834	5459143	no	-	ST307	0	1	7	11	-	0	-	0	-	0	-	0	-	0	-	wzi173	KL102	unknown (KL102)	none	Very high	99.27%		O1/O2v2	O2afg	none	Very high	98.45%		aac(3)-IIa.v1^;aac(6')-Ib-cr.v2;aph3-Ia.v1^;strA.v1^;strB.v1	-	-	-	-
KP_NORM_BLD_2014_96855	13616	0_0_182_0_10_0_0_0_0_0	Kp1	SL420	CG420	627	627	Klebsiella pneumoniae	strong	5	5222179	5222179	5671312	no	-	ST420	4	1	7	10	ybt 9; ICEKp3	69	-	0	iuc 1	5	iro 1	1	rmp 1; KpVP-1 (truncated)	45-2LV	rmpA2_3-47%	wzi95	KL20	K20	none	Very high	99.98%		O1/O2v1	O1ab	none	Very high	98.60%		aac(3)-IIa.v1^;aac(6')-Ib-cr.v2;aadA*	-	-	-	-
KP_NORM_BLD_2015_108843	13385	0_0_1_1_59_0_0_0_0_0	Kp1	SL14	CG14	627	627	Klebsiella pneumoniae	strong	7	5414952	5414952	5907519	no	-	ST14	3	2	6	12	-	0	-	0	iuc 1	1	-	0	rmp 1; KpVP-1 (truncated)	26-1LV	rmpA2_8-60%	wzi2	KL2	K2	none	Very high	99.74%		O1/O2v1	O1ab	none	Very high	99.96%		aac(6')-Ib7*;armA;strA.v1;strA.v1;strB.v1;strB.v1	-	-	-	-
KP_NORM_BLD_2015_111587	8706	0_0_105_0_9_0_0_29_0_0	Kp1	SL258	CG340	627	627	Klebsiella pneumoniae	strong	7	5284210	5284210	5576772	no	-	ST11	1	1	9	17	ybt 9; ICEKp3	183	-	0	-	0	-	0	-	0	-	wzi50	KL15	K15	none	Very high	99.83%		O4	O4	none	Very high	99.65%		aac(3)-IIa.v1^;aac(6')-Ib-cr.v2;aadA2^;aph3-Ia.v1^;strA.v1^;strB.v1	-	-	qnrS1	-
KP_NORM_BLD_2015_112126	14633	0_0_0_0_8_0_0_0_0_0	Kp1	SL15	CG15	627	627	Klebsiella pneumoniae	strong	5	5284191	5284191	5841099	no	-	ST15	4	1	6	9	ybt 0; ICEKp4	449	-	0	iuc 1	1	-	0	-	0	rmpA2_8*-60%	wzi24	KL24	K24	-	High	99.99%	KL24_13_wcuG	O1/O2v1	O1ab	-	High	98.51%	O1/O2v1_05_wbbN	aac(3)-IIa.v1;aac(6')-Ib-cr.v2	-	-	-	-
KP_NORM_BLD_2015_112900	14643	0_0_369_0_0_0_0_0_107_0	Kp1	SL307	CG307	620	620	Klebsiella pneumoniae	strong	145	240950	659846	5409469	no	-	ST307	0	1	7	9	-	0	-	0	-	0	-	0	-	0	-	wzi173	KL102	unknown (KL102)	none	Very high	99.27%		O1/O2v2	O2afg	none	Very high	98.45%		aac(3)-IIa.v1^;aac(6')-Ib-cr.v2;aph3-Ia.v1^	-	-	qnrB1.v2^	-
KP_NORM_BLD_2015_112901	9487	0_0_369_0_0_0_0_0_80_0	Kp1	SL307	CG307	625	625	Klebsiella pneumoniae	strong	121	308032	681251	5424622	no	-	ST307	0	1	8	12	-	0	-	0	-	0	-	0	-	0	-	wzi173	KL102	unknown (KL102)	none	Very high	99.27%		O1/O2v2	O2afg	none	Very high	98.45%		aac(3)-IIa.v1^;aac(6')-Ib-cr.v2;aph3-Ia.v1^;strA.v1^;strB.v1	-	-	qnrB1.v2^	-
KP_NORM_BLD_2015_113765	14660	0_0_75_0_15_0_0_0_0_0	Kp1	SL290	CG290	626	626	Klebsiella pneumoniae	strong	568	86667	338527	5559730	no	-	ST290	0	1	8	13	-	0	-	0	-	0	-	0	-	0	-	wzi21	KL21	K21	*	Very high	98.56%		O1/O2v1	O1ab	none	Very high	98.11%		aac(3)-IId^;strA.v1^;strB.v1	-	-	qnrS1	-
KP_NORM_BLD_2015_113891	37040	0_0_0_0_2_0_54_1_2_0	Kp1	SL15	CG15	627	627	Klebsiella pneumoniae	strong	304	159459	352784	5596794	no	-	ST15	0	1	9	11	-	0	-	0	-	0	-	0	-	0	-	wzi151	KL48	K48	*	High	94.78%		O1/O2v1	O1ab	none	Very high	98.02%		aac(6')-Ib-cr.v2;aadA2^;aph3-Ia.v1^	-	-	-	-
KP_NORM_BLD_2015_114050	14678	0_0_1_1_13_0_4_0_0_0	Kp1	SL14	CG14	627	627	Klebsiella pneumoniae	strong	140	164101	335412	5594580	no	-	ST14	0	1	7	8	-	0	-	0	-	0	-	0	-	0	-	wzi2	KL2	K2	?-	Good	99.74%	KL2_10	O1/O2v1	O1ab	none	Very high	99.97%		strA.v1^;strB.v1	-	-	qnrB1.v2^	-
KP_NORM_BLD_2015_115359	13508	0_0_158_8_0_0_59_0_0_0	Kp1	SL45	CG45	628	628	Klebsiella pneumoniae	strong	3	5278596	5278596	5544555	no	-	ST2954	4	1	1	1	ybt 10; ICEKp4	78	-	0	iuc 3	25	-	0	-	0	-	wzi101	KL24	K24	none	Very high	99.02%		O1/O2v1	O2a	none	Very high	98.76%		-	-	-	-	-
KP_NORM_BLD_2015_115372	13507	0_0_357_2_3_0_0_0_0_0	Kp1	SL2549	CG2549	624	624	Klebsiella pneumoniae	strong	158	155763	407517	5387895	no	-	ST1393	0	1	6	7	-	0	-	0	-	0	-	0	-	0	-	wzi8	unknown (KL8)	unknown (K8)	?-	None	99.81%	KL8_06_wzc,KL8_07_wzy,KL8_10_wcsI,KL8_11_wcsJ,KL8_12_wcsK,KL8_13_wcsL,KL8_14_wcsM	O1/O2v1	O1ab	none	Very high	98.02%		strA.v1^;strB.v1	-	-	qnrB1.v2^	-
KP_NORM_BLD_2015_115377	9489	0_0_369_0_0_0_0_67_2_0	Kp1	SL307	CG307	628	628	Klebsiella pneumoniae	strong	142	285912	939482	5471794	no	-	ST307	0	1	8	12	-	0	-	0	-	0	-	0	-	0	-	wzi173	KL102	unknown (KL102)	?-	Good	99.27%	KL102_08_wzy,KL102_09	O1/O2v2	O2afg	none	Very high	98.45%		aac(3)-IIa.v1^;aac(6')-Ib-cr.v2;strA.v1^;strB.v1	-	-	qnrB1.v2^	-
KP_NORM_BLD_2015_115730	9478;15160;20501	0_0_369_0_0_0_0_67_0_0	Kp1	SL307	CG307	628	628	Klebsiella pneumoniae	strong	110	308338	621304	5466932	no	-	ST307	0	1	8	12	-	0	-	0	-	0	-	0	-	0	-	wzi173	KL102	unknown (KL102)	none	Very high	99.27%		O1/O2v2	O2afg	none	Very high	98.45%		aac(3)-IIa.v1^;aac(6')-Ib-cr.v2;strA.v1^;strB.v1	-	-	qnrB1.v2^	-
KP_NORM_BLD_2015_115990	7219;9478;15160;15955;16096;20501	0_0_369_0_0_0_0_67_0_0	Kp1	SL307	CG307	629	629	Klebsiella pneumoniae	strong	314	132724	509455	5504417	no	-	ST307	0	1	8	12	-	0	-	0	-	0	-	0	-	0	-	wzi173	KL102	unknown (KL102)	none	Very high	99.27%		O1/O2v2	O2afg	none	Very high	98.45%		aac(3)-IIa.v1^;aac(6')-Ib-cr.v2;strA.v1^;strB.v1	-	-	qnrB1.v2^	-
KP_NORM_BLD_2015_115991	14743	0_0_369_0_0_0_0_67_0_2	Kp1	SL307	CG307	629	629	Klebsiella pneumoniae	strong	122	372964	738901	5469049	no	-	ST307	0	1	8	12	-	0	-	0	-	0	-	0	-	0	-	wzi173	KL102	unknown (KL102)	none	Very high	99.27%		O1/O2v2	O2afg	none	Very high	98.45%		aac(3)-IIa.v1^;aac(6')-Ib-cr.v2;strA.v1^;strB.v1	-	-	qnrB1.v2^	-
KP_NORM_BLD_2015_116357	9478;15160;20501	0_0_369_0_0_0_0_67_0_0	Kp1	SL307	CG307	628	628	Klebsiella pneumoniae	strong	137	240950	507190	5469552	no	-	ST307	0	1	8	12	-	0	-	0	-	0	-	0	-	0	-	wzi173	KL102	unknown (KL102)	?-	Good	99.27%	KL102_13	O1/O2v2	O2afg	none	Very high	98.45%		aac(3)-IIa.v1^;aac(6')-Ib-cr.v2;strA.v1^;strB.v1	-	-	qnrB1.v2^	-
KP_NORM_BLD_2015_116374	14763	0_0_197_0_25_0_15_0_0_0	Kp1	SL147	CG147	628	628	Klebsiella pneumoniae	strong	134	216293	915800	5437685	no	-	ST392	0	1	8	11	-	0	-	0	-	0	-	0	-	0	-	wzi187	KL27	K27	?-	Good	99.27%	KL27_14_wcuJ	O4	O4	?-	Good	99.71%	O4_06_glycosyltransferase	aac(6')-Ib-cr.v2;strA.v1*;strB.v1*	-	-	qnrB1.v2^	-
KP_NORM_BLD_2015_116588	14783	0_0_197_0_25_0_15_3_0_0	Kp1	SL147	CG147	627	627	Klebsiella pneumoniae	strong	159	295825	529542	5448199	no	-	ST392	0	1	8	12	-	0	-	0	-	0	-	0	-	0	-	wzi187	KL27	K27	none	Very high	99.28%		O4	O4	?-	Good	99.71%	O4_06_glycosyltransferase	aac(3)-IIa.v1^;aac(6')-Ib-cr.v2;strA.v1*;strB.v1*	-	-	qnrB1.v2^	-
KP_NORM_BLD_2015_116590	14785	0_0_122_0_11_0_0_1_2_0	Kp1	SL661	CG661	626	626	Klebsiella pneumoniae	strong	1122	34254	115503	5537752	no	-	ST661	0	1	7	10	-	0	-	0	-	0	-	0	-	0	-	wzi84	KL28	K28	?-	Good	99.46%	KL28_07_wckC,KL28_08_wcuC,KL28_13_wzx	O1/O2v1	O2a	?-	Good	98.89%	O1/O2v1_03_wbbM	aadA2^;strA.v1*;strB.v1*	-	-	qnrS1	-
KP_NORM_BLD_2015_117492	13496	0_0_137_3_3_0_0_0_0_0	Kp1	SL29	CG10227	629	629	Klebsiella pneumoniae	strong	180	191859	556249	5427071	no	-	ST29	0	0	3	3	-	0	-	0	-	0	-	0	-	0	-	-	KL30	K30	?-*	Good	96.54%	KL30_15_wcuG	O1/O2v2	O1ab	none	Very high	99.38%		aac(3)-IIa.v1;strB.v1	-	-	-	-
KP_NORM_BLD_2015_117563	7219;9478;15160;15955;16096;20501	0_0_369_0_0_0_0_67_0_0	Kp1	SL307	CG307	629	629	Klebsiella pneumoniae	strong	117	308031	885003	5463570	no	-	ST307	0	1	8	12	-	0	-	0	-	0	-	0	-	0	-	wzi173	KL102	unknown (KL102)	?-	Good	99.25%	KL102_09,KL102_13	O1/O2v2	O2afg	none	Very high	98.45%		aac(3)-IIa.v1^;aac(6')-Ib-cr.v2;strA.v1^;strB.v1	-	-	qnrB1.v2^	-
KP_NORM_BLD_2242	14918	0_0_170_2_0_0_0_0_0_0	Kp1	SL310	CG310	627	627	Klebsiella pneumoniae	strong	165	259902	471460	5777206	no	-	ST249	1	0	1	1	ybt 4; plasmid	450	-	0	-	0	-	0	-	0	-	wzi128	KL1	K1	?	Good	99.72%		O1/O2v1	O1ab	none	Very high	98.57%		-	-	fosA7*	-	-
KP_NORM_BLD_2244	14919	1_0_66_11_0_0_0_0_0_0	Kp3	SL1562	CG12110	622	622	Klebsiella variicola subsp. variicola	strong	135	243566	617492	5432884	no	-	ST1181	0	0	0	0	-	0	-	0	-	0	-	0	-	0	-	-	unknown (KL31)	unknown (K31)	?-+*	None	90.66%	KL31_06_wzc,KL31_09_wzy,KL31_10_wcuC,KL31_13_wctH,KL31_14_wctI,KL31_18_manC,KL31_19_manB	O3/O3a	O3/O3a	?-	Good	99.32%	O3/O3a_01_manC,O3/O3a_02_manB	-	-	-	-	-
KP_NORM_BLD_2245	14920	1_0_298_0_6_0_0_0_0_0	Kp3	SL10763	CG11400	622	622	Klebsiella variicola subsp. variicola	strong	135	265717	513557	5773434	no	-	ST1174	0	0	0	0	-	0	-	0	-	0	-	0	-	0	-	-	unknown (KL33)	unknown (K33)	?-+	None	80.88%	KL33_07_wzb,KL33_08_wzc,KL33_09_wckM,KL33_10_wckL,KL33_11_wcuQ,KL33_12_wzx,KL33_13_wckK,KL33_14_manC,KL33_15_manB,KL33_16_wbaZ,KL33_17_wcaJ,KL33_18_wzy,KL33_19_wckJ	O3/O3a	O3/O3a	none	Very high	99.24%		-	-	-	-	-
KP_NORM_BLD_2247	14921	0_0_22_33_3_0_0_0_0_0	Kp1	SL17	CG1412	626	626	Klebsiella pneumoniae	strong	1	5185857	5185857	5185857	no	-	ST1412	1	0	0	0	ybt 0; ICEKp?	451	-	0	-	0	-	0	-	0	-	wzi7	KL7	K7	none	Very high	98.50%		O1/O2v2	O2afg	none	Very high	98.37%		-	-	-	-	-
KP_NORM_BLD_2248	14351	1_0_102_0_0_1_0_0_0_0	Kp3	SL3235	CG3235	620	620	Klebsiella variicola subsp. variicola	strong	173	274952	524941	5651647	no	-	ST4201	0	0	0	0	-	0	-	0	-	0	-	0	-	0	-	wzi320	unknown (KL61)	unknown (K61)	?-	None	99.85%	KL61_06_wzc,KL61_11_wzx,KL61_17_manC,KL61_18_manB	O3/O3a	O3/O3a	?-	Good	99.27%	O3/O3a_01_manC,O3/O3a_02_manB	-	-	-	-	-
KP_NORM_BLD_225	14922	0_0_1095_0_0_0_0_0_0_0	Kp1	SL11207	CG12111	624	624	Klebsiella pneumoniae	strong	5	5308943	5308943	5527301	no	-	ST248	0	0	4	4	-	0	-	0	-	0	-	0	-	0	-	wzi555	KL162	unknown (KL162)	*	Very high	99.05%		unknown (OL102)	unknown (OL102)	?-+*	None	82.99%	OL102_05_wbbL,OL102_06_rhamnan,OL102_07_wzm,OL102_08_wzt	aadA2	-	-	qnrS1	-
KP_NORM_BLD_2250	14482	0_0_449_0_3_0_0_0_0_0	Kp1	SL10078	CG10353	624	624	Klebsiella pneumoniae	strong	124	196446	712002	5558350	no	-	ST4387	0	0	1	2	-	0	-	0	-	0	-	0	-	0	-	wzi24	unknown (KL24)	unknown (K24)	?-	None	99.97%	KL24_07_wcuD,KL24_08_wcuC,KL24_09_wcuV,KL24_13_wcuG	O1/O2v1	O1ab	none	Very high	98.45%		strA.v1;strB.v1	-	-	-	-
KP_NORM_BLD_2251	14923	1_0_26_2_1_0_1_0_0_0	Kp3	SL363	CG10249	621	621	Klebsiella variicola subsp. variicola	strong	235	195925	716337	5984065	no	-	ST363	0	0	0	0	-	0	-	0	-	0	-	0	-	0	-	wzi53	KL53	K53	?-	Good	99.98%	KL53_14_wcuT	O5	O5	none	Very high	99.55%		-	-	-	-	-
KP_NORM_BLD_2254	14924	0_0_220_7_13_0_0_0_0_0	Kp1	SL152	CG105	626	626	Klebsiella pneumoniae	strong	2	5204006	5204006	5314968	no	-	ST105	1	0	0	0	ybt 0; ICEKp?	452	-	0	-	0	-	0	-	0	-	wzi383	KL102	unknown (KL102)	none	Very high	99.25%		O1/O2v2	O2afg	none	Very high	98.44%		-	-	-	-	-
KP_NORM_BLD_2255	14925;15535	0_0_328_0_0_0_0_1_0_0	Kp1	SL251	CG251	627	627	Klebsiella pneumoniae	strong	151	354189	789584	5402537	no	-	ST251	0	0	0	0	-	0	-	0	-	0	-	0	-	0	-	wzi241	unknown (KL13)	unknown (K13)	?-+	None	98.73%	KL13_06_wzc,KL13_07_wcuD,KL13_09_wzy,KL13_10_wcuF,KL13_11_wzx,KL13_12_wcuL,KL13_13_wcoW,KL13_17_manC,KL13_18_manB	OL104	unknown (OL104)	?-*	Good	85.36%	OL104_01_manC,OL104_02_manB	-	-	-	-	-
KP_NORM_BLD_226	14399	1_0_298_2_0_0_0_0_0_0	Kp3	SL10763	CG12005	620	620	Klebsiella variicola subsp. variicola	strong	132	426443	1207433	5427562	no	-	ST4172	0	0	0	0	-	0	-	0	-	0	-	0	-	0	-	-	unknown (KL180)	unknown (KL180)	?-*	None	98.63%	KL180_06_wzc,KL180_09_wzy,KL180_11_wzx,KL180_12,KL180_18_wcuT	OL103	unknown (OL103)	none	Very high	98.62%		-	-	-	-	-
KP_NORM_BLD_2260	36554	0_0_43_1_2_0_1_0_0_0	Kp1	SL922	CG922	624	624	Klebsiella pneumoniae	strong	190	92854	257830	5013242	no	-	ST2211	0	0	0	0	-	0	-	0	-	0	-	0	-	0	-	wzi300	unknown (KL51)	unknown (K51)	?-	None	97.24%	KL51_06_wzc,KL51_07_wcaJ,KL51_08_wcpB,KL51_09_wzy,KL51_10_wcuF,KL51_11_wcpA,KL51_12_wzx,KL51_13,KL51_14_wcoZ	O1/O2v1	O2a	none	Very high	98.00%		-	-	-	-	-
KP_NORM_BLD_228	14926	0_0_46_5_0_2_0_0_0_0	Kp1	SL76	CG10052	625	625	Klebsiella pneumoniae	strong	1	5152033	5152033	5152033	no	-	ST76	0	0	1	0	-	0	-	0	-	0	-	0	-	0	-	wzi100	KL10	K10	none	Very high	96.75%		O3/O3a	O3/O3a	none	Very high	97.98%		-	-	-	-	-
KP_NORM_BLD_229	14927	0_0_42_6_9_1_1_1_0_0	Kp1	SL3010	CG26	624	624	Klebsiella pneumoniae	strong	185	179865	694298	5445650	no	-	ST26	0	0	0	0	-	0	-	0	-	0	-	0	-	0	-	wzi236	KL10	K10	none	Very high	99.57%		O1/O2v2	O1ab	none	Very high	99.41%		-	-	-	-	-
KP_NORM_BLD_231	14928	0_0_9_0_4_1_0_0_0_0	Kp1	SL416	CG416	628	628	Klebsiella pneumoniae	strong	5	5218152	5218152	5483444	no	-	ST416	0	0	0	0	-	0	-	0	-	0	-	0	-	0	-	wzi273	KL30	K30	*	Very high	96.45%		O1/O2v2	O1ab	none	Very high	99.48%		-	-	-	-	-
KP_NORM_BLD_232	14929	0_0_42_35_0_0_2_0_0_0	Kp1	SL3010	CG11498	625	625	Klebsiella pneumoniae	strong	232	203880	715666	5557290	no	-	ST26	0	0	0	0	-	0	-	0	-	0	-	0	-	0	-	wzi84	KL28	K28	?	Good	99.20%		O1/O2v2	O1ab	none	Very high	99.48%		-	-	-	-	-
KP_NORM_BLD_2395	14930	0_0_80_0_5_0_0_0_0_0	Kp1	SL107	CG107	628	628	Klebsiella pneumoniae	strong	2	5327342	5327342	5467147	no	-	ST107	0	0	5	5	-	0	-	0	-	0	-	0	-	0	-	wzi74	KL103	unknown (KL103)	*	Very high	96.71%		O1/O2v1	O1ab	none	Very high	97.73%		-	-	-	qnrS1	-
KP_NORM_BLD_2396	14931	0_0_42_12_6_0_0_0_0_0	Kp1	SL3010	CG253	625	625	Klebsiella pneumoniae	strong	258	154706	362260	5560530	no	-	ST253	0	0	0	0	-	0	-	0	-	0	-	0	-	0	-	wzi201	KL60	K60	?-	Good	99.00%	KL60_11_wcaJ,KL60_13_wcqY,KL60_14_wcuH	O1/O2v1	O1ab	none	Very high	98.62%		-	-	-	-	-
KP_NORM_BLD_2398	14932	0_0_400_1_8_0_0_0_0_0	Kp1	SL10	CG10	625	625	Klebsiella pneumoniae	strong	213	168833	438054	5604042	no	-	ST10	0	0	0	0	-	0	-	0	-	0	-	0	-	0	-	wzi173	KL102	unknown (KL102)	?-	Good	99.27%	KL102_08_wzy	O1/O2v1	O1ab	none	Very high	98.54%		-	-	-	-	-
KP_NORM_BLD_2399	14933	0_0_94_1_0_0_1_0_0_0	Kp1	SL252	CG252	626	626	Klebsiella pneumoniae	strong	263	147463	435604	5620857	no	-	ST252	0	0	0	0	-	0	-	0	-	0	-	0	-	0	-	wzi81	KL81	K81	?-	Good	99.98%	KL81_12_wcqM	O1/O2v2	O1ab	?	Good	98.46%		-	-	-	-	-
KP_NORM_BLD_2490	14934	1_0_345_0_0_0_0_0_0_0	Kp3	SL11208	CG12112	620	620	Klebsiella variicola subsp. variicola	strong	190	122106	396715	5514632	no	-	ST1262	0	0	0	0	-	0	-	0	-	0	-	0	-	0	-	-	KL23	K23	?-	Good	99.58%	KL23_09_wckU	O3/O3a	O3/O3a	none	Very high	99.29%		-	-	-	-	-
KP_NORM_BLD_2491	14935	1_0_388_0_0_0_0_0_0_0	Kp3	SL11209	CG12113	620	620	Klebsiella variicola subsp. variicola	strong	238	126216	326428	5736695	no	-	ST475	0	0	0	0	-	0	-	0	-	0	-	0	-	0	-	wzi423	unknown (KL56)	unknown (K56)	?-*	None	94.96%	KL56_11_wcpM,KL56_12_wcuC,KL56_13_wzy,KL56_14_wzx	unknown (OL103)	unknown (OL103)	?-	Low	96.36%	OL103_02_wzm	-	-	-	-	-
KP_NORM_BLD_2493	14936	0_0_0_5_1_0_0_0_0_0	Kp1	SL15	CG11072	628	628	Klebsiella pneumoniae	strong	265	154603	652924	5523630	no	-	ST15	0	0	5	8	-	0	-	0	-	0	-	0	-	0	-	wzi93	KL112	unknown (KL112)	none	Very high	98.64%		O1/O2v2	O1ab	none	Very high	98.54%		aadA1.v1^;strA.v1;strB.v1	-	-	-	-
KP_NORM_BLD_2494	14937	0_0_400_1_7_0_0_0_0_0	Kp1	SL10	CG10	626	626	Klebsiella pneumoniae	strong	298	109514	416483	5531825	no	-	ST10	0	0	0	0	-	0	-	0	-	0	-	0	-	0	-	wzi173	unknown (KL102)	unknown (KL102)	?-	None	99.25%	KL102_09,KL102_11,KL102_13,KL102_15_wzx	O1/O2v1	unknown (O1/O2v1)	?-	Good	98.53%	O1/O2v1_05_wbbN	-	-	-	-	-
KP_NORM_BLD_2496	14253	0_0_1062_0_0_0_0_0_0_0	Kp1	SL11070	CG11915	626	626	Klebsiella pneumoniae	strong	665	98134	410198	5509004	no	-	ST4238	0	0	0	0	-	0	-	0	-	0	-	0	-	0	-	wzi356	KL117	unknown (KL117)	?-+	Good	99.53%	KL117_03_wzi	O1/O2v2	O1ab	none	Very high	98.43%		-	-	-	-	-
KP_NORM_BLD_2497	14938	0_0_89_0_11_0_0_0_0_0	Kp1	SL870	CG870	625	625	Klebsiella pneumoniae	strong	3	5198494	5198494	5407952	no	-	ST870	0	0	2	4	-	0	-	0	-	0	-	0	-	0	-	wzi137	KL17	K17	none	Very high	99.98%		O1/O2v1	O1ab	none	Very high	98.03%		strA.v1;strB.v1	-	-	-	-
KP_NORM_BLD_2499	14429	0_0_950_0_0_0_0_1_0_0	Kp1	SL11158	CG12028	625	625	Klebsiella pneumoniae	strong	436	171803	378076	5408009	no	-	ST4230	0	0	0	0	-	0	-	0	-	0	-	0	-	0	-	wzi114	KL111	unknown (KL111)	?-	Good	99.45%	KL111_07_wzy,KL111_08_wckT,KL111_10	O3b	O3b	none	Very high	98.87%		-	-	-	-	-
KP_NORM_BLD_2501	36557	2_1_84_0_2_0_0_0_0_0	Kp4	SL10219	CG10566	610	610	Klebsiella quasipneumoniae subsp. similipneumoniae	strong	153	130674	368867	5121233	no	-	ST3506	0	0	0	0	-	0	-	0	-	0	-	0	-	0	-	-	unknown (KL68)	unknown (K68)	?-+*	None	78.35%	KL68_02_cpsACP,KL68_09_wclV,KL68_10_wckX,KL68_11_wckW,KL68_12_wzy,KL68_16_wcuC	O3/O3a	O3/O3a	none	Very high	96.07%		-	-	-	-	-
KP_NORM_BLD_2504	14939	1_0_55_0_1_0_0_0_0_0	Kp3	SL3975	CG3975	621	621	Klebsiella variicola subsp. variicola	strong	153	193115	480806	5566070	no	-	ST3975	0	0	0	0	-	0	-	0	-	0	-	0	-	0	-	wzi210	KL103	unknown (KL103)	?	Good	99.55%		O3/O3a	O3/O3a	none	Very high	99.34%		-	-	-	-	-
KP_NORM_BLD_2505	14940	0_0_689_1_0_0_0_0_0_0	Kp1	SL10465	CG12114	622	622	Klebsiella pneumoniae	strong	214	122509	359097	5406591	no	-	ST503	0	0	0	0	-	0	-	0	-	0	-	0	-	0	-	wzi9	KL9	K9	?-	Good	99.97%	KL9_10	O1/O2v2	O2afg	?-	Good	98.44%	O1/O2v2_08_gmlC	-	-	-	-	-
KP_NORM_BLD_2507	36628	2_1_237_0_0_0_0_0_0_0	Kp4	SL11784	CG13305	609	609	Klebsiella quasipneumoniae subsp. similipneumoniae	strong	147	152177	583581	5149299	no	-	ST4378	0	0	0	0	-	0	-	0	-	0	-	0	-	0	-	-	unknown (KL68)	unknown (K68)	?-+*	None	77.90%	KL68_02_cpsACP,KL68_03_wzi,KL68_09_wclV,KL68_10_wckX,KL68_11_wckW,KL68_16_wcuC,KL68_17_gnd	O3/O3a	O3/O3a	none	Very high	96.09%		-	-	-	-	-
KP_NORM_BLD_2508	14941	0_0_605_1_5_0_0_0_0_0	Kp1	SL10300	CG10732	626	626	Klebsiella pneumoniae	strong	3	5179889	5179889	5304561	no	-	ST2108	0	0	0	0	-	0	-	0	-	0	-	0	-	0	-	wzi31	KL31	K31	-	Good	99.26%	KL31_01_galF,KL31_02_cpsACP	O5	O5	*	High	94.27%		-	-	-	-	-
KP_NORM_BLD_2510	14942	0_0_225_0_2_0_0_0_0_0	Kp1	SL1402	CG1402	626	626	Klebsiella pneumoniae	strong	204	233486	441422	5547220	no	-	ST1777	0	0	0	0	-	0	-	0	-	0	-	0	-	0	-	wzi113	KL111	unknown (KL111)	?-	Good	99.99%	KL111_07_wzy	O3b	O3b	none	Very high	99.25%		-	-	-	-	-
KP_NORM_BLD_2789	14943	1_0_31_1_6_0_0_0_0_0	Kp3	SL1875	CG1875	621	621	Klebsiella variicola subsp. variicola	strong	289	175659	434811	5592626	no	-	ST1875	0	0	0	0	-	0	-	0	-	0	-	0	-	0	-	wzi53	KL53	K53	?-+	Good	99.99%	KL53_18_manB	O3/O3a	O3/O3a	?-	Good	99.32%	O3/O3a_02_manB	-	-	-	-	-
KP_NORM_BLD_2790	14426	1_0_18_5_1_0_0_0_0_0	Kp3	SL925	CG11646	622	622	Klebsiella variicola subsp. variicola	strong	436	155802	656979	5672876	no	-	ST4159	0	0	0	0	-	0	-	0	-	0	-	0	-	0	-	wzi352	KL113	unknown (KL113)	none	Very high	98.93%		O3/O3a	O3/O3a	?	Good	99.19%		-	-	-	-	-
KP_NORM_BLD_2793	14944	0_0_22_2_44_0_1_0_0_0	Kp1	SL17	CG20	627	627	Klebsiella pneumoniae	strong	476	121223	520789	5352028	no	-	ST20	1	0	0	0	ybt 14; ICEKp5	453	-	0	-	0	-	0	-	0	-	wzi84	KL28	K28	?	Good	99.17%		O1/O2v2	O1ab	none	Very high	98.42%		-	-	-	-	-
KP_NORM_BLD_2794	14945	1_0_73_0_1_0_0_0_0_0	Kp3	SL1688	CG3955	620	620	Klebsiella variicola subsp. variicola	strong	407	128321	449898	5601298	no	-	ST3955	0	0	0	0	-	0	-	0	-	0	-	0	-	0	-	wzi57	KL57	K57	?-*	Good	97.13%	KL57_17_manB	O3/O3a	O3/O3a	?-	Good	99.27%	O3/O3a_02_manB	-	-	-	-	-
KP_NORM_BLD_2796	14946	1_0_46_1_7_0_0_0_0_0	Kp3	SL1423	CG1423	619	619	Klebsiella variicola subsp. variicola	strong	424	143853	323642	5689236	no	-	ST1423	0	0	0	0	-	0	-	0	-	0	-	0	-	0	-	wzi38	KL38	K38	-*	High	97.75%	KL38_15	O5	O5	none	Very high	99.58%		-	-	-	-	-
KP_NORM_BLD_2797	14249	1_0_446_0_0_0_0_0_0_0	Kp3	SL11068	CG11912	622	622	Klebsiella variicola subsp. variicola	strong	376	121246	321192	5465164	no	-	ST4079	0	0	0	0	-	0	-	0	-	0	-	0	-	0	-	wzi320	KL61	K61	?-	Good	99.86%	KL61_17_manC	O3/O3a	O3/O3a	?-	Good	99.23%	O3/O3a_01_manC	-	-	-	-	-
KP_NORM_BLD_2799	14947	0_0_131_1_22_1_3_0_0_0	Kp1	SL35	CG35	628	628	Klebsiella pneumoniae	strong	2	5447815	5447815	5544028	no	-	ST35	1	0	0	0	ybt 14; ICEKp2	454	-	0	-	0	-	0	-	0	-	wzi37	KL22	K22	none	Very high	99.49%		O1/O2v1	O1ab	none	Very high	98.11%		-	-	-	-	-
KP_NORM_BLD_2800	14948	0_0_22_2_79_0_0_0_0_0	Kp1	SL17	CG20	626	626	Klebsiella pneumoniae	strong	159	290094	912965	5488446	no	-	ST20	0	0	0	0	-	0	-	0	-	0	-	0	-	0	-	wzi24	KL24	K24	-	High	99.95%	KL24_13_wcuG	O1/O2v1	O1ab	none	Very high	98.38%		-	-	-	-	-
KP_NORM_BLD_2803	14949	0_0_22_2_95_0_0_0_0_0	Kp1	SL17	CG20	626	626	Klebsiella pneumoniae	strong	372	133055	328503	5517956	no	-	ST20	0	0	0	0	-	0	-	0	-	0	-	0	-	0	-	wzi84	KL28	K28	?-	Good	99.17%	KL28_07_wckC	O1/O2v2	O1ab	none	Very high	98.39%		-	-	-	-	-
KP_NORM_BLD_3069	14430	0_0_950_0_0_0_0_0_0_0	Kp1	SL11158	CG12028	627	627	Klebsiella pneumoniae	strong	108	460864	1055986	5348954	no	-	ST4230	0	0	0	0	-	0	-	0	-	0	-	0	-	0	-	wzi114	KL111	unknown (KL111)	?-	Good	99.46%	KL111_07_wzy,KL111_08_wckT	O3b	O3b	none	Very high	98.87%		-	-	-	-	-
KP_NORM_BLD_3070	14950	0_0_91_3_0_0_0_0_0_0	Kp1	SL359	CG12115	626	626	Klebsiella pneumoniae	strong	295	106417	258622	5302111	no	-	ST359	0	0	0	0	-	0	-	0	-	0	-	0	-	0	-	wzi24	KL24	K24	?-+	Good	99.97%	KL24_02_cpsACP,KL24_09_wcuV,KL24_13_wcuG	O1/O2v1	O1ab	none	Very high	98.41%		-	-	-	-	-
KP_NORM_BLD_3072	14951	0_0_109_0_0_0_0_1_0_0	Kp1	SL37	CG726	627	627	Klebsiella pneumoniae	strong	195	349265	688213	5615472	no	-	ST726	0	0	8	11	-	0	-	0	-	0	-	0	-	0	-	wzi14	KL14	K14	?-	Good	99.82%	KL14_08_wzx,KL14_10,KL14_16	O3b	O3b	?	Good	99.16%		aadA^;ant(2'')-Ia;aph3-Ia.v1^	-	-	-	-
KP_NORM_BLD_3074	14952;21947	0_0_233_0_11_0_0_0_0_0	Kp1	SL134	CG134	625	625	Klebsiella pneumoniae	strong	4	5374805	5374805	5621864	no	-	ST134	0	0	0	0	-	0	-	0	-	0	-	0	-	0	-	wzi168	KL25	K25	-	High	98.26%	KL25_09_wfeD	O5	O5	*	High	94.18%		-	-	-	-	-
KP_NORM_BLD_3076	14953	0_0_158_20_0_1_0_0_0_0	Kp1	SL45	CG10812	629	629	Klebsiella pneumoniae	strong	155	410098	941101	5426547	no	-	ST45	0	0	0	0	-	0	-	0	-	0	-	0	-	0	-	wzi101	KL24	K24	none	Very high	99.02%		O1/O2v1	O2a	none	Very high	98.76%		-	-	-	-	-
KP_NORM_BLD_3077	14259	1_0_196_2_0_0_0_0_0_0	Kp3	SL10324	CG11919	621	621	Klebsiella variicola subsp. variicola	strong	135	336776	1230311	5619228	no	-	ST4163	0	0	0	0	-	0	-	0	-	0	-	0	-	0	-	wzi198	unknown (KL67)	unknown (K67)	?-*	None	97.68%	KL67_07_wzy,KL67_09_wckZ,KL67_11_wcqG,KL67_22_rmlD,KL67_23_rmlC	OL103	unknown (OL103)	none	Very high	98.92%		-	-	-	-	-
KP_NORM_BLD_3079	14341	1_0_287_0_1_0_0_0_0_0	Kp3	SL10851	CG11528	621	621	Klebsiella variicola subsp. variicola	strong	429	114533	355916	5586897	no	-	ST4035	0	0	0	0	-	0	-	0	-	0	-	0	-	0	-	-	KL128	unknown (KL128)	?-	Good	97.79%	KL128_14_wzx	O3/O3a	O3/O3a	none	Very high	99.27%		-	-	-	-	-
KP_NORM_BLD_3080	14954;14960	0_0_388_1_18_0_0_0_0_0	Kp1	SL25	CG25	627	627	Klebsiella pneumoniae	strong	193	253309	605463	5532964	no	-	ST25	1	0	0	0	ybt 4; plasmid	455	-	0	-	0	-	0	-	0	-	wzi72	KL2	K2	?	Good	98.40%		O1/O2v2	O1ab	?	Good	99.20%		-	-	-	-	-
KP_NORM_BLD_3082	14454	1_0_362_0_0_0_0_0_0_0	Kp3	SL11127	CG12041	619	619	Klebsiella variicola subsp. variicola	strong	194	221183	484863	6035810	no	-	ST4174	0	0	0	0	-	0	-	0	-	0	-	0	-	0	-	wzi369	KL107	unknown (KL107)	?*	Good	96.51%		O3/O3a	O3/O3a	none	Very high	99.35%		-	-	-	-	-
KP_NORM_BLD_3085	14956	0_0_0_0_0_1_3_0_0_0	Kp1	SL15	CG15	628	628	Klebsiella pneumoniae	strong	153	269852	987537	5455350	no	-	ST15	0	0	0	0	-	0	-	0	-	0	-	0	-	0	-	wzi24	KL24	K24	none	Very high	99.98%		O1/O2v1	O1ab	none	Very high	98.52%		-	-	-	-	-
KP_NORM_BLD_3086	14957	0_0_42_38_0_1_0_0_0_0	Kp1	SL3010	CG11482	626	626	Klebsiella pneumoniae	strong	327	149225	621686	5805324	no	-	ST3043	0	0	0	0	-	0	-	0	-	0	-	0	-	0	-	wzi236	KL10	K10	?-	Good	99.98%	KL10_09_wclP,KL10_10_wzx,KL10_14_wzy	O1/O2v2	O1ab	*	Very high	96.48%		-	-	-	-	-
KP_NORM_BLD_3090	14958	0_0_139_0_5_0_0_1_0_0	Kp1	SL1109	CG1109	627	627	Klebsiella pneumoniae	strong	97	367127	859569	5416803	no	-	ST1109	0	0	0	0	-	0	-	0	-	0	-	0	-	0	-	wzi115	KL54	K54	?-	Good	99.94%	KL54_09_wzy	O1/O2v2	O1ab	none	Very high	99.15%		-	-	-	-	-
KP_NORM_BLD_3091	14959	0_0_434_0_3_0_2_0_0_0	Kp1	SL321	CG321	627	627	Klebsiella pneumoniae	strong	101	361226	649235	5447508	no	-	ST321	0	0	0	0	-	0	-	0	-	0	-	0	-	0	-	wzi131	KL3	K3	none	Very high	99.62%		O1/O2v2	O2afg	none	Very high	98.54%		-	-	-	-	-
KP_NORM_BLD_3093	14960	0_0_388_1_18_0_0_0_0_0	Kp1	SL25	CG25	626	626	Klebsiella pneumoniae	strong	158	254382	606236	5523874	no	-	ST25	1	0	0	0	ybt 4; plasmid	455	-	0	-	0	-	0	-	0	-	wzi72	KL2	K2	none	Very high	98.40%		O1/O2v2	O1ab	none	Very high	99.20%		-	-	-	-	-
KP_NORM_BLD_385	14963	0_0_400_1_6_1_2_0_0_0	Kp1	SL10	CG10	626	626	Klebsiella pneumoniae	strong	941	99478	317860	5548586	no	-	ST10	0	0	0	0	-	0	-	0	-	0	-	0	-	0	-	wzi173	KL102	unknown (KL102)	?-	Good	99.28%	KL102_07_wbaP,KL102_13	O1/O2v1	O1ab	none	Very high	98.54%		-	-	-	-	-
KP_NORM_BLD_386	14964	0_0_42_44_0_0_0_0_0_0	Kp1	SL3010	CG12116	625	625	Klebsiella pneumoniae	strong	176	358440	617157	5228711	no	-	ST253	0	0	0	0	-	0	-	0	-	0	-	0	-	0	-	wzi27	KL27	K27	?-	Good	99.96%	KL27_12_wzx	O1/O2v1	O1ab	none	Very high	98.55%		-	-	-	-	-
KP_NORM_BLD_388	36562	2_1_239_0_0_0_0_0_0_0	Kp4	SL11773	CG13292	606	606	Klebsiella quasipneumoniae subsp. similipneumoniae	strong	408	251655	916992	5243634	no	-	ST1308	0	0	0	0	-	0	-	0	-	0	-	0	-	0	-	-	unknown (KL142)	unknown (KL142)	?-*	None	94.23%	KL142_06_wzc,KL142_08_wcaJ,KL142_09_wclJ,KL142_10_wcuM,KL142_11_wzy,KL142_13_wzx,KL142_16_wcqA	O3/O3a	O3/O3a	none	Very high	96.05%		-	-	-	-	-
KP_NORM_BLD_389	14965	0_0_13_8_2_1_3_0_0_0	Kp1	SL34	CG10062	624	624	Klebsiella pneumoniae	strong	649	116677	317725	5664016	no	-	ST643	0	0	0	0	-	0	-	0	-	0	-	0	-	0	-	wzi149	unknown (KL62)	unknown (K62)	?-	None	99.31%	KL62_06_wzc,KL62_07_wbaP,KL62_10,KL62_11_wzy,KL62_12,KL62_13,KL62_14,KL62_15_wzx	O1/O2v2	O1ab	?-	Good	96.41%	O1/O2v2_08_gmlC,O1/O2v2_09_gmlB	-	-	-	-	-
KP_NORM_BLD_391	14966	0_0_92_0_4_0_0_0_0_0	Kp1	SL343	CG343	628	628	Klebsiella pneumoniae	strong	614	169084	453453	5422353	no	-	ST343	1	0	0	0	ybt 4; plasmid	329	-	0	-	0	-	0	-	0	-	wzi274	unknown (KL30)	unknown (K30)	?-+	None	99.08%	KL30_07_wcuL,KL30_08_wzx,KL30_10_wzy,KL30_11_wckP,KL30_14,KL30_15_wcuG	O1/O2v1	O1ab	none	Very high	97.99%		-	-	-	-	-
KP_NORM_BLD_392	14967	0_0_42_35_0_3_0_0_0_0	Kp1	SL3010	CG11498	624	624	Klebsiella pneumoniae	strong	259	160463	500885	5321928	no	-	ST26	0	0	0	0	-	0	-	0	-	0	-	0	-	0	-	wzi84	unknown (KL28)	unknown (K28)	?-	None	99.12%	KL28_07_wckC,KL28_08_wcuC,KL28_09_wckD,KL28_10_wzy,KL28_13_wzx	O1/O2v2	O1ab	none	Very high	99.48%		-	-	-	-	-
KP_NORM_BLD_500	14970	1_0_257_1_0_0_0_0_0_0	Kp3	SL10587	CG12117	621	621	Klebsiella variicola subsp. variicola	strong	408	108595	318226	5874196	no	-	ST3231	0	0	0	0	-	0	-	0	-	0	-	0	-	0	-	wzi54	KL54	K54	?-*	Good	94.46%	KL54_07_wclU,KL54_18_manC	O3/O3a	O3/O3a	?-	Good	99.39%	O3/O3a_01_manC	-	-	-	-	-
KP_NORM_BLD_501	36564	2_1_41_3_0_0_0_0_0_0	Kp4	SL3891	CG3891	611	611	Klebsiella quasipneumoniae subsp. similipneumoniae	strong	122	391533	949122	5209806	no	-	ST2559	0	0	0	0	-	0	-	0	-	0	-	0	-	0	-	wzi536	KL5	K5	?-*	Good	98.58%	KL5_18_manB	O3/O3a	O3/O3a	?-	Good	96.10%	O3/O3a_02_manB	-	-	-	-	-
KP_NORM_BLD_505	14971	1_0_80_0_0_6_0_0_0_0	Kp3	SL641	CG641	620	620	Klebsiella variicola subsp. variicola	strong	154	183264	338052	5632449	no	-	ST641	0	0	0	0	-	0	-	0	-	0	-	0	-	0	-	wzi201	KL60	K60	none	Very high	99.06%		O5	O5	?	Good	99.55%		-	-	-	-	-
KP_NORM_BLD_51	14362	0_0_1131_0_0_0_0_0_0_0	Kp1	SL11128	CG11988	627	627	Klebsiella pneumoniae	strong	223	371209	445627	5315539	no	-	ST4249	0	0	0	0	-	0	-	0	-	0	-	0	-	0	-	-	KL126	unknown (KL126)	?-	Good	97.13%	KL126_09,KL126_15_rmlB,KL126_16_rmlA	OL13	O13	?-	Good	91.83%	OL13_01_rfbB,OL13_02_rfbA,OL13_09_glycosylhydrolase	-	-	-	-	-
KP_NORM_BLD_52	14972	0_0_0_0_0_1_1_0_0_0	Kp1	SL15	CG15	626	626	Klebsiella pneumoniae	strong	159	320994	915089	5480533	no	-	ST15	0	0	4	6	-	0	-	0	-	0	-	0	-	0	-	wzi24	KL24	K24	none	Very high	99.99%		O1/O2v1	O1ab	none	Very high	98.52%		aadA1.v1^;strA.v1;strB.v1	-	-	-	-
KP_NORM_BLD_54	14974	1_0_81_1_0_1_0_0_0_0	Kp3	SL250	CG10029	621	621	Klebsiella variicola subsp. variicola	strong	209	219112	573384	5918365	no	-	ST250	0	0	0	0	-	0	-	0	-	0	-	0	-	0	-	wzi100	KL10	K10	?-	Good	96.68%	KL10_09_wclP,KL10_18_manC,KL10_19_manB	O3/O3a	O3/O3a	?-	Good	98.04%	O3/O3a_01_manC,O3/O3a_02_manB	-	-	-	-	-
KP_NORM_BLD_55	14296	1_0_21_1_0_0_0_0_0_0	Kp3	SL2456	CG2456	621	621	Klebsiella variicola subsp. variicola	strong	351	130454	452045	5631494	no	-	ST4312	1	0	0	0	ybt 0; ICEKp17	456	-	0	-	0	-	0	-	0	-	wzi69	KL101	unknown (KL101)	none	Very high	99.97%		O3/O3a	O3/O3a	none	Very high	99.34%		-	-	-	-	-
KP_NORM_BLD_57	14976	1_0_123_1_2_0_0_0_0_0	Kp3	SL681	CG681	622	622	Klebsiella variicola subsp. variicola	strong	289	152178	348210	5635714	no	-	ST681	0	0	0	0	-	0	-	0	-	0	-	0	-	0	-	wzi69	KL143	unknown (KL143)	?-*	Good	95.14%	KL143_14,KL143_16_wcsW,KL143_17	O5	O5	none	Very high	99.71%		-	-	-	-	-
KP_NORM_BLD_58	14354	1_0_453_0_0_0_0_0_0_0	Kp3	SL11122	CG11981	621	621	Klebsiella variicola subsp. variicola	strong	258	220650	1024454	5868488	no	-	ST4164	0	0	0	0	-	0	-	0	-	0	-	0	-	0	-	wzi198	unknown (KL67)	unknown (K67)	?-*	None	96.04%	KL67_07_wzy,KL67_09_wckZ,KL67_10_wclH,KL67_20_rmlB,KL67_22_rmlD,KL67_23_rmlC	OL103	unknown (OL103)	none	Very high	98.97%		-	-	-	-	-
KP_NORM_BLD_60419	14977	1_0_450_0_0_0_0_0_0_0	Kp3	SL11210	CG12118	620	620	Klebsiella variicola subsp. variicola	strong	139	261466	637945	5731428	no	-	ST468	0	0	0	0	-	0	-	0	-	0	-	0	-	0	-	wzi49	KL49	K49	?-+	Good	99.78%	KL49_18_manB	O3/O3a	O3/O3a	?-	Good	98.67%	O3/O3a_02_manB	-	-	-	-	-
KP_NORM_BLD_60421	14245	0_0_1160_0_0_0_0_0_0_0	Kp1	SL11066	CG11909	626	626	Klebsiella pneumoniae	strong	354	140008	410438	5302813	no	-	ST4271	0	0	0	0	-	0	-	0	-	0	-	0	-	0	-	wzi316	KL6	K6	none	Very high	99.80%		O1/O2v1	O2a	none	Very high	98.38%		-	-	-	-	-
KP_NORM_BLD_60423	14978;21958	0_0_128_4_2_0_0_0_0_0	Kp1	SL540	CG504	621	621	Klebsiella pneumoniae	strong	130	156449	420703	5220779	no	-	ST504	0	0	0	0	-	0	-	0	-	0	-	0	-	0	-	wzi13	KL13	K13	?-	Good	99.97%	KL13_13_wcoW,KL13_14	O1/O2v1	O1ab	none	Very high	98.67%		-	-	-	-	-
KP_NORM_BLD_60425	14373	1_0_333_0_0_0_0_0_0_0	Kp3	SL11132	CG11993	622	622	Klebsiella variicola subsp. variicola	strong	304	342402	557741	5563131	no	-	ST4151	0	0	0	0	-	0	-	0	-	0	-	0	-	0	-	wzi20	unknown (KL20)	unknown (K20)	?-+*	None	94.90%	KL20_10_wcaN,KL20_11_wcaO,KL20_16_manC,KL20_17_manB	O3/O3a	O3/O3a	?-	Good	99.40%	O3/O3a_01_manC,O3/O3a_02_manB	-	-	-	-	-
KP_NORM_BLD_60427	14979;21959	0_0_109_1_58_0_0_0_0_0	Kp1	SL37	CG37	628	628	Klebsiella pneumoniae	strong	414	149197	409769	5595726	no	-	ST37	0	0	0	0	-	0	-	0	-	0	-	0	-	0	-	wzi12	KL12	K12	?-	Good	99.99%	KL12_19_rmlB,KL12_22_rmlC	OL103	unknown (OL103)	?-*	Good	94.58%	OL103_01_rmlC	-	-	-	-	-
KP_NORM_BLD_60429	14980	0_0_42_43_0_0_0_0_0_0	Kp1	SL3010	CG12119	628	628	Klebsiella pneumoniae	strong	794	154641	631309	6063394	no	-	ST163	0	0	1	1	-	0	-	0	-	0	-	0	-	0	-	-	unknown (KL121)	unknown (KL121)	?-	None	97.56%	KL121_10_wctC,KL121_11_wcqS,KL121_19,KL121_20_wcsO	O1/O2v1	unknown (O1/O2v1)	none	Very high	98.45%		strB.v1	-	-	-	-
KP_NORM_BLD_60433	14981	0_0_109_25_18_0_0_0_0_0	Kp1	SL37	CG309	625	625	Klebsiella pneumoniae	strong	131	365898	750074	5463328	no	-	ST309	1	0	0	0	ybt 10; ICEKp4	385	-	0	-	0	-	0	-	0	-	wzi42	unknown (KL42)	unknown (K42)	?-	None	99.97%	KL42_08_wcuO,KL42_11_wcpW,KL42_12_wcpX,KL42_17_wzx	O4	O4	none	Very high	99.87%		-	-	-	-	-
KP_NORM_BLD_60435	14388	0_0_87_10_0_2_0_0_0_0	Kp1	SL383	CG11517	626	626	Klebsiella pneumoniae	strong	687	105353	301741	5492912	no	-	ST4295	0	0	0	0	-	0	-	0	-	0	-	0	-	0	-	wzi356	KL117	unknown (KL117)	?-+	Good	99.69%	KL117_03_wzi	O1/O2v1	O1ab	none	Very high	98.42%		-	-	-	-	-
KP_NORM_BLD_60437	14982	1_0_298_0_1_0_1_0_0_0	Kp3	SL10763	CG11400	619	619	Klebsiella variicola subsp. variicola	strong	185	159570	338055	5665052	no	-	ST639	0	0	0	0	-	0	-	0	-	0	-	0	-	0	-	wzi338	KL105	unknown (KL105)	*	Very high	96.66%		O3/O3a	O3/O3a	none	Very high	99.19%		-	-	-	-	-
KP_NORM_BLD_60440	14983	0_0_340_0_0_0_1_0_0_0	Kp1	SL3639	CG3639	627	627	Klebsiella pneumoniae	strong	151	282783	568388	5351275	no	-	ST3639	0	0	0	0	-	0	-	0	-	0	-	0	-	0	-	wzi385	KL22	K22	-+	Good	99.25%	KL22_17	O3/O3a	O3/O3a	*	Very high	95.48%		-	-	-	-	-
KP_NORM_BLD_60442	14984	0_0_137_12_8_0_0_0_0_0	Kp1	SL29	CG10193	626	626	Klebsiella pneumoniae	strong	98	324875	666532	5116974	no	-	ST29	0	0	0	0	-	0	-	0	-	0	-	0	-	0	-	wzi115	KL54	K54	none	Very high	99.94%		O1/O2v2	O1ab	none	Very high	99.15%		-	-	-	-	-
KP_NORM_BLD_60444	14985	0_0_42_6_9_1_2_0_0_0	Kp1	SL3010	CG26	624	624	Klebsiella pneumoniae	strong	490	91799	336160	5575999	no	-	ST26	0	0	0	0	-	0	-	0	-	0	-	0	-	0	-	wzi236	unknown (KL10)	unknown (K10)	?-	None	99.55%	KL10_09_wclP,KL10_12_wcaN,KL10_13_wcuK,KL10_14_wzy	O1/O2v2	O1ab	none	Very high	99.41%		-	-	-	-	-
KP_NORM_BLD_60446	14329	2_0_149_0_0_0_0_0_0_0	Kp2	SL11109	CG11964	611	611	Klebsiella quasipneumoniae subsp. quasipneumoniae	strong	159	274349	703775	5666211	no	-	ST4204	0	0	0	0	-	0	-	0	-	0	-	0	-	0	-	-	KL1	K1	?-*	Good	94.97%	KL1_18_manC,KL1_19_manB	O3/O3a	O3/O3a	?-	Good	96.08%	O3/O3a_01_manC,O3/O3a_02_manB	-	-	-	-	-
KP_NORM_BLD_60449	14986	1_0_66_8_1_0_0_0_0_0	Kp3	SL1562	CG12032	618	618	Klebsiella variicola subsp. variicola	strong	92	443462	937323	5537606	no	-	ST597	0	0	1	1	-	0	-	0	-	0	-	0	-	0	-	wzi198	KL67	K67	*	Very high	97.67%		OL103	unknown (OL103)	none	Very high	98.96%		-	-	fosA7*	-	-
KP_NORM_BLD_60560	14987	0_0_0_0_0_1_2_0_0_0	Kp1	SL15	CG15	626	626	Klebsiella pneumoniae	strong	141	315136	988567	5482316	no	-	ST15	0	0	4	6	-	0	-	0	-	0	-	0	-	0	-	wzi24	KL24	K24	-	High	99.98%	KL24_13_wcuG	O1/O2v1	O1ab	none	Very high	98.52%		aadA1.v1^;strA.v1;strB.v1	-	-	-	-
KP_NORM_BLD_60562	14988	1_0_15_8_0_0_0_0_0_0	Kp3	SL595	CG12120	622	622	Klebsiella variicola subsp. variicola	strong	3	5426211	5426211	5705414	no	-	ST906	0	0	2	2	-	0	-	0	-	0	-	0	-	0	-	wzi548	KL3	K3	*	Very high	97.19%		O3/O3a	O3/O3a	none	Very high	99.23%		-	-	-	-	-
KP_NORM_BLD_60571	14989	0_0_42_6_0_2_0_0_0_0	Kp1	SL3010	CG26	624	624	Klebsiella pneumoniae	strong	273	219975	701897	5653986	no	-	ST26	0	0	0	0	-	0	-	0	-	0	-	0	-	0	-	wzi236	unknown (KL10)	unknown (K10)	?-	None	99.50%	KL10_08_wclQ,KL10_09_wclP,KL10_11_wcuQ,KL10_12_wcaN,KL10_13_wcuK,KL10_14_wzy,KL10_15_wcsO	O1/O2v2	O1ab	none	Very high	99.41%		-	-	-	-	-
KP_NORM_BLD_60606	14990	0_0_1_1_43_0_0_0_0_0	Kp1	SL14	CG14	626	626	Klebsiella pneumoniae	strong	166	324874	750462	5439483	no	-	ST14	0	0	0	0	-	0	-	0	-	0	-	0	-	0	-	wzi2	KL2	K2	?-	Good	99.73%	KL2_10,KL2_11_wzx	O1/O2v1	O1ab	none	Very high	99.97%		-	-	-	-	-
KP_NORM_BLD_60609	14480	0_0_42_33_1_0_0_0_0_0	Kp1	SL3010	CG11502	625	625	Klebsiella pneumoniae	strong	334	109105	348212	5509021	no	-	ST4379	0	0	0	0	-	0	-	0	-	0	-	0	-	0	-	wzi123	unknown (KL136)	unknown (KL136)	?-	None	99.88%	KL136_06_wzc,KL136_08_wcuO,KL136_13_wcuC,KL136_14	O1/O2v2	O1ab	none	Very high	98.53%		-	-	-	-	-
KP_NORM_BLD_60611	14307	2_1_188_0_0_0_0_0_0_0	Kp4	SL11095	CG11947	609	609	Klebsiella quasipneumoniae subsp. similipneumoniae	strong	223	356134	578498	5599744	no	-	ST4218	0	0	5	6	-	0	-	0	-	0	-	0	-	0	-	wzi398	unknown (KL67)	unknown (K67)	?-+	None	99.56%	KL67_07_wzy,KL67_09_wckZ,KL67_10_wclH,KL67_11_wcqG,KL67_13_wzx,KL67_22_rmlD	O12	O12	?-	Good	97.49%	O12_03_rfbD	aadA2	-	-	-	-
KP_NORM_BLD_60613	14991	0_0_233_0_1_0_1_0_0_0	Kp1	SL134	CG134	626	626	Klebsiella pneumoniae	strong	148	362849	640993	5319679	no	-	ST134	0	0	0	0	-	0	-	0	-	0	-	0	-	0	-	wzi168	KL25	K25	-	High	98.26%	KL25_09_wfeD	O5	O5	*	High	94.18%		-	-	-	-	-
KP_NORM_BLD_60723	14327	0_0_948_0_0_0_0_0_0_0	Kp1	SL11107	CG11962	629	629	Klebsiella pneumoniae	strong	3	5303313	5303313	5444529	no	-	ST4334	0	0	0	0	-	0	-	0	-	0	-	0	-	0	-	wzi150	KL183	unknown (KL183)	*	Very high	95.05%		OL103	unknown (OL103)	*	High	94.66%		-	-	-	-	-
KP_NORM_BLD_60725	14992	1_0_66_10_0_0_0_0_0_0	Kp3	SL1562	CG12121	622	622	Klebsiella variicola subsp. variicola	strong	468	104740	356837	6088407	no	-	ST1562	0	0	0	0	-	0	-	0	-	0	-	0	-	0	-	wzi289	KL47	K47	none	Very high	95.74%		O3/O3a	O3/O3a	none	Very high	99.35%		-	-	-	-	-
KP_NORM_BLD_60728	14403	1_0_380_0_0_0_0_0_0_0	Kp3	SL11144	CG12009	624	624	Klebsiella variicola subsp. variicola	strong	497	125266	363006	5715611	no	-	ST4148	0	0	0	0	-	0	-	0	-	0	-	0	-	0	-	-	KL183	unknown (KL183)	?	Good	99.24%		OL103	unknown (OL103)	none	Very high	98.81%		-	-	-	-	-
KP_NORM_BLD_60778	14993	1_0_68_3_0_0_0_0_0_0	Kp3	SL1478	CG1478	620	620	Klebsiella variicola subsp. variicola	strong	2	5429164	5429164	5553809	no	-	ST1478	0	0	0	0	-	0	-	0	-	0	-	0	-	0	-	wzi370	KL137	unknown (KL137)	none	Very high	99.85%		O3/O3a	O3/O3a	none	Very high	99.28%		-	-	-	-	-
KP_NORM_BLD_60780	14994	1_0_1_10_0_1_0_0_0_0	Kp3	SL919	CG12098	625	625	Klebsiella variicola subsp. variicola	strong	136	284587	557948	5663796	no	-	ST919	0	0	0	0	-	0	-	0	-	0	-	0	-	0	-	wzi188	unknown (KL125)	unknown (KL125)	?-	None	99.99%	KL125_09_wzy,KL125_11,KL125_15,KL125_16	O5	O5	none	Very high	99.52%		-	-	-	-	-
KP_NORM_BLD_60782	14995	0_0_22_24_10_0_0_2_1_0	Kp1	SL17	CG17	624	624	Klebsiella pneumoniae	strong	113	274742	965867	5214007	no	-	ST17	0	0	0	0	-	0	-	0	-	0	-	0	-	0	-	wzi141	unknown (KL25)	unknown (K25)	?-	None	99.13%	KL25_08_wzy,KL25_09_wfeD,KL25_11_wcuB,KL25_12_wzx	O5	O5	*	High	94.21%		-	-	-	-	-
KP_NORM_BLD_60803	36629	2_0_172_0_0_0_0_0_0_0	Kp2	SL11785	CG13306	607	607	Klebsiella quasipneumoniae subsp. quasipneumoniae	strong	1	5339445	5339445	5339445	no	-	ST4350	0	0	0	0	-	0	-	0	-	0	-	0	-	0	-	-	KL35	K35	-*	High	95.26%	KL35_16_wclK	O3/O3a	O3/O3a	none	Very high	96.06%		-	-	-	-	-
KP_NORM_BLD_60817	14996	0_0_429_0_1_0_1_0_0_0	Kp1	SL23	CG23	626	626	Klebsiella pneumoniae	strong	106	303211	657097	5668624	no	-	ST23	5	0	0	0	ybt 1; ICEKp10	47	clb 2	29	iuc 1	1	iro 1	2	rmp 1; KpVP-1	26	rmpA2_6-60%	wzi1	KL1	K1	none	Very high	99.99%		O1/O2v2	O1ab	none	Very high	99.13%		-	-	-	-	-
KP_NORM_BLD_60872	14997	0_0_128_10_2_0_0_0_0_0	Kp1	SL540	CG11691	628	628	Klebsiella pneumoniae	strong	153	161706	429711	5442138	no	-	ST1087	0	0	0	0	-	0	-	0	-	0	-	0	-	0	-	wzi364	KL132	unknown (KL132)	?-	Good	99.94%	KL132_17,KL132_20_wcpG	O1/O2v1	O1ab	none	Very high	98.77%		-	-	-	-	-
KP_NORM_BLD_60874	14998	0_0_933_0_3_0_0_0_0_0	Kp1	SL10874	CG11572	624	624	Klebsiella pneumoniae	strong	2	5252942	5252942	5371007	no	-	ST3048	0	0	0	0	-	0	-	0	-	0	-	0	-	0	-	wzi2	KL30	K30	-+	Good	99.18%	KL30_02_cpsACP,KL30_15_wcuG	unknown (O3/O3a)	unknown (O3/O3a)	-	None	98.49%	O3/O3a_03_wzm,O3/O3a_04_wzt,O3/O3a_05_wbdD,O3/O3a_06_wbdA,O3/O3a_07_wbdB,O3/O3a_08_wbdC	-	-	-	-	-
KP_NORM_BLD_60876	14999	0_0_158_8_0_0_56_0_0_0	Kp1	SL45	CG45	628	628	Klebsiella pneumoniae	strong	213	179472	584522	5486590	no	-	ST45	0	0	0	0	-	0	-	0	-	0	-	0	-	0	-	wzi101	KL24	K24	?-	Good	99.02%	KL24_09_wcuV	O1/O2v1	O2a	none	Very high	98.76%		-	-	-	-	-
KP_NORM_BLD_60882	15000	1_0_46_1_6_0_0_0_0_0	Kp3	SL1423	CG1423	621	621	Klebsiella variicola subsp. variicola	strong	424	112859	367449	5646343	no	-	ST1423	0	0	0	0	-	0	-	0	-	0	-	0	-	0	-	wzi38	KL38	K38	?-*	Good	97.73%	KL38_08_wzy	O5	O5	?	Good	99.58%		-	-	-	-	-
KP_NORM_BLD_60904	15001;21970	0_0_111_0_8_0_0_0_0_0	Kp1	SL353	CG353	629	629	Klebsiella pneumoniae	strong	135	265337	442979	5480664	no	-	ST2264	1	0	0	0	ybt 10; ICEKp4	457	-	0	-	0	-	0	-	0	-	wzi346	KL110	unknown (KL110)	?-	Good	99.01%	KL110_14_wzy,KL110_16_wcpZ	O3b	O3b	none	Very high	99.01%		-	-	-	-	-
KP_NORM_BLD_60944	14318;15355	0_0_29_9_26_0_0_0_0_0	Kp1	SL268	CG268	626	626	Klebsiella pneumoniae	strong	169	318860	1331292	5376015	no	-	ST268	0	0	1	1	-	0	-	0	-	0	-	0	-	0	-	wzi199	KL110	unknown (KL110)	-	High	99.92%	KL110_16_wcpZ	O1/O2v1	O2a	none	Very high	99.23%		-	-	-	-	-
KP_NORM_BLD_60946	15002	0_0_109_25_5_1_0_0_0_0	Kp1	SL37	CG309	628	628	Klebsiella pneumoniae	strong	155	276637	599312	5402068	no	-	ST309	1	0	0	0	ybt 25; ICEKp2	458	-	0	-	0	-	0	-	0	-	wzi50	KL15	K15	?-	Good	99.79%	KL15_10_wcsR	O4	O4	none	Very high	99.72%		-	-	-	-	-
KP_NORM_BLD_60949	15003	0_0_400_1_17_0_0_0_0_0	Kp1	SL10	CG10	619	619	Klebsiella pneumoniae	strong	222	88101	434950	5439946	no	-	ST10	0	0	0	0	-	0	-	0	-	0	-	0	-	0	-	wzi173	KL102	unknown (KL102)	?-	Good	99.25%	KL102_09,KL102_13,KL102_15_wzx	O1/O2v1	unknown (O1/O2v1)	?-	Good	98.53%	O1/O2v1_06_wbbO	-	-	-	-	-
KP_NORM_BLD_61	15004	1_0_299_1_0_0_0_0_0_0	Kp3	SL10787	CG12122	617	617	Klebsiella variicola subsp. variicola	strong	271	388288	953807	5883093	no	-	ST209	0	0	0	0	-	0	-	0	-	0	-	0	-	0	-	wzi548	KL3	K3	?-+*	Good	97.24%	KL3_17_manC,KL3_18_manB	O3/O3a	O3/O3a	?-	Good	98.82%	O3/O3a_01_manC,O3/O3a_02_manB	-	-	-	-	-
KP_NORM_BLD_61029	15005	1_0_71_5_0_0_0_0_0_0	Kp3	SL344	CG12123	613	613	Klebsiella variicola subsp. variicola	strong	277	121797	387853	5433296	no	-	ST1096	0	0	0	0	-	0	-	0	-	0	-	0	-	0	-	wzi35	KL35	K35	?-+*	Good	95.92%	KL35_18_manC,KL35_19_manB	O3/O3a	O3/O3a	?-	Good	99.33%	O3/O3a_01_manC,O3/O3a_02_manB	-	-	-	-	-
KP_NORM_BLD_61034	13493;15006	0_0_1_0_2_0_1_4_0_0	Kp1	SL14	CG10156	629	629	Klebsiella pneumoniae	strong	138	248113	864487	5480103	no	-	ST14	0	0	1	1	-	0	-	0	-	0	-	0	-	0	-	wzi16	KL16	K16	none	Very high	99.42%		O1/O2v1	O1ab	none	Very high	98.55%		-	-	-	-	-
KP_NORM_BLD_61039	15008	0_0_131_1_85_0_0_0_0_0	Kp1	SL35	CG35	628	628	Klebsiella pneumoniae	strong	301	90446	274386	5628134	no	-	ST35	0	0	0	0	-	0	-	0	-	0	-	0	-	0	-	wzi37	unknown (KL22)	unknown (K22)	?-+	None	99.46%	KL22_06_wzc,KL22_07_wzy,KL22_08,KL22_09,KL22_10_wfeD,KL22_12_rutE,KL22_13,KL22_14,KL22_17	O1/O2v1	O1ab	none	Very high	98.09%		-	-	-	-	-
KP_NORM_BLD_61041	15009	0_0_109_26_0_1_2_0_0_0	Kp1	SL37	CG10066	608	608	Klebsiella pneumoniae	strong	292	124105	273889	5571217	no	-	ST37	1	0	0	0	ybt 4; plasmid (truncated)	31-1LV	-	0	-	0	-	0	-	0	-	wzi108	unknown (KL118)	unknown (KL118)	?-	None	98.02%	KL118_09,KL118_10_wcoY,KL118_12_wcqP,KL118_17_rmlB,KL118_18_rmlA	OL13	O13	?-	Good	91.58%	OL13_01_rfbB,OL13_02_rfbA,OL13_09_glycosylhydrolase	-	-	-	-	-
KP_NORM_BLD_61044	15010	0_0_88_2_0_0_0_0_0_0	Kp1	SL231	CG231	608	608	Klebsiella pneumoniae	strong	256	133057	269914	5309721	no	-	ST1190	0	0	0	0	-	0	-	0	-	0	-	0	-	0	-	wzi325	unknown (KL114)	unknown (KL114)	?-	None	99.56%	KL114_08_wzy,KL114_09_wciP,KL114_10_wzx,KL114_13,KL114_15	O1/O2v1	O1ab	none	Very high	98.54%		-	-	-	-	-
KP_NORM_BLD_61047	15011	1_0_187_1_0_0_0_0_0_0	Kp3	SL10279	CG12124	618	618	Klebsiella variicola subsp. variicola	strong	95	377120	1298960	5455251	no	-	ST2309	0	0	0	0	-	0	-	0	-	0	-	0	-	0	-	-	unknown (KL43)	unknown (K43)	?-+*	Low	98.47%	KL43_15_wcpZ,KL43_17_manC,KL43_18_manB	O3/O3a	O3/O3a	?-	Good	99.18%	O3/O3a_01_manC,O3/O3a_02_manB,O3/O3a_08_wbdC	-	-	-	-	-
KP_NORM_BLD_61049	15012	0_0_1025_0_0_0_0_0_0_0	Kp1	SL10897	CG11614	627	627	Klebsiella pneumoniae	strong	130	278330	628235	5456886	no	-	ST501	0	0	0	0	-	0	-	0	-	0	-	0	-	0	-	wzi50	KL52	K52	?-	Good	99.91%	KL52_13_wzy,KL52_15_wcpG	OL13	O13	*	High	94.89%		-	-	-	-	-
KP_NORM_BLD_61054	15013	0_0_42_35_0_0_4_0_0_0	Kp1	SL3010	CG11498	624	624	Klebsiella pneumoniae	strong	225	156088	715978	5426128	no	-	ST26	0	0	0	0	-	0	-	0	-	0	-	0	-	0	-	wzi84	KL28	K28	?-	Good	99.20%	KL28_07_wckC	O1/O2v2	unknown (O1/O2v2)	none	Very high	99.48%		-	-	-	-	-
KP_NORM_BLD_61057	15014	0_0_1025_0_0_0_0_1_0_0	Kp1	SL10897	CG11614	628	628	Klebsiella pneumoniae	strong	207	233901	657028	5459774	no	-	ST501	0	0	0	0	-	0	-	0	-	0	-	0	-	0	-	wzi50	KL52	K52	?-+	Good	99.27%	KL52_20_rmlD	OL13	O13	?-*	Good	94.92%	OL13_03_rfbD	-	-	-	-	-
KP_NORM_BLD_61059	14434	0_0_42_14_3_0_0_0_0_0	Kp1	SL3010	CG704	622	622	Klebsiella pneumoniae	strong	350	148242	406300	5599330	no	-	ST4383	0	0	0	0	-	0	-	0	-	0	-	0	-	0	-	wzi31	KL31	K31	none	Very high	99.50%		O1/O2v1	O1ab	none	Very high	98.61%		-	-	-	-	-
KP_NORM_BLD_61062	15015	0_0_1_1_56_0_0_0_0_0	Kp1	SL14	CG14	628	628	Klebsiella pneumoniae	strong	160	251890	665306	5363156	no	-	ST14	0	0	1	1	-	0	-	0	-	0	-	0	-	0	-	wzi2	KL2	K2	?	Good	99.75%		O1/O2v1	O1ab	none	Very high	99.99%		-	-	-	-	-
KP_NORM_BLD_61269	15016;21975	0_0_388_1_6_0_6_0_0_0	Kp1	SL25	CG25	626	626	Klebsiella pneumoniae	strong	212	179241	407973	5518635	no	-	ST25	1	0	2	2	ybt 9; ICEKp12	210	-	0	-	0	-	0	-	0	-	wzi72	KL2	K2	?-	Good	98.40%	KL2_08,KL2_09	O1/O2v2	O1ab	none	Very high	99.19%		aadA^	-	-	-	-
KP_NORM_BLD_61273	15017	2_0_0_1_5_0_0_0_0_0	Kp2	SL526	CG526	627	627	Klebsiella quasipneumoniae subsp. quasipneumoniae	strong	3	5199578	5199578	5680212	no	-	ST526	0	0	0	0	-	0	-	0	-	0	-	0	-	0	-	-	KL137	unknown (KL137)	*	Very high	96.46%		O12	O12	-	High	98.40%	O12_05_wbbL	-	-	-	-	-
KP_NORM_BLD_61277	15018	1_0_219_1_1_0_1_0_0_0	Kp3	SL10181	CG11542	620	620	Klebsiella variicola subsp. variicola	strong	171	149600	420474	5815586	no	-	ST3084	0	0	0	0	-	0	-	0	-	0	-	0	-	0	-	wzi188	unknown (KL125)	unknown (KL125)	?-	None	99.93%	KL125_02_cpsACP,KL125_10,KL125_14_wzx,KL125_16	O5	O5	none	Very high	99.52%		-	-	-	-	-
KP_NORM_BLD_61279	15019	0_0_29_33_0_0_0_0_0_0	Kp1	SL268	CG12125	627	627	Klebsiella pneumoniae	strong	160	361807	596333	5495034	no	-	ST298	0	0	0	0	-	0	-	0	-	0	-	0	-	0	-	wzi27	KL27	K27	?-	Good	99.98%	KL27_09_wckS	O1/O2v2	O2afg	none	Very high	98.40%		-	-	-	-	-
KP_NORM_BLD_61281	15020	1_0_121_7_2_0_0_0_0_0	Kp3	SL10012	CG10058	621	621	Klebsiella variicola subsp. variicola	strong	165	357676	531285	5667990	no	-	ST197	0	0	6	10	-	0	-	0	-	0	-	0	-	0	-	-	KL128	unknown (KL128)	?-*	Good	95.37%	KL128_09_wzy,KL128_19_rmlB,KL128_21_rmlD	OL103	unknown (OL103)	none	Very high	98.99%		aac(3)-IId^;aadA5;strA.v1;strB.v1	-	-	-	-
KP_NORM_BLD_61284	14277;15356	1_0_354_0_0_0_0_0_0_0	Kp3	SL11081	CG11929	619	619	Klebsiella variicola subsp. variicola	strong	112	481915	1295962	5580753	no	-	ST4187	0	0	0	0	-	0	-	0	-	0	-	0	-	0	-	-	unknown (KL33)	unknown (K33)	?-+*	None	80.68%	KL33_07_wzb,KL33_08_wzc,KL33_09_wckM,KL33_10_wckL,KL33_11_wcuQ,KL33_12_wzx,KL33_14_manC,KL33_15_manB,KL33_16_wbaZ,KL33_17_wcaJ,KL33_18_wzy,KL33_19_wckJ	O3/O3a	O3/O3a	?-	Good	99.14%	O3/O3a_01_manC,O3/O3a_02_manB	-	-	-	-	-
KP_NORM_BLD_61286	15021	0_0_220_7_3_0_1_0_0_0	Kp1	SL152	CG105	627	627	Klebsiella pneumoniae	strong	415	96772	258858	5366898	no	-	ST105	0	0	0	0	-	0	-	0	-	0	-	0	-	0	-	wzi383	KL102	unknown (KL102)	?-	Good	99.25%	KL102_09	O1/O2v2	O2afg	?	Good	98.46%		-	-	-	-	-
KP_NORM_BLD_61288	14310	0_0_42_16_1_0_2_0_0_0	Kp1	SL3010	CG10182	621	621	Klebsiella pneumoniae	strong	170	214117	434208	5466230	no	-	ST4279	0	0	0	0	-	0	-	0	-	0	-	0	-	0	-	wzi267	KL142	unknown (KL142)	?-	Good	99.81%	KL142_11_wzy	unknown (O1/O2v1)	unknown (O2a)	?-	None	98.54%	O1/O2v1_03_wbbM,O1/O2v1_04_glf	-	-	-	-	-
KP_NORM_BLD_61295	15023	0_0_363_1_1_1_0_0_0_0	Kp1	SL323	CG323	627	627	Klebsiella pneumoniae	strong	2	5279307	5279307	5497731	no	-	ST323	0	0	1	0	-	0	-	0	-	0	-	0	-	0	-	wzi262	KL21	K21	none	Very high	100.00%		O3b	O3b	none	Very high	99.19%		-	-	-	-	-
KP_NORM_BLD_61297	15022	1_0_31_1_7_0_0_0_0_0	Kp3	SL1875	CG1875	621	621	Klebsiella variicola subsp. variicola	strong	172	220049	425064	5884102	no	-	ST1875	1	0	0	0	ybt 28; ICEKp6	459	-	0	-	0	-	0	-	0	-	wzi53	KL53	K53	?-+	Good	99.97%	KL53_14_wcuT,KL53_18_manB	O3/O3a	O3/O3a	?-	Good	99.33%	O3/O3a_02_manB	-	-	-	-	-
KP_NORM_BLD_61299	15024;21978	0_0_42_14_2_3_0_0_0_0	Kp1	SL3010	CG704	624	624	Klebsiella pneumoniae	strong	245	134952	592160	5687274	no	-	ST704	1	0	0	0	ybt 14; ICEKp5	425	-	0	-	0	-	0	-	0	-	wzi7	KL7	K7	?-	Good	98.50%	KL7_08_wckC,KL7_12_wclS,KL7_14_wzx	O1/O2v1	O1ab	none	Very high	98.60%		-	-	-	-	-
KP_NORM_BLD_61433	15025;22006	0_0_130_1_0_0_1_0_0_0	Kp1	SL4	CG10235	627	627	Klebsiella pneumoniae	strong	161	176209	472233	5428728	no	-	ST4	1	0	6	7	ybt 13; ICEKp2	464	-	0	-	0	-	0	-	0	-	wzi13	unknown (KL13)	unknown (K13)	?-	None	99.94%	KL13_06_wzc,KL13_07_wcuD,KL13_08_wclX,KL13_09_wzy,KL13_10_wcuF,KL13_12_wcuL,KL13_13_wcoW,KL13_14	O1/O2v1	O1ab	none	Very high	98.70%		strA.v1^;strB.v1	-	-	-	-
KP_NORM_BLD_61435	15026;21980	0_0_429_0_1_0_1_1_0_0	Kp1	SL23	CG23	629	629	Klebsiella pneumoniae	strong	127	303099	604482	5676007	no	-	ST23	5	0	0	0	ybt 1; ICEKp10	47	clb 2	29	iuc 1	1	iro 1	2	rmp 1; KpVP-1	26	rmpA2_6*-47%	wzi1	KL1	K1	none	Very high	99.98%		O1/O2v2	O1ab	none	Very high	99.13%		-	-	-	-	-
KP_NORM_BLD_61439	15027	0_0_178_8_0_0_0_0_0_0	Kp1	SL461	CG12126	624	624	Klebsiella pneumoniae	strong	3	5442266	5442266	5797828	no	-	ST461	0	0	0	0	-	0	-	0	-	0	-	0	-	0	-	wzi123	unknown (KL136)	unknown (KL136)	-	None	99.93%	KL136_11_wbaZ,KL136_12_wcaJ,KL136_13_wcuC,KL136_14,KL136_15_wzx,KL136_16_wcuI,KL136_17_wcoX	O1/O2v2	O1ab	none	Very high	98.53%		-	-	-	-	-
KP_NORM_BLD_61442	15028	1_0_66_9_0_0_0_0_0_0	Kp3	SL1562	CG12127	622	622	Klebsiella variicola subsp. variicola	strong	98	418433	922012	5765809	no	-	ST454	0	0	0	0	-	0	-	0	-	0	-	0	-	0	-	wzi362	KL130	unknown (KL130)	none	Very high	98.56%		O3/O3a	O3/O3a	none	Very high	99.14%		-	-	-	-	-
KP_NORM_BLD_61444	15029	1_0_370_0_1_0_0_0_0_0	Kp3	SL11203	CG12128	619	619	Klebsiella variicola subsp. variicola	strong	1	5560656	5560656	5560656	no	-	ST1778	1	0	0	0	ybt 26; ICEKp18	460	-	0	-	0	-	0	-	0	-	wzi54	KL54	K54	*	High	94.39%		O3/O3a	O3/O3a	none	Very high	99.41%		-	-	-	-	-
KP_NORM_BLD_61447	36585	2_0_138_3_0_0_0_0_0_0	Kp2	SL10898	CG13293	612	612	Klebsiella quasipneumoniae subsp. quasipneumoniae	strong	102	470460	691458	5298960	no	-	ST2010	0	0	0	0	-	0	-	0	-	0	-	0	-	0	-	wzi461	KL31	K31	?-+*	Good	90.46%	KL31_18_manC,KL31_19_manB	O3/O3a	O3/O3a	?-	Good	96.05%	O3/O3a_01_manC,O3/O3a_02_manB	-	-	-	-	-
KP_NORM_BLD_61449	15030	0_0_367_0_8_1_0_0_0_0	Kp1	SL10019	CG10254	627	627	Klebsiella pneumoniae	strong	169	329346	776855	5632888	no	-	ST234	0	0	0	0	-	0	-	0	-	0	-	0	-	0	-	wzi114	KL30	K30	*	Very high	96.37%		O1/O2v2	O1ab	none	Very high	99.54%		-	-	-	-	-
KP_NORM_BLD_61453	15031	0_0_105_15_2_0_0_0_0_0	Kp1	SL258	CG10158	626	626	Klebsiella pneumoniae	strong	140	272761	772520	5528698	no	-	ST11	1	0	1	1	ybt 7; ICEKp7	461	-	0	-	0	-	0	-	0	-	-	KL110	unknown (KL110)	-	High	99.37%	KL110_16_wcpZ	O1/O2v1	O2a	none	Very high	98.77%		-	-	-	-	-
KP_NORM_BLD_61456	15032	1_0_80_6_0_0_0_0_0_0	Kp3	SL641	CG12129	611	611	Klebsiella variicola subsp. variicola	strong	398	37955	192105	5897181	no	-	ST641	0	0	0	0	-	0	-	0	-	0	-	0	-	0	-	wzi38	unknown (KL38)	unknown (K38)	?-*	None	97.68%	KL38_08_wzy,KL38_09_wctM,KL38_11_wzx,KL38_13_wckR,KL38_14,KL38_15	O5	O5	none	Very high	99.57%		-	-	-	-	-
KP_NORM_BLD_61459	15357	0_0_184_6_0_0_0_0_0_0	Kp1	SL38	CG12029	628	628	Klebsiella pneumoniae	strong	2	5285305	5285305	5424312	no	-	ST776	0	0	0	0	-	0	-	0	-	0	-	0	-	0	-	wzi274	KL158	unknown (KL158)	none	Very high	99.52%		O3/O3a	O3/O3a	*	Very high	96.20%		-	-	-	-	-
KP_NORM_BLD_61463	15033	1_0_51_1_1_0_0_0_0_0	Kp3	SL10017	CG347	619	619	Klebsiella variicola subsp. variicola	strong	117	199821	464440	5460516	no	-	ST347	0	0	0	0	-	0	-	0	-	0	-	0	-	0	-	wzi210	unknown (KL103)	unknown (KL103)	?-	None	99.95%	KL103_12_wzy,KL103_13_wcpL,KL103_14_wcuT,KL103_15_wzx	O3/O3a	O3/O3a	none	Very high	99.34%		-	-	-	-	-
KP_NORM_BLD_61466	15034	0_0_91_0_0_0_6_0_0_0	Kp1	SL359	CG359	626	626	Klebsiella pneumoniae	strong	244	109773	332104	5271241	no	-	ST359	0	0	0	0	-	0	-	0	-	0	-	0	-	0	-	wzi236	KL10	K10	?-	Good	99.55%	KL10_09_wclP,KL10_13_wcuK,KL10_15_wcsO	O1/O2v2	O1ab	?-	Good	99.41%	O1/O2v2_01_wzm	-	-	-	-	-
KP_NORM_BLD_61468	14438	1_0_66_8_0_0_0_0_0_0	Kp3	SL1562	CG12032	620	620	Klebsiella variicola subsp. variicola	strong	117	158428	583217	5333068	no	-	ST4363	0	0	1	1	-	0	-	0	-	0	-	0	-	0	-	wzi198	unknown (KL67)	unknown (K67)	?-*	None	97.49%	KL67_07_wzy,KL67_09_wckZ,KL67_10_wclH,KL67_11_wcqG,KL67_12_wcqH,KL67_13_wzx,KL67_14_wcuC	OL103	unknown (OL103)	none	Very high	98.96%		-	-	fosA7*	-	-
KP_NORM_BLD_61470	15035	0_0_328_0_0_0_0_1_2_0	Kp1	SL251	CG251	625	625	Klebsiella pneumoniae	strong	145	195025	355388	5376217	no	-	ST251	0	0	0	0	-	0	-	0	-	0	-	0	-	0	-	wzi241	unknown (KL13)	unknown (K13)	?-+	None	98.73%	KL13_06_wzc,KL13_07_wcuD,KL13_08_wclX,KL13_10_wcuF,KL13_11_wzx,KL13_13_wcoW,KL13_15_wcaJ,KL13_17_manC,KL13_18_manB	O3b	O3b	?-	Good	99.13%	O3b_01_manC,O3b_02_manB	-	-	-	-	-
KP_NORM_BLD_61473	15036	0_0_91_0_0_0_7_0_0_0	Kp1	SL359	CG359	625	625	Klebsiella pneumoniae	strong	217	87595	398424	5276765	no	-	ST359	0	0	0	0	-	0	-	0	-	0	-	0	-	0	-	wzi236	unknown (KL10)	unknown (K10)	?-	None	99.54%	KL10_09_wclP,KL10_10_wzx,KL10_11_wcuQ,KL10_12_wcaN,KL10_14_wzy	O1/O2v2	O1ab	?-	Good	99.41%	O1/O2v2_08_gmlC	-	-	-	-	-
KP_NORM_BLD_61475	14458	0_0_702_0_1_0_0_0_0_0	Kp1	SL10407	CG10882	626	626	Klebsiella pneumoniae	strong	164	176499	478768	5275335	no	-	ST4398	0	0	0	0	-	0	-	0	-	0	-	0	-	0	-	wzi41	unknown (KL126)	unknown (KL126)	?-	None	97.61%	KL126_08,KL126_09,KL126_16_rmlA,KL126_18_rmlC	OL13	O13	?-+*	Good	92.19%	OL13_02_rfbA,OL13_04_rfbC	-	-	-	-	-
KP_NORM_BLD_61477	14460	1_0_219_1_1_0_0_0_0_0	Kp3	SL10181	CG11542	617	617	Klebsiella variicola subsp. variicola	strong	223	79672	236602	6028873	no	-	ST4362	0	0	0	0	-	0	-	0	-	0	-	0	-	0	-	wzi188	unknown (KL125)	unknown (KL125)	?-+	None	99.93%	KL125_02_cpsACP,KL125_09_wzy,KL125_10,KL125_11,KL125_13_wcuH,KL125_14_wzx,KL125_15,KL125_16	O5	O5	none	Very high	99.52%		-	-	-	-	-
KP_NORM_BLD_61480	36588	2_0_166_0_0_0_0_0_0_0	Kp2	SL11774	CG13294	612	612	Klebsiella quasipneumoniae subsp. quasipneumoniae	strong	138	220521	435768	5374728	no	-	ST2942	0	0	0	0	-	0	-	0	-	0	-	0	-	0	-	-	unknown (KL30)	unknown (K30)	?-+*	None	91.95%	KL30_10_wzy,KL30_11_wckP,KL30_15_wcuG,KL30_18_manC,KL30_19_manB	O3/O3a	O3/O3a	?-	Good	96.06%	O3/O3a_01_manC,O3/O3a_02_manB	-	-	-	-	-
KP_NORM_BLD_61482	14449	0_0_1037_0_0_0_0_0_0_0	Kp1	SL11165	CG12037	618	618	Klebsiella pneumoniae	strong	289	74201	258305	5570795	no	-	ST4389	0	0	0	0	-	0	-	0	-	0	-	0	-	0	-	wzi50	unknown (KL15)	unknown (K15)	?-	None	99.77%	KL15_08_wceN,KL15_09_wceM,KL15_10_wcsR,KL15_11_wcaN,KL15_12_wzy,KL15_13_wckI,KL15_14_wzx	unknown (O4)	unknown (O4)	?-	Low	99.68%	O4_01_hydrolase,O4_03_hypothetical	-	-	-	-	-
KP_NORM_BLD_61805	15037	0_0_407_0_10_0_0_0_0_0	Kp1	SL198	CG198	626	626	Klebsiella pneumoniae	strong	385	90176	450555	5391457	no	-	ST198	1	0	0	0	ybt 9; ICEKp3	462	-	0	-	0	-	0	-	0	-	wzi79	KL10	K10	?-	Good	96.69%	KL10_07_wbaP	O1/O2v1	O1ab	none	Very high	98.14%		-	-	-	-	-
KP_NORM_BLD_61808	15038	0_0_137_1_6_1_1_0_0_0	Kp1	SL29	CG29	627	627	Klebsiella pneumoniae	strong	135	359364	464216	5185713	no	-	ST29	0	0	0	0	-	0	-	0	-	0	-	0	-	0	-	wzi85	KL30	K30	-+*	Good	96.54%	KL30_15_wcuG	O1/O2v2	O1ab	none	Very high	99.39%		-	-	-	-	-
KP_NORM_BLD_61877	15039	0_0_160_0_1_4_0_0_0_0	Kp1	SL873	CG873	627	627	Klebsiella pneumoniae	strong	186	309360	1112371	5575806	no	-	ST873	1	0	0	0	ybt 4; plasmid	463	-	0	-	0	-	0	-	0	-	wzi50	KL52	K52	?-	Good	98.02%	KL52_19_rmlA	OL13	O13	?-*	Good	92.04%	OL13_02_rfbA	-	-	-	-	-
KP_NORM_BLD_61879	15040	0_0_237_1_5_0_0_0_0_0	Kp1	SL30	CG30	627	627	Klebsiella pneumoniae	strong	178	213733	680502	5322405	no	-	ST30	0	0	0	0	-	0	-	0	-	0	-	0	-	0	-	wzi64	KL64	K64	?	Good	99.90%		O1/O2v1	O1ab	none	Very high	98.65%		-	-	-	-	-
KP_NORM_BLD_61883	14472	1_0_254_0_2_0_0_0_0_0	Kp3	SL10389	CG10849	616	616	Klebsiella variicola subsp. variicola	strong	117	334971	762872	5591596	no	-	ST4370	0	0	0	0	-	0	-	0	-	0	-	0	-	0	-	wzi379	KL143	unknown (KL143)	?-*	Good	95.42%	KL143_20_manB	O3/O3a	O3/O3a	?-	Good	98.53%	O3/O3a_02_manB	-	-	-	-	-
KP_NORM_BLD_61886	14374	1_0_341_0_0_0_0_0_0_0	Kp3	SL11133	CG11994	621	621	Klebsiella variicola subsp. variicola	strong	1	5454094	5454094	5454094	no	-	ST4169	0	0	0	0	-	0	-	0	-	0	-	0	-	0	-	wzi379	KL143	unknown (KL143)	*	Very high	95.41%		O3/O3a	O3/O3a	none	Very high	98.54%		-	-	-	-	-
KP_NORM_BLD_61889	15041	0_0_249_0_8_0_1_0_1_0	Kp1	SL200	CG200	629	629	Klebsiella pneumoniae	strong	761	97561	295271	5332575	no	-	ST200	0	0	0	0	-	0	-	0	-	0	-	0	-	0	-	wzi87	KL21	K21	?	Good	99.36%		O3b	O3b	?	Good	99.04%		-	-	-	-	-
KP_NORM_BLD_61892	15042	0_0_322_1_2_0_0_0_0_0	Kp1	SL2121	CG184	625	625	Klebsiella pneumoniae	strong	192	236076	1009476	5525479	no	-	ST184	0	0	0	0	-	0	-	0	-	0	-	0	-	0	-	wzi212	KL113	unknown (KL113)	none	Very high	99.98%		O1/O2v2	O1ab	none	Very high	98.79%		-	-	-	-	-
KP_NORM_BLD_61894	15043	0_0_108_7_3_0_0_0_0_0	Kp1	SL12	CG10478	624	624	Klebsiella pneumoniae	strong	3	5322844	5322844	5626545	no	-	ST876	0	0	2	3	-	0	-	0	-	0	-	0	-	0	-	wzi100	KL10	K10	-	High	96.76%	KL10_15_wcsO	O3b	O3b	none	Very high	99.19%		strA.v1^;strB.v1	-	-	-	-
KP_NORM_BLD_61896	14444	0_0_87_10_1_0_0_0_0_0	Kp1	SL383	CG11517	626	626	Klebsiella pneumoniae	strong	246	183739	709688	5557894	no	-	ST4295	0	0	0	0	-	0	-	0	-	0	-	0	-	0	-	wzi356	KL117	unknown (KL117)	?	Good	99.69%		O1/O2v1	O1ab	none	Very high	98.42%		-	-	-	-	-
KP_NORM_BLD_61898	14371	0_0_29_0_25_0_0_0_0_0	Kp1	SL268	CG36	625	625	Klebsiella pneumoniae	strong	129	322579	571419	5210459	no	-	ST4305	0	0	0	0	-	0	-	0	-	0	-	0	-	0	-	wzi27	KL27	K27	none	Perfect	100.00%		O1/O2v2	O2afg	none	Very high	98.44%		-	-	-	-	-
KP_NORM_BLD_619	15045	0_0_35_4_3_0_0_0_0_0	Kp1	SL27	CG11529	625	625	Klebsiella pneumoniae	strong	248	100080	342680	5503943	no	-	ST27	0	0	0	0	-	0	-	0	-	0	-	0	-	0	-	wzi25	KL25	K25	?-	Good	99.85%	KL25_08_wzy,KL25_09_wfeD	O1/O2v2	O2afg	none	Very high	99.39%		-	-	-	-	-
KP_NORM_BLD_61900	15046	1_0_121_9_0_0_0_0_0_0	Kp3	SL10012	CG10058	621	621	Klebsiella variicola subsp. variicola	strong	136	449517	1437006	5525750	no	-	ST197	0	0	0	0	-	0	-	0	-	0	-	0	-	0	-	-	KL9	K9	*	Very high	96.65%		O3/O3a	O3/O3a	none	Very high	98.64%		-	-	-	-	-
KP_NORM_BLD_61902	15047;21994	0_0_296_0_9_0_0_0_0_0	Kp1	SL215	CG215	625	625	Klebsiella pneumoniae	strong	490	98111	366201	5765197	no	-	ST215	0	0	0	0	-	0	-	0	-	0	-	0	-	0	-	wzi247	KL16	K16	?	Good	99.98%		O1/O2v1	unknown (O1/O2v1)	none	Very high	98.95%		-	-	-	-	-
KP_NORM_BLD_62	15048	0_0_179_0_10_0_0_0_0_0	Kp1	SL188	CG188	626	626	Klebsiella pneumoniae	strong	250	304306	631041	5236547	no	-	ST188	0	0	0	0	-	0	-	0	-	0	-	0	-	0	-	wzi31	KL31	K31	?-	Good	99.41%	KL31_19_manB	O3b	O3b	?-	Good	98.88%	O3b_02_manB	-	-	-	-	-
KP_NORM_BLD_621	15049	0_0_251_0_2_0_0_0_0_0	Kp1	SL1035	CG1035	626	626	Klebsiella pneumoniae	strong	144	178016	442749	5239573	no	-	ST1035	0	0	0	0	-	0	-	0	-	0	-	0	-	0	-	wzi116	KL57	K57	?-*	Good	97.38%	KL57_08_wzx,KL57_10_wckW,KL57_13_vanT	O1/O2v2	O1ab	none	Very high	98.42%		-	-	-	-	-
KP_NORM_BLD_62164	15050	0_0_83_5_0_0_0_0_0_0	Kp1	SL43	CG11873	625	625	Klebsiella pneumoniae	strong	3	5226802	5226802	5236879	no	-	ST43	0	0	4	5	-	0	-	0	-	0	-	0	-	0	-	-	KL18	K18	none	Very high	98.88%		O1/O2v1	O1ab	none	Very high	98.33%		strB.v1	-	-	-	-
KP_NORM_BLD_62167	14437	1_0_270_0_0_0_1_0_0_0	Kp3	SL10836	CG11495	619	619	Klebsiella variicola subsp. variicola	strong	602	90165	290614	6134763	no	-	ST4157	0	0	0	0	-	0	-	0	-	0	-	0	-	0	-	wzi524	KL158	unknown (KL158)	?-*	Good	91.78%	KL158_09,KL158_12	O3/O3a	O3/O3a	none	Very high	98.73%		-	-	-	-	-
KP_NORM_BLD_62169	15051	1_0_18_6_0_0_0_0_0_0	Kp3	SL925	CG12130	617	617	Klebsiella variicola subsp. variicola	strong	248	186980	398459	5832798	no	-	ST925	0	0	1	0	-	0	-	0	-	0	-	0	-	0	-	wzi188	KL125	unknown (KL125)	?-	Good	99.96%	KL125_09_wzy,KL125_14_wzx	O5	O5	none	Very high	99.52%		-	-	-	-	-
KP_NORM_BLD_62171	15052	1_0_46_1_3_1_1_0_0_0	Kp3	SL1423	CG1423	620	620	Klebsiella variicola subsp. variicola	strong	146	221855	866270	5507263	no	-	ST1423	0	0	0	0	-	0	-	0	-	0	-	0	-	0	-	wzi38	KL38	K38	?-*	Good	97.78%	KL38_12_wckS	O5	O5	none	Very high	99.58%		-	-	-	-	-
KP_NORM_BLD_62173	15053	0_0_22_2_50_1_0_0_0_0	Kp1	SL17	CG20	624	624	Klebsiella pneumoniae	strong	130	431412	1261778	5340429	no	-	ST20	0	0	0	0	-	0	-	0	-	0	-	0	-	0	-	wzi84	KL28	K28	?-	Good	99.14%	KL28_07_wckC,KL28_10_wzy	O1/O2v2	O1ab	none	Very high	98.37%		-	-	-	-	-
KP_NORM_BLD_62187	15054	0_0_178_4_2_1_3_1_0_0	Kp1	SL461	CG461	626	626	Klebsiella pneumoniae	strong	207	214600	560082	5672987	no	-	ST461	0	0	0	0	-	0	-	0	-	0	-	0	-	0	-	wzi149	KL62	K62	?-	Good	99.32%	KL62_12	O1/O2v2	O2afg	none	Very high	98.48%		-	-	-	-	-
KP_NORM_BLD_62189	15055	0_0_13_8_3_2_0_0_0_0	Kp1	SL34	CG10062	625	625	Klebsiella pneumoniae	strong	206	343371	558067	5522978	no	-	ST643	0	0	0	0	-	0	-	0	-	0	-	0	-	0	-	wzi149	KL62	K62	?-	Good	99.33%	KL62_12,KL62_14	O1/O2v2	O2afg	none	Very high	98.48%		-	-	-	-	-
KP_NORM_BLD_62191	15056	1_0_353_0_0_0_0_0_0_0	Kp3	SL11211	CG12131	619	619	Klebsiella variicola subsp. variicola	strong	129	339449	660955	5556367	no	-	ST285	0	0	0	0	-	0	-	0	-	0	-	0	-	0	-	wzi357	KL120	unknown (KL120)	?-	Good	99.82%	KL120_08_wctK,KL120_10_wcuM,KL120_14_wzx	O3/O3a	O3/O3a	-	High	99.24%	O3/O3a_01_manC	-	-	-	-	-
KP_NORM_BLD_62193	14319	0_0_35_3_1_0_0_0_0_0	Kp1	SL27	CG10862	624	624	Klebsiella pneumoniae	strong	375	108841	318027	5485553	no	-	ST4245	0	0	0	0	-	0	-	0	-	0	-	0	-	0	-	wzi24	KL24	K24	?-	Good	99.97%	KL24_13_wcuG	O1/O2v1	O1ab	none	Very high	98.41%		-	-	-	-	-
KP_NORM_BLD_62196	15057	0_0_109_33_15_0_0_0_0_0	Kp1	SL37	CG3693	628	628	Klebsiella pneumoniae	strong	201	212752	597478	5542634	no	-	ST37	0	0	0	0	-	0	-	0	-	0	-	0	-	0	-	wzi50	KL15	K15	?-	Good	99.78%	KL15_10_wcsR	O4	O4	none	Very high	99.72%		-	-	-	-	-
KP_NORM_BLD_622	15058	0_0_109_23_13_0_0_0_0_0	Kp1	SL37	CG3648	627	627	Klebsiella pneumoniae	strong	125	294631	445742	5571022	no	-	ST37	1	0	0	0	ybt 4; plasmid	65	-	0	-	0	-	0	-	0	-	wzi50	KL15	K15	?-	Good	99.79%	KL15_08_wceN,KL15_10_wcsR,KL15_14_wzx	O4	O4	none	Very high	99.72%		-	-	-	-	-
KP_NORM_BLD_62200	14393	0_0_599_0_1_0_0_0_0_0	Kp1	SL10264	CG10632	625	625	Klebsiella pneumoniae	strong	71	515690	926599	5328366	no	-	ST4261	0	0	0	0	-	0	-	0	-	0	-	0	-	0	-	wzi107	unknown (KL22)	unknown (K22)	?-+	Low	99.40%	KL22_07_wzy,KL22_11_wzx,KL22_17	O1/O2v1	O1ab	none	Very high	98.45%		-	-	-	-	-
KP_NORM_BLD_62202	15059;21996	0_0_251_0_1_0_0_0_0_0	Kp1	SL1035	CG1035	626	626	Klebsiella pneumoniae	strong	4	5086381	5086381	5317867	no	-	ST1035	0	0	0	0	-	0	-	0	-	0	-	0	-	0	-	wzi116	KL57	K57	-*	High	97.37%	KL57_13_vanT	O1/O2v2	O1ab	none	Very high	98.43%		-	-	-	-	-
KP_NORM_BLD_62204	15060	0_0_173_5_0_0_0_0_0_0	Kp1	SL915	CG915	626	626	Klebsiella pneumoniae	strong	192	189692	478762	5584968	no	-	ST1727	0	0	0	0	-	0	-	0	-	0	-	0	-	0	-	wzi84	unknown (KL28)	unknown (K28)	?-	None	99.08%	KL28_07_wckC,KL28_08_wcuC,KL28_09_wckD,KL28_10_wzy,KL28_12_wcuE,KL28_13_wzx	O1/O2v2	O2afg	?	Good	99.46%		-	-	-	-	-
KP_NORM_BLD_62206	14348	1_0_374_0_0_0_0_0_0_0	Kp3	SL11118	CG11976	622	622	Klebsiella variicola subsp. variicola	strong	103	345729	462460	5453320	no	-	ST4189	0	0	0	0	-	0	-	0	-	0	-	0	-	0	-	wzi287	unknown (KL45)	unknown (K45)	?-+	Low	93.46%	KL45_05_wzb,KL45_06_wzc	O3/O3a	O3/O3a	none	Very high	99.30%		-	-	-	-	-
KP_NORM_BLD_62210	15061	0_0_42_6_9_1_1_3_0_0	Kp1	SL3010	CG26	623	623	Klebsiella pneumoniae	strong	206	220186	716464	5523795	no	-	ST26	0	0	0	0	-	0	-	0	-	0	-	0	-	0	-	wzi236	KL10	K10	?	Good	99.57%		O1/O2v2	O1ab	none	Very high	99.41%		-	-	-	-	-
KP_NORM_BLD_62212	14243	0_0_57_3_0_0_0_0_0_0	Kp1	SL412	CG11907	628	628	Klebsiella pneumoniae	strong	146	232267	1374574	5253138	no	-	ST4250	0	0	0	0	-	0	-	0	-	0	-	0	-	0	-	wzi275	KL9	K9	none	Very high	98.75%		O3b	O3b	none	Very high	99.25%		-	-	-	-	-
KP_NORM_BLD_62214	14286	0_0_858_1_0_0_0_0_0_0	Kp1	SL10739	CG11936	628	628	Klebsiella pneumoniae	strong	100	257974	607753	5397070	no	-	ST4333	0	0	0	0	-	0	-	0	-	0	-	0	-	0	-	wzi86	KL125	unknown (KL125)	?-*	Good	90.31%	KL125_09_wzy,KL125_14_wzx,KL125_15	O5	O5	*	High	94.38%		-	-	-	-	-
KP_NORM_BLD_62217	15062	0_0_42_27_0_1_0_0_0_0	Kp1	SL3010	CG11009	624	624	Klebsiella pneumoniae	strong	161	198856	565635	5452737	no	-	ST2116	0	0	0	0	-	0	-	0	-	0	-	0	-	0	-	wzi84	KL28	K28	?-	Good	99.17%	KL28_07_wckC,KL28_08_wcuC,KL28_10_wzy	O1/O2v2	O2afg	none	Very high	99.48%		-	-	-	-	-
KP_NORM_BLD_62219	14473	1_0_480_0_0_0_0_0_0_0	Kp3	SL11176	CG12051	618	618	Klebsiella variicola subsp. variicola	strong	143	317148	480141	5605106	no	-	ST4359	0	0	0	0	-	0	-	0	-	0	-	0	-	0	-	-	unknown (KL33)	unknown (K33)	?-+*	None	80.79%	KL33_07_wzb,KL33_08_wzc,KL33_09_wckM,KL33_10_wckL,KL33_11_wcuQ,KL33_12_wzx,KL33_14_manC,KL33_15_manB,KL33_16_wbaZ,KL33_17_wcaJ,KL33_18_wzy,KL33_19_wckJ	O3/O3a	O3/O3a	?-	Good	98.65%	O3/O3a_02_manB	-	-	-	-	-
KP_NORM_BLD_62221	14258	2_1_211_0_0_0_0_0_0_0	Kp4	SL11072	CG11918	609	609	Klebsiella quasipneumoniae subsp. similipneumoniae	strong	107	377109	752770	5419436	no	-	ST4225	0	0	0	0	-	0	-	0	-	0	-	0	-	0	-	-	KL63	K63	?*	Good	95.16%		O12	O12	none	Very high	98.61%		-	-	-	-	-
KP_NORM_BLD_62289	36630	2_1_238_0_0_0_0_0_0_0	Kp4	SL11786	CG13307	610	610	Klebsiella quasipneumoniae subsp. similipneumoniae	strong	84	368448	1263786	5219655	no	-	ST4224	0	0	0	0	-	0	-	0	-	0	-	0	-	0	-	wzi407	KL57	K57	?-*	Good	96.13%	KL57_16_manC	O3/O3a	O3/O3a	?-	Good	96.04%	O3/O3a_01_manC	-	-	-	-	-
KP_NORM_BLD_62291	15063	1_0_18_5_2_0_0_0_0_0	Kp3	SL925	CG11646	621	621	Klebsiella variicola subsp. variicola	strong	188	246415	669634	5885777	no	-	ST925	0	0	0	0	-	0	-	0	-	0	-	0	-	0	-	wzi352	unknown (KL113)	unknown (KL113)	?-+	Low	98.84%	KL113_07_wzx,KL113_14,KL113_19_manB	O3/O3a	O3/O3a	?-	Good	99.23%	O3/O3a_02_manB	-	-	-	-	-
KP_NORM_BLD_624	15064;22000	0_0_242_5_1_0_0_0_0_0	Kp1	SL314	CG11541	626	626	Klebsiella pneumoniae	strong	118	369799	586063	5386440	no	-	ST499	0	0	0	0	-	0	-	0	-	0	-	0	-	0	-	-	KL33	K33	none	Very high	99.99%		O3b	O3b	none	Very high	99.25%		-	-	-	-	-
KP_NORM_BLD_62482	15065;22001	0_0_22_2_96_0_0_0_0_0	Kp1	SL17	CG20	626	626	Klebsiella pneumoniae	strong	154	350442	1099244	5452006	no	-	ST20	0	0	0	0	-	0	-	0	-	0	-	0	-	0	-	wzi38	KL38	K38	?-	Good	98.24%	KL38_09_wctM	O1/O2v1	O1ab	none	Very high	98.28%		-	-	-	-	-
KP_NORM_BLD_62484	15066	0_0_399_0_3_0_0_0_0_0	Kp1	SL3147	CG3147	629	629	Klebsiella pneumoniae	strong	209	280478	907193	5447671	no	-	ST3147	0	0	0	0	-	0	-	0	-	0	-	0	-	0	-	wzi473	KL38	K38	?*	Good	96.45%		O12	O12	none	Very high	98.03%		-	-	-	-	-
KP_NORM_BLD_62486	15067	1_0_298_0_3_0_0_0_0_0	Kp3	SL10763	CG11400	621	621	Klebsiella variicola subsp. variicola	strong	2	5562745	5562745	5604537	no	-	ST639	0	0	0	0	-	0	-	0	-	0	-	0	-	0	-	wzi338	KL105	unknown (KL105)	*	Very high	96.65%		O3/O3a	O3/O3a	none	Very high	99.20%		-	-	-	-	-
KP_NORM_BLD_62488	15068	0_0_94_10_0_0_1_0_0_0	Kp1	SL252	CG10446	626	626	Klebsiella pneumoniae	strong	137	226302	551959	5458969	no	-	ST252	0	0	0	0	-	0	-	0	-	0	-	0	-	0	-	wzi481	KL30	K30	?*	Good	96.49%		O1/O2v1	O1ab	none	Very high	97.71%		-	-	-	-	-
KP_NORM_BLD_62490	15069	1_0_204_0_1_0_0_0_0_0	Kp3	SL10234	CG10588	622	622	Klebsiella variicola subsp. variicola	strong	98	373939	490261	5500965	no	-	ST1230	0	0	0	0	-	0	-	0	-	0	-	0	-	0	-	wzi61	KL55	K55	?	Good	99.75%		O3/O3a	O3/O3a	none	Very high	99.29%		-	-	-	-	-
KP_NORM_BLD_62494	15070	1_0_370_0_0_0_0_0_0_0	Kp3	SL11203	CG12128	620	620	Klebsiella variicola subsp. variicola	strong	114	412446	590243	5627771	no	-	ST1778	0	0	0	0	-	0	-	0	-	0	-	0	-	0	-	wzi54	KL54	K54	?-+*	Good	94.45%	KL54_19_manB	O3/O3a	O3/O3a	?-	Good	99.42%	O3/O3a_02_manB	-	-	-	-	-
KP_NORM_BLD_62497	15071	0_0_109_13_1_1_0_0_0_0	Kp1	SL37	CG1507	627	627	Klebsiella pneumoniae	strong	172	456403	973255	5502215	no	-	ST1507	0	0	0	0	-	0	-	0	-	0	-	0	-	0	-	wzi354	KL114	unknown (KL114)	?-	Good	99.10%	KL114_08_wzy,KL114_10_wzx,KL114_15	O3b	O3b	none	Very high	98.69%		-	-	-	-	-
KP_NORM_BLD_625	15072	0_0_91_4_0_0_0_0_1_0	Kp1	SL359	CG12086	625	625	Klebsiella pneumoniae	strong	243	103310	302553	5285244	no	-	ST359	0	0	0	0	-	0	-	0	-	0	-	0	-	0	-	wzi236	KL10	K10	none	Very high	99.56%		O1/O2v2	unknown (O1/O2v2)	none	Very high	99.41%		-	-	-	-	-
KP_NORM_BLD_62501	14345	0_0_242_6_0_0_0_0_0_0	Kp1	SL314	CG11974	615	615	Klebsiella pneumoniae	strong	152	312202	514932	5297661	no	-	ST4269	0	0	0	0	-	0	-	0	-	0	-	0	-	0	-	wzi267	KL24	K24	?-	Good	99.70%	KL24_09_wcuV	O1/O2v1	O2a	none	Very high	98.51%		-	-	-	-	-
KP_NORM_BLD_62504	15073	0_0_91_0_9_0_0_0_0_0	Kp1	SL359	CG359	625	625	Klebsiella pneumoniae	strong	5	5104501	5104501	5466277	no	-	ST359	0	0	0	0	-	0	-	0	-	0	-	0	-	0	-	wzi90	KL22	K22	none	Very high	99.30%		O1/O2v1	O1ab	none	Very high	98.62%		-	-	-	-	-
KP_NORM_BLD_62507	15074	0_0_52_4_13_0_0_0_0_0	Kp1	SL2004	CG584	628	628	Klebsiella pneumoniae	strong	105	272283	716388	5243058	no	-	ST584	0	0	1	1	-	0	-	0	-	0	-	0	-	0	-	wzi96	KL38	K38	?-	Good	99.96%	KL38_08_wzy	O3b	O3b	none	Very high	99.19%		-	-	-	-	-
KP_NORM_BLD_62509	15075	1_0_274_2_0_0_0_0_0_0	Kp3	SL10841	CG12132	619	619	Klebsiella variicola subsp. variicola	strong	134	337352	1005744	5862873	no	-	ST3565	0	0	0	0	-	0	-	0	-	0	-	0	-	0	-	wzi289	KL47	K47	?-	Good	95.76%	KL47_07_wcaJ	O3/O3a	O3/O3a	none	Very high	99.34%		-	-	-	-	-
KP_NORM_BLD_62512	14349	1_0_361_0_0_0_0_0_0_0	Kp3	SL11119	CG11977	620	620	Klebsiella variicola subsp. variicola	strong	2	5473564	5473564	5752985	no	-	ST4176	0	0	0	0	-	0	-	0	-	0	-	0	-	0	-	wzi541	KL23	K23	-*	High	87.72%	KL23_09_wckU	O3/O3a	O3/O3a	none	Very high	99.32%		-	-	-	-	-
KP_NORM_BLD_62636	15025;22006	0_0_130_1_0_0_1_0_0_0	Kp1	SL4	CG10235	627	627	Klebsiella pneumoniae	strong	151	327139	610192	5436661	no	-	ST4	1	0	6	7	ybt 13; ICEKp2	464	-	0	-	0	-	0	-	0	-	wzi13	unknown (KL13)	unknown (K13)	?-	None	99.96%	KL13_08_wclX,KL13_09_wzy,KL13_12_wcuL,KL13_15_wcaJ	O1/O2v1	O1ab	none	Very high	98.70%		strA.v1^;strB.v1	-	-	-	-
KP_NORM_BLD_62638	15076;22007	0_0_228_1_5_0_0_0_0_0	Kp1	SL432	CG10258	625	625	Klebsiella pneumoniae	strong	2	5297684	5297684	5379490	no	-	ST432	0	0	0	0	-	0	-	0	-	0	-	0	-	0	-	-	KL132	unknown (KL132)	-*	High	99.39%	KL132_09_wcaO	O1/O2v1	O2a	none	Very high	98.82%		-	-	-	-	-
KP_NORM_BLD_62640	14445	0_0_87_10_0_1_0_0_0_0	Kp1	SL383	CG11517	625	625	Klebsiella pneumoniae	strong	216	142904	519536	5467104	no	-	ST4295	0	0	0	0	-	0	-	0	-	0	-	0	-	0	-	wzi356	unknown (KL117)	unknown (KL117)	?-+	None	99.64%	KL117_04_wza,KL117_11_wzy,KL117_13_wcaL,KL117_15_wzx,KL117_16_wcsR	O1/O2v1	O1ab	?	Good	98.39%		-	-	-	-	-
KP_NORM_BLD_62646	14397;22009	0_0_1152_0_0_0_0_0_0_0	Kp1	SL11140	CG12004	623	623	Klebsiella pneumoniae	strong	343	136929	350671	5190846	no	-	ST4281	0	0	0	0	-	0	-	0	-	0	-	0	-	0	-	wzi22	unknown (KL22)	unknown (K22)	?-+	None	99.96%	KL22_07_wzy,KL22_08,KL22_09,KL22_10_wfeD,KL22_11_wzx,KL22_12_rutE,KL22_17	O1/O2v1	O2a	none	Very high	98.67%		-	-	-	-	-
KP_NORM_BLD_62649	15077	0_0_220_7_14_0_0_0_0_0	Kp1	SL152	CG105	626	626	Klebsiella pneumoniae	strong	2	5235031	5235031	5374242	no	-	ST105	1	0	0	0	ybt 14; ICEKp5	465	-	0	-	0	-	0	-	0	-	wzi383	KL102	unknown (KL102)	-	High	99.23%	KL102_08_wzy,KL102_15_wzx	O1/O2v2	O2afg	none	Very high	98.45%		-	-	-	-	-
KP_NORM_BLD_62653	14332	1_0_420_0_0_0_0_0_0_0	Kp3	SL11110	CG11966	622	622	Klebsiella variicola subsp. variicola	strong	162	169912	469761	5812093	no	-	ST4161	0	0	1	0	-	0	-	0	-	0	-	0	-	0	-	wzi58	unknown (KL58)	unknown (K58)	?-*	None	95.14%	KL58_06_wzc,KL58_08_wclY,KL58_09_wzy,KL58_11_wcqT,KL58_12,KL58_16_gmm,KL58_18_wcaJ,KL58_21_manB	O3/O3a	O3/O3a	?-	Good	99.20%	O3/O3a_02_manB	-	-	-	-	-
KP_NORM_BLD_62655	14435	1_0_17_6_3_0_0_0_0_0	Kp3	SL697	CG10656	620	620	Klebsiella variicola subsp. variicola	strong	197	145138	383592	5783721	no	-	ST4401	0	0	0	0	-	0	-	0	-	0	-	0	-	0	-	-	unknown (KL34)	unknown (K34)	?-*	None	93.67%	KL34_08_wcaJ,KL34_09_rmlB,KL34_13_wzy,KL34_14_wclL,KL34_15,KL34_16	O3/O3a	O3/O3a	none	Very high	99.32%		-	-	-	-	-
KP_NORM_BLD_62657	14485	0_0_109_37_1_0_0_0_0_0	Kp1	SL37	CG10348	628	628	Klebsiella pneumoniae	strong	238	190381	454247	5741423	no	-	ST4392	0	0	0	0	-	0	-	0	-	0	-	0	-	0	-	wzi462	unknown (KL132)	unknown (KL132)	?-*	None	99.35%	KL132_06_wzc,KL132_07_wzy,KL132_08_wcaN,KL132_09_wcaO,KL132_10,KL132_11_wclT,KL132_12_manC,KL132_13_manB,KL132_16_gnd,KL132_18_wcuV,KL132_19_wzx,KL132_20_wcpG	O1/O2v1	O1ab	?-	Good	98.70%	O1/O2v1_01_wzm,O1/O2v1_06_wbbO	-	-	-	-	-
KP_NORM_BLD_62659	15078	1_0_66_10_0_1_0_0_0_0	Kp3	SL1562	CG12121	623	623	Klebsiella variicola subsp. variicola	strong	385	93367	437493	5888823	no	-	ST1562	0	0	0	0	-	0	-	0	-	0	-	0	-	0	-	wzi289	KL47	K47	?-	Good	95.74%	KL47_10_wcqC,KL47_11_wzy	O3/O3a	O3/O3a	none	Very high	99.35%		-	-	-	-	-
KP_NORM_BLD_62663	14436	1_0_346_0_0_0_0_0_0_0	Kp3	SL11160	CG12031	614	614	Klebsiella variicola subsp. variicola	strong	135	138638	310172	5330798	no	-	ST4393	0	0	0	0	-	0	-	0	-	0	-	0	-	0	-	wzi357	unknown (KL54)	unknown (K54)	?-+*	None	94.48%	KL54_08_wzx,KL54_09_wzy,KL54_10_wckB,KL54_11_wcoS,KL54_15_wcaI,KL54_16_wcaJ,KL54_18_manC,KL54_19_manB,KL54_20_ugd	O3/O3a	O3/O3a	?-	Good	99.36%	O3/O3a_01_manC,O3/O3a_02_manB	-	-	-	-	-
KP_NORM_BLD_62770	15079	0_0_247_0_4_1_0_0_0_0	Kp1	SL3824	CG10004	628	628	Klebsiella pneumoniae	strong	127	362240	584367	5188793	no	-	ST1189	0	0	0	0	-	0	-	0	-	0	-	0	-	0	-	wzi84	KL28	K28	?-	Good	99.39%	KL28_07_wckC,KL28_11_wclS	O1/O2v1	O2a	none	Very high	98.85%		-	-	-	-	-
KP_NORM_BLD_62772	15080	0_0_87_7_1_0_0_0_0_0	Kp1	SL383	CG11011	627	627	Klebsiella pneumoniae	strong	122	355834	906455	5418184	no	-	ST110	0	0	5	6	-	0	-	0	-	0	-	0	-	0	-	wzi194	KL108	unknown (KL108)	?-*	Good	97.49%	KL108_08,KL108_11	O1/O2v2	O1ab	none	Very high	98.49%		aadA1.v1^;aph3-Ia.v1^	-	-	-	-
KP_NORM_BLD_62774	15081	0_0_592_0_0_0_0_1_0_0	Kp1	SL10358	CG10798	628	628	Klebsiella pneumoniae	strong	113	384372	589344	5254873	no	-	ST2159	0	0	0	0	-	0	-	0	-	0	-	0	-	0	-	wzi128	KL1	K1	?-	Good	99.72%	KL1_07_wzx,KL1_14_wcaH	O1/O2v2	O1ab	none	Very high	98.99%		-	-	-	-	-
KP_NORM_BLD_62776	15358	0_0_108_5_2_0_0_0_0_0	Kp1	SL12	CG941	628	628	Klebsiella pneumoniae	strong	455	91057	335506	5451344	no	-	ST941	0	0	0	0	-	0	-	0	-	0	-	0	-	0	-	wzi123	KL136	unknown (KL136)	?-	Good	99.96%	KL136_12_wcaJ	O1/O2v2	O2afg	none	Very high	98.51%		-	-	-	-	-
KP_NORM_BLD_62912	15083	0_0_392_0_0_0_5_1_0_0	Kp1	SL881	CG881	629	629	Klebsiella pneumoniae	strong	3	5375009	5375009	5561551	no	-	ST881	4	0	1	1	ybt 16; ICEKp12	466-1LV	-	0	iuc 3	79	-	0	-	0	-	wzi72	KL2	K2	none	Very high	98.41%		O1/O2v2	O1ab	none	Very high	98.98%		-	-	-	-	-
KP_NORM_BLD_62914	15084	0_0_254_0_0_1_0_0_0_0	Kp1	SL967	CG967	625	625	Klebsiella pneumoniae	strong	3	5263689	5263689	5437350	no	-	ST967	0	0	6	7	-	0	-	0	-	0	-	0	-	0	-	wzi81	KL18	K18	none	Very high	98.68%		O1/O2v2	O1ab	none	Very high	98.76%		strA.v1*;strB.v1*	-	-	-	-
KP_NORM_BLD_62916	14477	1_0_479_0_0_0_0_0_0_0	Kp3	SL11178	CG12053	620	620	Klebsiella variicola subsp. variicola	strong	220	184710	511708	5436430	no	-	ST4371	0	0	0	0	-	0	-	0	-	0	-	0	-	0	-	wzi370	KL137	unknown (KL137)	?-	Good	99.51%	KL137_15_wzy,KL137_18_manC,KL137_19	O3/O3a	O3/O3a	?-	Good	99.40%	O3/O3a_01_manC,O3/O3a_02_manB	-	-	-	-	-
KP_NORM_BLD_62918	15085	0_0_42_14_2_2_0_0_0_0	Kp1	SL3010	CG704	621	621	Klebsiella pneumoniae	strong	301	71008	182255	5383381	no	-	ST704	0	0	0	0	-	0	-	0	-	0	-	0	-	0	-	wzi31	KL31	K31	?-	Good	99.34%	KL31_09_wzy,KL31_12_wcaJ,KL31_13_wctH	unknown (O1/O2v1)	unknown (O2a)	-	None	98.87%	O1/O2v1_01_wzm,O1/O2v1_02_wzt,O1/O2v1_03_wbbM,O1/O2v1_04_glf	-	-	-	-	-
KP_NORM_BLD_62920	14326	0_0_1097_0_0_0_0_0_0_0	Kp1	SL11106	CG11961	626	626	Klebsiella pneumoniae	strong	2	5305663	5305663	5518078	no	-	ST4229	0	0	0	0	-	0	-	0	-	0	-	0	-	0	-	wzi8	KL8	K8	none	Perfect	100.00%		O1/O2v2	O2afg	none	Very high	98.56%		-	-	-	-	-
KP_NORM_BLD_62922	14325	0_0_1185_0_0_0_0_0_0_0	Kp1	SL11105	CG11960	626	626	Klebsiella pneumoniae	strong	5	5260057	5260057	5515853	no	-	ST4340	0	0	0	0	-	0	-	0	-	0	-	0	-	0	-	wzi50	KL15	K15	none	Very high	99.90%		O4	O4	none	Very high	99.70%		-	-	-	-	-
KP_NORM_BLD_62926	15087	0_0_282_0_6_0_0_0_0_0	Kp1	SL294	CG294	629	629	Klebsiella pneumoniae	strong	1	5194611	5194611	5194611	no	-	ST294	0	0	0	0	-	0	-	0	-	0	-	0	-	0	-	-	KL30	K30	none	Very high	99.14%		O1/O2v1	O1ab	none	Very high	99.88%		-	-	-	-	-
KP_NORM_BLD_62928	15088	0_0_91_0_0_4_0_0_0_0	Kp1	SL359	CG359	627	627	Klebsiella pneumoniae	strong	181	214414	529941	5319409	no	-	ST359	0	0	0	0	-	0	-	0	-	0	-	0	-	0	-	wzi236	KL10	K10	none	Very high	99.56%		O1/O2v2	O1ab	none	Very high	99.38%		-	-	-	-	-
KP_NORM_BLD_62930	15089	1_0_46_1_9_0_0_0_0_0	Kp3	SL1423	CG1423	621	621	Klebsiella variicola subsp. variicola	strong	256	132059	322054	5562028	no	-	ST1423	0	0	0	0	-	0	-	0	-	0	-	0	-	0	-	wzi38	unknown (KL38)	unknown (K38)	?-*	None	97.70%	KL38_08_wzy,KL38_11_wzx,KL38_12_wckS,KL38_13_wckR	O5	O5	?-	Good	99.57%	O5_04_wzt	-	-	-	-	-
KP_NORM_BLD_62932	14379	0_0_109_65_0_0_0_0_0_0	Kp1	SL37	CG11995	628	628	Klebsiella pneumoniae	strong	187	195730	455182	5431198	no	-	ST4298	0	0	4	4	-	0	-	0	-	0	-	0	-	0	-	wzi162	KL122	unknown (KL122)	?-	Good	99.93%	KL122_07_wzy,KL122_10_wcuQ,KL122_13_wzx	O1/O2v2	O2afg	none	Very high	98.48%		aadA1.v1^	-	-	-	-
KP_NORM_BLD_62934	15090	0_0_347_0_5_0_0_0_0_0	Kp1	SL1436	CG189	625	625	Klebsiella pneumoniae	strong	184	186029	471705	5298011	no	-	ST189	0	0	0	0	-	0	-	0	-	0	-	0	-	0	-	wzi99	KL128	unknown (KL128)	?-	Good	99.97%	KL128_14_wzx	O3b	O3b	none	Very high	99.43%		-	-	-	-	-
KP_NORM_BLD_62937	14344	0_0_474_1_0_0_0_0_0_0	Kp1	SL10211	CG11973	626	626	Klebsiella pneumoniae	strong	498	112248	307235	5306630	no	-	ST4354	0	0	0	0	-	0	-	0	-	0	-	0	-	0	-	wzi9	KL9	K9	?-	Good	99.98%	KL9_08	O1/O2v2	O2afg	none	Very high	98.45%		-	-	-	-	-
KP_NORM_BLD_63318	15091	0_0_328_0_1_0_0_0_0_0	Kp1	SL251	CG251	628	628	Klebsiella pneumoniae	strong	120	444887	1019245	5349421	no	-	ST251	0	0	0	0	-	0	-	0	-	0	-	0	-	0	-	wzi241	KL13	K13	?+	Good	98.75%		O3b	O3b	none	Very high	99.16%		-	-	-	-	-
KP_NORM_BLD_63321	15092	0_0_109_36_3_0_2_0_0_0	Kp1	SL37	CG896	628	628	Klebsiella pneumoniae	strong	93	319857	785753	5423796	no	-	ST896	1	0	2	2	ybt 10; ICEKp4	467	-	0	-	0	-	0	-	0	-	wzi59	KL3	K3	?-	Good	99.60%	KL3_08,KL3_14	O1/O2v2	O2afg	none	Very high	98.41%		strA.v1;strB.v1	-	-	-	-
KP_NORM_BLD_63325	15093	0_0_197_1_1_0_0_0_0_0	Kp1	SL147	CG10202	629	629	Klebsiella pneumoniae	strong	99	452538	826932	5234034	no	-	ST147	0	0	0	0	-	0	-	0	-	0	-	0	-	0	-	wzi56	KL55	K55	*	Very high	96.28%		O3/O3a	O3/O3a	*	Very high	95.95%		-	-	-	-	-
KP_NORM_BLD_63327	15094	0_0_42_37_2_0_0_0_0_0	Kp1	SL3010	CG11506	624	624	Klebsiella pneumoniae	strong	889	87398	246040	5736976	no	-	ST253	0	0	0	0	-	0	-	0	-	0	-	0	-	0	-	wzi50	unknown (KL15)	unknown (K15)	?-	None	99.78%	KL15_08_wceN,KL15_09_wceM,KL15_10_wcsR,KL15_14_wzx	O4	O4	none	Very high	99.67%		-	-	-	-	-
KP_NORM_BLD_63329	15095	0_0_42_35_0_2_0_0_0_0	Kp1	SL3010	CG11498	625	625	Klebsiella pneumoniae	strong	517	130017	339150	5482554	no	-	ST26	0	0	0	0	-	0	-	0	-	0	-	0	-	0	-	wzi84	KL28	K28	?-	Good	99.21%	KL28_07_wckC,KL28_11_wclS,KL28_12_wcuE	O1/O2v2	O1ab	none	Very high	99.47%		-	-	-	-	-
KP_NORM_BLD_63331	15096	0_0_42_35_0_0_5_0_0_0	Kp1	SL3010	CG11498	624	624	Klebsiella pneumoniae	strong	526	107554	493606	5583994	no	-	ST26	0	0	0	0	-	0	-	0	-	0	-	0	-	0	-	wzi84	KL28	K28	none	Very high	99.20%		O1/O2v2	O1ab	none	Very high	99.48%		-	-	-	-	-
KP_NORM_BLD_63333	15097	0_0_137_11_24_0_0_0_0_0	Kp1	SL29	CG711	627	627	Klebsiella pneumoniae	strong	169	408845	1074458	5503507	no	-	ST29	0	0	0	0	-	0	-	0	-	0	-	0	-	0	-	wzi115	KL54	K54	none	Very high	99.93%		O1/O2v2	O1ab	none	Very high	99.13%		-	-	-	-	-
KP_NORM_BLD_63337	15098	0_0_406_0_3_2_0_0_0_0	Kp1	SL551	CG551	625	625	Klebsiella pneumoniae	strong	402	118088	366261	5450706	no	-	ST551	0	0	0	0	-	0	-	0	-	0	-	0	-	0	-	wzi18	KL10	K10	none	Very high	96.61%		O1/O2v1	O1ab	none	Very high	98.06%		-	-	-	-	-
KP_NORM_BLD_63339	14283	0_0_80_16_3_0_0_0_0_0	Kp1	SL107	CG10974	627	627	Klebsiella pneumoniae	strong	721	105920	375814	5532298	no	-	ST4258	0	0	0	0	-	0	-	0	-	0	-	0	-	0	-	wzi122	KL121	unknown (KL121)	?-	Good	99.99%	KL121_06_wzc	O1/O2v1	O1ab	none	Very high	98.55%		-	-	-	-	-
KP_NORM_BLD_63371	15099	0_0_13_38_0_0_0_0_0_0	Kp1	SL34	CG12133	624	624	Klebsiella pneumoniae	strong	159	271927	578570	5419554	no	-	ST34	0	0	0	0	-	0	-	0	-	0	iro 5	47-2LV	-	0	-	-	KL33	K33	?-	Good	99.98%	KL33_12_wzx,KL33_18_wzy	O3b	O3b	none	Very high	99.23%		-	-	-	-	-
KP_NORM_BLD_63373	15100	0_0_91_0_0_0_4_1_0_0	Kp1	SL359	CG359	627	627	Klebsiella pneumoniae	strong	305	126391	439169	5376502	no	-	ST359	0	0	0	0	-	0	-	0	-	0	-	0	-	0	-	wzi236	KL10	K10	none	Very high	99.56%		O1/O2v2	O1ab	none	Very high	99.41%		-	-	-	-	-
KP_NORM_BLD_63375	15101	0_0_131_1_54_1_2_0_0_0	Kp1	SL35	CG35	629	629	Klebsiella pneumoniae	strong	187	256563	580453	5526762	no	-	ST35	0	0	0	0	-	0	-	0	-	0	-	0	-	0	-	wzi37	unknown (KL22)	unknown (K22)	?-+	None	99.49%	KL22_07_wzy,KL22_09,KL22_15_wcaJ,KL22_17	O1/O2v1	O1ab	none	Very high	98.10%		-	-	-	-	-
KP_NORM_BLD_63378	15102	1_0_113_0_3_0_0_0_0_0	Kp3	SL1142	CG1142	616	616	Klebsiella variicola subsp. variicola	strong	935	67041	219841	5832800	no	-	ST1142	0	0	0	0	-	0	-	0	-	0	-	0	-	0	-	wzi339	unknown (KL105)	unknown (KL105)	?-*	None	96.37%	KL105_11,KL105_12	O5	O5	none	Very high	99.55%		-	-	-	-	-
KP_NORM_BLD_63393	15103	2_1_172_0_0_0_0_0_0_0	Kp4	SL10926	CG12134	604	604	Klebsiella quasipneumoniae subsp. similipneumoniae	strong	181	249305	466589	5388784	no	-	ST2478	0	0	0	0	-	0	-	0	-	0	-	0	-	0	-	wzi436	KL28	K28	?-+*	Good	91.34%	KL28_18_manB	O3/O3a	O3/O3a	?-	Good	96.13%	O3/O3a_02_manB	-	-	-	-	-
KP_NORM_BLD_63395	15104	0_0_42_35_0_0_3_0_0_0	Kp1	SL3010	CG11498	624	624	Klebsiella pneumoniae	strong	4	5239359	5239359	5485227	no	-	ST26	0	0	0	0	-	0	-	0	-	0	-	0	-	0	-	-	KL28	K28	none	Very high	99.21%		O1/O2v2	O1ab	none	Very high	99.48%		-	-	-	-	-
KP_NORM_BLD_63799	15105;22026	0_0_408_1_0_0_0_0_0_0	Kp1	SL3702	CG3702	629	629	Klebsiella pneumoniae	strong	186	359455	765551	5346133	no	-	ST3702	0	0	5	6	-	0	-	0	-	0	-	0	-	0	-	wzi95	KL60	K60	?-*	Good	97.05%	KL60_08_wcqW	O5	O5	*	High	94.37%		strA.v1^;strB.v1*	-	-	-	-
KP_NORM_BLD_63801	15106;22027	0_0_22_26_0_2_0_0_0_0	Kp1	SL17	CG422	624	624	Klebsiella pneumoniae	strong	5	5251650	5251650	5630912	no	-	ST422	0	0	0	0	-	0	-	0	-	0	-	0	-	0	-	wzi113	KL111	unknown (KL111)	-	High	99.99%	KL111_13_wctD	O3b	O3b	none	Very high	99.15%		-	-	-	-	-
KP_NORM_BLD_63803	36614	2_0_170_0_0_0_0_0_0_0	Kp2	SL11775	CG13296	613	613	Klebsiella quasipneumoniae subsp. quasipneumoniae	strong	130	437020	1217830	5194225	no	-	ST4671	0	0	0	0	-	0	-	0	-	0	-	0	-	0	-	-	KL11	K11	none	Very high	99.70%		O3/O3a	O3/O3a	none	Very high	96.00%		-	-	-	-	-
KP_NORM_BLD_63805	15107	1_0_113_0_2_0_0_0_0_0	Kp3	SL1142	CG1142	617	617	Klebsiella variicola subsp. variicola	strong	288	118454	424600	6165091	no	-	ST1142	0	0	0	0	-	0	-	0	-	0	-	0	-	0	-	wzi339	KL105	unknown (KL105)	?-*	Good	96.66%	KL105_11,KL105_13	O5	O5	none	Very high	99.55%		-	-	-	-	-
KP_NORM_BLD_63810	14280	1_0_324_0_0_0_0_0_0_0	Kp3	SL11084	CG11932	618	618	Klebsiella variicola subsp. variicola	strong	94	432117	773253	5433783	no	-	ST4078	0	0	0	0	-	0	-	0	-	0	-	0	-	0	-	wzi326	KL63	K63	?-+	Good	95.99%	KL63_14,KL63_19_manB	O3/O3a	O3/O3a	?-	Good	99.40%	O3/O3a_02_manB	-	-	-	-	-
KP_NORM_BLD_63813	15109	2_1_25_1_3_0_0_0_0_0	Kp4	SL477	CG477	612	612	Klebsiella quasipneumoniae subsp. similipneumoniae	strong	87	381623	1450399	5434207	no	-	ST477	0	0	3	3	-	0	-	0	-	0	-	0	-	0	-	wzi50	unknown (KL15)	unknown (K15)	?-	None	99.32%	KL15_08_wceN,KL15_10_wcsR,KL15_11_wcaN,KL15_14_wzx	O5	O5	none	Very high	99.66%		strB.v1	-	-	-	-
KP_NORM_BLD_63815	15110	0_0_1153_0_1_0_0_0_0_0	Kp1	SL10899	CG11618	625	625	Klebsiella pneumoniae	strong	2	5356615	5356615	5753464	no	-	ST417	5	0	0	0	ybt 12; ICEKp10	468	clb 1	70	iuc 1	67	iro 1	43	rmp 1; KpVP-1	26	rmpA2_8*-54%	wzi128	KL1	K1	none	Very high	99.70%		O1/O2v1	O1ab	none	Very high	98.30%		-	-	-	-	-
KP_NORM_BLD_63819	15111	2_0_4_0_1_0_0_0_0_0	Kp2	SL10002	CG10063	610	610	Klebsiella quasipneumoniae subsp. quasipneumoniae	strong	232	140523	350306	5704677	no	-	ST1681	0	0	0	0	-	0	-	0	-	0	-	0	-	0	-	-	unknown (KL39)	unknown (K39)	?-+*	None	93.01%	KL39_08_wzy,KL39_11_epsJ,KL39_12_wzx,KL39_18_manC,KL39_19_manB	O5	O5	?-	Good	94.67%	O5_01_manC,O5_02_manB	-	-	-	-	-
KP_NORM_BLD_63822	36604	2_0_132_1_0_0_0_0_0_0	Kp2	SL10834	CG13295	605	605	Klebsiella quasipneumoniae subsp. quasipneumoniae	strong	128	300062	1098101	5220702	no	-	ST2421	0	0	0	0	-	0	-	0	-	0	-	0	-	0	-	wzi5	KL5	K5	*	Very high	98.81%		O3/O3a	O3/O3a	none	Very high	96.00%		-	-	-	-	-
KP_NORM_BLD_63825	15112	0_0_6_0_3_0_0_0_0_0	Kp1	SL491	CG491	625	625	Klebsiella pneumoniae	strong	122	248334	531877	5138017	no	-	ST491	0	0	0	0	-	0	-	0	-	0	-	0	-	0	-	wzi108	KL118	unknown (KL118)	?-	Good	98.11%	KL118_18_rmlA,KL118_20_rmlC	OL13	O13	?-+	Good	91.80%	OL13_02_rfbA,OL13_04_rfbC,OL13_09_glycosylhydrolase	-	-	-	-	-
KP_NORM_BLD_63827	14441	1_0_140_0_1_0_0_0_0_0	Kp3	SL10046	CG10312	616	616	Klebsiella variicola subsp. variicola	strong	197	206145	403044	6091853	no	-	ST4395	0	0	0	0	-	0	-	0	-	0	-	0	-	0	-	wzi389	KL64	K64	?-+*	Good	93.38%	KL64_18_manC	O5	O5	?-	Good	99.41%	O5_01_manC	-	-	-	-	-
KP_NORM_BLD_63830	14427	1_0_18_8_0_0_0_0_0_0	Kp3	SL925	CG12026	621	621	Klebsiella variicola subsp. variicola	strong	216	204019	869699	5696041	no	-	ST4077	0	0	0	0	-	0	-	0	-	0	-	0	-	0	-	wzi188	unknown (KL125)	unknown (KL125)	?-	None	99.39%	KL125_01_galF,KL125_07_wbaP,KL125_09_wzy,KL125_13_wcuH,KL125_14_wzx	O5	O5	none	Very high	99.52%		-	-	-	-	-
KP_NORM_BLD_63832	15113	0_0_395_0_27_0_0_0_0_0	Kp1	SL86	CG86	625	625	Klebsiella pneumoniae	strong	3	5225962	5225962	5496265	no	-	ST86	3	0	0	0	-	0	-	0	iuc 1	1	iro 1	1	rmp 1; KpVP-1	26	rmpA2_2*-54%	wzi2	KL2	K2	none	Very high	99.94%		O1/O2v1	O1ab	none	Very high	98.46%		-	-	-	-	-
KP_NORM_BLD_63834	14352	2_0_151_0_0_0_0_0_0_0	Kp2	SL11121	CG11979	604	604	Klebsiella quasipneumoniae subsp. quasipneumoniae	strong	123	318822	594135	5460317	no	-	ST4324	0	0	0	0	-	0	-	0	-	0	-	0	-	0	-	-	KL142	unknown (KL142)	?-*	Good	93.92%	KL142_08_wcaJ,KL142_11_wzy,KL142_13_wzx	O5	O5	none	High	94.79%		-	-	-	-	-
KP_NORM_BLD_63837	15114	0_0_139_0_7_0_0_0_0_0	Kp1	SL1109	CG1109	615	615	Klebsiella pneumoniae	strong	88	376401	782219	5480618	no	-	ST1109	0	0	0	0	-	0	-	0	-	0	-	0	-	0	-	wzi115	KL54	K54	?-	Good	99.93%	KL54_06_wzc,KL54_09_wzy	O1/O2v2	O1ab	none	Very high	99.15%		-	-	-	-	-
KP_NORM_BLD_63839	15115	0_0_3_0_7_1_0_0_0_0	Kp1	SL322	CG322	628	628	Klebsiella pneumoniae	strong	6	5126950	5126950	5470361	no	-	ST322	0	0	0	0	-	0	-	0	-	0	-	0	-	0	-	wzi50	KL17	K17	none	Very high	98.53%		O4	O4	none	Very high	99.76%		-	-	-	-	-
KP_NORM_BLD_63842	15116	0_0_220_1_5_0_0_0_0_0	Kp1	SL152	CG10275	627	627	Klebsiella pneumoniae	strong	3	5217078	5217078	5521825	no	-	ST152	1	0	0	0	ybt 13; ICEKp2	469	-	0	-	0	-	0	-	0	-	wzi110	KL149	unknown (KL149)	none	Very high	99.99%		O4	O4	none	Very high	99.71%		-	-	-	-	-
KP_NORM_BLD_63845	15117	0_0_429_0_44_7_0_0_0_0	Kp1	SL23	CG23	627	627	Klebsiella pneumoniae	strong	118	308239	923341	5630731	no	-	ST23	5	0	0	0	ybt 1; ICEKp10	47	clb 2	27	iuc 1	1	iro 1	2	-,rmp 1; KpVP-1	0,4	rmpA2_3-47%	wzi1	KL1	K1	none	Very high	99.99%		O1/O2v2	O1ab	none	Very high	99.12%		-	-	-	-	-
KP_NORM_BLD_63848	14360	1_0_362_1_0_0_0_0_0_0	Kp3	SL11127	CG11987	621	621	Klebsiella variicola subsp. variicola	strong	163	283503	520737	5510527	no	-	ST4174	0	0	0	0	-	0	-	0	-	0	-	0	-	0	-	wzi458	KL39	K39	?-+*	Good	91.96%	KL39_08_wzy,KL39_14,KL39_19_manB	O3/O3a	O3/O3a	?-	Good	99.24%	O3/O3a_02_manB	-	-	-	-	-
KP_NORM_BLD_63851	15118	0_0_109_8_40_0_0_0_0_0	Kp1	SL37	CG3796	628	628	Klebsiella pneumoniae	strong	140	392484	805558	5449356	no	-	ST37	0	0	0	0	-	0	-	0	-	0	-	0	-	0	-	wzi87	KL21	K21	?-	Good	99.46%	KL21_18_manB	O3b	O3b	?-	Good	98.53%	O3b_02_manB	-	-	-	-	-
KP_NORM_BLD_63855	15119	0_0_158_8_0_5_0_1_0_0	Kp1	SL45	CG45	629	629	Klebsiella pneumoniae	strong	204	315850	493796	5428011	no	-	ST45	1	0	0	0	ybt 10; ICEKp4	470	-	0	-	0	-	0	-	0	-	wzi101	KL24	K24	?-	Good	99.01%	KL24_14_wzy	O1/O2v1	O2a	none	Very high	98.76%		-	-	-	-	-
KP_NORM_BLD_64	15120	1_0_29_0_3_0_0_0_0_0	Kp3	SL10007	CG10068	621	621	Klebsiella variicola subsp. variicola	strong	252	461737	1042220	5593003	no	-	ST347	0	0	0	0	-	0	-	0	-	0	-	0	-	0	-	wzi244	KL14	K14	?-+*	Good	91.06%	KL14_13,KL14_20_manB	O5	O5	?-	Good	99.64%	O5_02_manB	-	-	-	-	-
KP_NORM_BLD_65	15121	0_0_400_1_19_0_0_0_0_0	Kp1	SL10	CG10	604	604	Klebsiella pneumoniae	strong	315	35594	145849	5634730	no	-	ST10	0	0	0	0	-	0	-	0	-	0	-	0	-	0	-	wzi173	KL102	unknown (KL102)	?-	Good	99.31%	KL102_04_wza,KL102_13,KL102_17_ugd	O1/O2v1	O1ab	none	Very high	98.52%		-	-	-	-	-
KP_NORM_BLD_67	15122	0_0_221_8_1_0_0_0_0_0	Kp1	SL111	CG11124	629	629	Klebsiella pneumoniae	strong	127	308249	809797	5552891	no	-	ST111	0	0	0	0	-	0	-	0	-	0	-	0	-	0	-	wzi63	KL63	K63	?-	Good	99.36%	KL63_10_wzy	O1/O2v2	O1ab	none	Very high	99.26%		-	-	-	-	-
KP_NORM_BLD_68	15123	0_0_46_5_6_0_0_0_0_0	Kp1	SL76	CG10052	626	626	Klebsiella pneumoniae	strong	668	45799	171593	5361188	no	-	ST76	0	0	0	0	-	0	-	0	-	0	-	0	-	0	-	wzi100	KL10	K10	?-	Good	95.39%	KL10_19_manB	O3/O3a	O3/O3a	?-	Good	93.71%	O3/O3a_02_manB	-	-	-	-	-
[truncated: 1,858 more rows]
[truncated: 193 more columns]

## Sheet: Table S2
Table S2: Source-overlap by sublineage
[truncated: 858 more rows]

## Sheet: Table S3
Table S3: BactDating results
[truncated: 41 more rows]

## Sheet: Table S4
Table S4. Genomes included in BactDating analyses
[truncated: 3,995 more rows]

## Sheet: Table S5
Table S5: Chi-squared tests of AMR presence by niche
[truncated: 15 more rows]

[truncated: 7 more sheets: Table S6, Table S7, Table S6old, Table S8, T cluster_assignment, archive, merge_w_S2]
